# Supplementary material for: A rapid, accurate, scalable, and portable testing system for COVID-19 diagnosis
Source: Nat Commun. 2021 May 18;12:2905. doi: 10.1038/s41467-021-23185-x (PMC8131735; doi:10.1038/s41467-021-23185-x)
Supplement: Supplementary file 3 — Supplementary Data 2 [file 41467_2021_23185_MOESM3_ESM.xlsx]

## Sheet: Reagents and Consumables
Reagents/consumers	Supplier	Catalog #	Cost per item ($)	Relevant units per item	Units per test sample	Cost per test ($)
Microcap 20 UL	Drummond	1-000-0200/CA	160	1000	2	0.32
Lightcycler capillary	Roche	3612066001	1186	768	2	3.08854
WarmStart® RTx Reverse Transcriptase	New England Biolabs	M0380L	266	250	1	1.064
Bst 2.0 WarmStart® DNA Polymerase	New England Biolabs	M0538L	312	500	1	0.624
Magnesium Sulfate (MgSO4) Solution	New England Biolabs	B1003S	23	1500	1	0.0153333
Isothermal Amplification Buffer Pack	New England Biolabs	B0537S	28	1200	1	0.0233333
Deoxynucleotide (dNTP) Solution Mix	New England Biolabs	N0447S	62	1250	1	0.0496
LAMP primers (total 12 primers)	Integrated DNA Technologies	N/A	87.5	6900	1	0.0126812
Reporter probes (2 probes)	Integrated DNA Technologies	N/A	430	4000	1	0.1075
Guide DNAs	Integrated DNA Technologies	N/A	240	1600	1	0.15
Paraffin wax	Blended Waxes, Inc.	BW-439	25	226796	1	0.000110231
PfAgo	Produced in-house	N/A	125	200	1	0.625
QuickExtract™ DNA Extraction Solution	Luicgen	QE0905T	304	5000	1	0.0608
Total						6.1409

## Sheet: Device totals
Assembled Component	Price
Main board	17.7
Photosensor board	9.18
LED board	3.7
Miscellaneous materials	23.5
Circuit board manufacturing and assembly	14.49
Optical filters	9.05
TOTAL	77.62

## Sheet: Main board
Type	Value	Package	References	Total Units	DigiKey P/N	Cost/unit @ Q100	Total cost @Q100
Capacitor	20p	1206	C7 C8	2	399-9326-1-ND	0.069	0.138
Capacitor	1n	1206	C6	1	1276-1050-1-ND	0.0437	0.0437
Capacitor	0.01u	1206	C19	1	1292-1600-1-ND	0.0503	0.0503
Capacitor	1u	1206	C1 C4 C5 C9 C11 C13 C14 C15 C16 C17 C20 C21	12	1276-1097-1-ND	0.03022	0.36264
Capacitor	10u	1206	C10 C12 C18	3	1276-3107-1-ND	0.04466	0.13398
Diode	--	SOD-123F	D4	1	1655-1N4007FLCT-ND	0.029	0.029
Diode, Schottky	--	SOD-523	D5 D6 D7 D8	4	RB520S30T5GOSCT-ND	0.0501	0.2004
LED, red	--	150141RS73100	D1	1	732-5000-1-ND	0.153	0.153
LED, green	--	150141RS73100	D2	1	732-4997-1-ND	0.153	0.153
LED, Blue	--	150141RS73100	D3	1	732-4996-1-ND	0.153	0.153
9v power connector	--	--	J4	1	CP-002A-ND	0.4278	0.4278
JST ZH 01x06 male	--	--	J3	1	455-1610-1-ND	0.5852	0.5852
JST ZH 01x08 male	--	--	J6	1	455-1698-1-ND	0.7017	0.7017
JST ZH 01x08 female	--	--	--	1	455-1199-ND	0.1108	0.1108
JST ZH 01x06 female	--	--	--	1	455-1129-ND	0.0889	0.0889
JST ZH pre-crimped 6”	--	--	--	14	455-3079-ND	0.3006	4.2084
TE EP 01x02 male	--	--	J1 J2	2	A116514-ND	0.188	0.376
TE EP 01x02 female	--	--	--	2	A30501-ND	0.1045	0.209
TE EP crimp pin	--	--	--	4	A100446CT-ND	0.1057	0.4228
USB Connector	--	--	J5	1	2073-USB4110-GF-A-1-ND	1.0672	1.0672
Inductor	22u	1210	L2	1	587-6397-1-ND	0.202	0.202
Resistor	220	1206	R12 R13 R27 R32	4	RMCF1206JT220RCT-ND	0.0106	0.0424
Resistor	680	1206	R14 R15 R18	3	RMCF1206JT680RCT-ND	0.0106	0.0318
Resistor	470	1206	R11	1		0.0106	0.0106
Resistor	1k	1206	R1	1		0.0106	0.0106
Resistor	1.62k	1206	R20	1		0.0106	0.0106
Resistor	2.2k	1206	R23 R24 R26	3	RMCF1206JT2K20CT-ND	0.0106	0.0318
Resistor	5.1k	1206	R19 R22	2		0.0106	0.0212
Resistor	8.2k	1206	R17	1		0.0106	0.0106
Resistor	10k	1206	R2 R3 R10 R21 R25 R28 R29 R30 R31 R33 R34 R35	12	RMCF1206JT10K0CT-ND	0.0106	0.1272
Resistor	22k	1206	R6 R16	2		0.0106	0.0212
Resistor	100k	1206	R4 R5	2		0.0106	0.0212
Resistor	220k	1206	R8	1		0.0106	0.0106
Resistor	1M	1206	R9	1		0.0106	0.0106
Tactile SW	--	--	SW1 SW2	2	450-1642-ND	0.0979	0.1958
Tactile SW	--	--	SW3	1	CKN12329-1-ND	0.1648	0.1648
Regulator, 5v, 150mA	--	SOT-23	U1	1	AP2210N-5.0TRG1DICT-ND	0.1527	0.1527
Atmega 328PB	--	QFN-32-1EP_5x5mm_P0.5mm_EP3.1x3.1mm	U6	1	ATMEGA328PB-MU-ND	1.05	1.05
Nand Gate, Dual	--	TSSOP-8_4.4x3mm_P0.65mm	U12	1	296-49577-1-ND	0.2772	0.2772
CP2102N	--	QFN-20	U8	1	336-5886-1-ND	1.2317	1.2317
Opamp, MCP6022	--	TSSOP-8_4.4x3mm_P0.65mm	U2	1	MCP6022T-I/STCT-ND	0.99	0.99
Battery Charger, MCP73213	--	10-VDFN	U5	1	MCP73213-A6SI/MF-ND	1.35	1.35
Mosfet, MCP87090T	--	8-PDFN (3x3)	U9 U10 U11	3	MCP87090T-U/LCCT-ND	0.35	1.05
Regulator, 3.3v, 150mA	--	SOT-23-5	U13	1	MIC5317-3.3YM5-CT-ND	0.12	0.12
Regulator, Adjustable Shunt	--	SOT-23	U4	1	TL431K-TPMSCT-ND	0.1444	0.1444
Crystal	16 Mhz	4-SMD	Y1	1	XC2625CT-ND	0.374	0.374
Header, 0.1” 7pos	--	--	U7	1	S7005-ND	0.4244	0.4244
								Total	17.7022

## Sheet: Photosensor board
Type	Value	Package	References	Total Units	DigiKey P/N	Cost/unit @ Q100	Total cost @Q100
Capacitor	20p	1206	C1 C2 C3 C4	4	399-9326-1-ND	0.069	0.276
Capacitor	1u	1206	C5 C6 C7 C8 C9 C10	6	1276-1097-1-ND	0.03022	0.18132
Capacitor	10u	1206	C11 C12	2	1276-3107-1-ND	0.04466	0.08932
Diode	--	SOD-523	D5	1	RB520S30T5GOSCT-ND	0.0501	0.0501
Photodiode	--	Thru-hole 3mm	D1 D2 D3 D4	4	TEFD4300-ND	0.3675	1.47
JST ZH 01x04 male	--	--	J1	1	455-1695-1-ND	0.5123	0.5123
JST ZH 01x04 female	--	--	--	1	455-1202-ND	0.0526	0.0526
Inductor	22u	--	L1	1	587-6397-1-ND	0.202	0.202
Resistor	1k	1206	R5 R6 R7 R8	4	RMCF1206JT1K00CT-ND	0.0106	0.0424
Resistor	10k	1206	R9	1	RMCF1206JT10K0CT-ND	0.0106	0.0106
Resistor	500M	1206	R1 R2 R3 R4	4	541-470MALCT-ND	0.1844	0.7376
ADC, ADS1115	--	SOP50P490X110-10N	U3	1	296-38849-1-ND	3.7	3.7
Opamp, dual, MCP6V77	--	MSOP-8-1EP_3x3mm_P0.65mm_EP1.68x1.88mm	U1 U2	2	150-MCP6V77T-E/MSCT-ND	0.93	1.86
								Total	9.18424

## Sheet: LED board
Type	Value	Package	References	Total Units	DigiKey P/N	Cost/unit @ Q100	Total cost @Q100
Capacitor	10u	1206	C1 C2	2	1276-3107-1-ND	0.04466	0.08932
Diode, Schottky	--	D_SOD-123F	D1	1	1655-1N4007FLCT-ND	0.029	0.029
LED	--	--	D2	1	732-10349-1-ND	2.268	2.268
Inductor	22u	1210	L1	1	587-6397-1-ND	0.202	0.202
Resistor	5.1	1206	R3 R4	2	RMCF1206JT5R10CT-ND	0.0125	0.025
Resistor	??	1206	R1 R2	2		0.0125	0.025
Regulator, Linear AZ1117-ADJ	--	SOT-223	U2	1	AZ1117CH-ADJTRG1DICT-ND	0.1397	0.1397
Boost Converter MIC2288YD5	--	TSOT-23-5	U1	1	576-1729-1-ND	0.41	0.41
JST ZH 01x04 male	--	--	J1	1	455-1694-1-ND	0.4735	0.4735
JST ZH 01x04 female	--	--	--	1	455-1160-ND	0.0433	0.0433
								Total	3.70482
						`

## Sheet: Misc
Type	Value	Package	References	Total Units	P/N	Cost/unit @ Q100	Total cost @Q100
LCD Display				1	https://www.amazon.com/a/dp/B01N6AIG6A	7.49	7.49
Battery				1	https://www.amazon.com/a/dp/B07V6G517P/	12	12
Fan				1	259-1794-ND	2.5492	2.5492
Temperature sensor				1	223-1789-ND	1.46	1.46
						Total	23.4992

## Sheet: Electronics assembly
PCB @Q100 (AllPCB)				https://www.allpcb.com/online_pcb_quote.html
Main Board	72 x 36	4 Layers / TG150 / 1oz	0.86
Photosensor board	45 x 15	2 Layers / TG130 / 1oz	0.19
UV Board	23 x 18	2 Layers / TG130 / 1oz	0.18
Color Board	35 x 14	2 Layers / TG130 / 1oz	0.18
Assembly @Q100 (AllPCB)				https://www.allpcb.com/pcba_quote.html
Main Board			4.68
Photosensor board			2.8
UV Board			2.8
Color Board			2.8
			14.49

## Sheet: Optical filters
Type	Value	Total Units	Salvo Technologies P/N	Cost/unit @ Q10,000
Excitation filter (470 nm)		1	CO674-91	3.45
Emission filter (520 nm)		1	102387140	2.8
Emission filter (610 nm)		1	CO674-65	2.8
			Total	9.05
