# Supplementary material for: A rapid, accurate, scalable, and portable testing system for COVID-19 diagnosis
Source: Nat Commun. 2021 May 18;12:2905. doi: 10.1038/s41467-021-23185-x (PMC8131735; doi:10.1038/s41467-021-23185-x)
Supplement: Supplementary file 4 — Supplementary Data 3 [file 41467_2021_23185_MOESM4_ESM.txt]

ISO-10303-21;
HEADER;
/* Generated by software containing ST-Developer
 * from STEP Tools, Inc. (www.steptools.com) 
 */

FILE_DESCRIPTION(
/* description */ (''),
/* implementation_level */ '2;1');

FILE_NAME(
/* name */ 
'C:/Users/stlane2/Google Drive/iBioFab/pfago covid-19 testing/publicat
ion/SPOT device/SPOT device.step',
/* time_stamp */ '2020-12-08T09:57:43-06:00',
/* author */ (''),
/* organization */ (''),
/* preprocessor_version */ 'ST-DEVELOPER v18.1',
/* originating_system */ 'Autodesk Translation Framework v9.3.0.1241',
/* authorisation */ '');

FILE_SCHEMA (('AUTOMOTIVE_DESIGN { 1 0 10303 214 3 1 1 }'));
ENDSEC;

DATA;
#10=MECHANICAL_DESIGN_GEOMETRIC_PRESENTATION_REPRESENTATION('',(#1505,#1506,
#1507,#1508,#1509,#1510,#1511,#1512,#1513,#1514,#1515,#1516,#1517,#1518,
#1519,#1520,#1521,#1522,#1523,#1524,#1525,#1526,#1527,#1528,#1529,#1530,
#1531,#1532,#1533,#1534,#1535,#1536,#1537,#1538,#1539,#1540,#1541,#1542,
#1543,#1544,#1545,#1546,#1547,#1548,#1549,#1550,#1551,#1552,#1553,#1554,
#1555,#1556,#1557,#1558,#1559,#1560,#1561,#1562,#1563,#1564,#1565,#1566,
#1567,#1568,#1569,#1570,#1571,#1572,#1573,#1574,#1575,#1576,#1577,#1578,
#1579,#1580,#1581,#1582,#1583,#1584,#1585,#1586,#1587,#1588,#1589,#1590,
#1591,#1592,#1593,#1594,#1595,#1596,#1597,#1598,#1599,#1600,#1601,#1602,
#1603,#1604,#1605,#1606,#1607,#1608,#1609,#1610,#1611,#1612,#1613,#1614,
#1615,#1616,#1617,#1618,#1619,#1620,#1621,#1622,#1623,#1624,#1625,#1626,
#1627,#1628,#1629,#1630,#1631,#1632,#1633,#1634,#1635,#1636,#1637,#1638,
#1639,#1640,#1641,#1642,#1643,#1644,#1645,#1646,#1647,#1648,#1649,#1650,
#1651,#1652,#1653,#1654,#1655,#1656,#1657,#1658,#1659,#1660,#1661,#1662,
#1663,#1664,#1665,#1666,#1667,#1668,#1669,#1670,#1671,#1672,#1673,#1674,
#1675,#1676,#1677,#1678,#1679,#1680,#1681,#1682,#1683,#1684,#1685,#1686,
#1687,#1688,#1689,#1690,#1691,#1692,#1693,#1694,#1695,#1696,#1697,#1698,
#1699,#1700,#1701,#1702,#1703,#1704,#1705,#1706,#1707,#1708,#1709,#1710,
#1711,#1712,#1713,#1714,#1715,#1716,#1717,#1718,#1719,#1720,#1721,#1722,
#1723,#1724,#1725,#1726,#1727,#1728,#1729,#1730,#1731,#1732,#1733,#1734,
#1735,#1736,#1737,#1738,#1739,#1740,#1741,#1742,#1743,#1744,#1745,#1746,
#1747,#1748,#1749,#1750,#1751,#1752,#1753,#1754,#1755,#1756,#1757,#1758,
#1759,#1760,#1761,#1762,#1763,#1764,#1765,#1766,#1767,#1768,#1769,#1770,
#1771,#1772,#1773,#1774,#1775,#1776,#1777,#1778,#1779,#1780,#1781,#1782,
#1783,#1784,#1785,#1786,#1787,#1788,#1789,#1790,#1791,#1792,#1793,#1794,
#1795,#1796,#1797,#1798,#1799,#1800,#1801,#1802,#1803,#1804,#1805,#1806,
#1807,#1808,#1809,#1810,#1811,#1812,#1813,#1814,#1815,#1816,#1817,#1818,
#1819,#1820,#1821,#1822,#1823,#1824,#1825,#1826,#1827,#1828,#1829,#1830,
#1831,#1832,#1833,#1834,#1835,#1836,#1837,#1838,#1839,#1840,#1841,#1842,
#1843,#1844,#1845,#1846,#1847,#1848,#1849,#1850,#1851,#1852,#1853,#1854,
#1855,#1856,#1857,#1858,#1859,#1860,#1861,#1862,#1863,#1864,#1865,#1866,
#1867,#1868,#1869,#1870,#1871,#1872,#1873,#1874,#1875,#1876,#1877,#1878,
#1879,#1880,#1881,#1882,#1883,#1884,#1885,#1886,#1887,#1888,#1889,#1890,
#1891,#1892,#1893,#1894,#1895,#1896,#1897,#1898,#1899,#1900,#1901,#1902,
#1903,#1904,#1905,#1906,#1907,#1908,#1909,#1910,#1911,#1912,#1913,#1914,
#1915,#1916,#1917,#1918,#1919,#1920,#1921,#1922,#1923,#1924,#1925,#1926,
#1927,#1928,#1929,#1930,#1931,#1932,#1933,#1934,#1935,#1936,#1937,#1938,
#1939,#1940,#1941,#1942,#1943,#1944,#1945,#1946,#1947,#1948,#1949,#1950,
#1951,#1952,#1953,#1954,#1955,#1956,#1957,#1958,#1959,#1960,#1961,#1962,
#1963,#1964,#1965,#1966,#1967,#1968,#1969,#1970,#1971,#1972,#1973,#1974,
#1975,#1976,#1977,#1978,#1979,#1980,#1981,#1982,#1983,#1984,#1985,#1986,
#1987,#1988,#1989,#1990,#1991,#1992,#1993,#1994,#1995,#1996,#1997,#1998,
#1999,#2000,#2001,#2002,#2003,#2004,#2005,#2006,#2007,#2008,#2009,#2010,
#2011,#2012,#2013,#2014,#2015,#2016,#2017,#2018,#2019,#2020,#2021,#2022,
#2023,#2024,#2025,#2026,#2027,#2028,#2029,#2030,#2031,#2032,#2033,#2034,
#2035,#2036,#2037,#2038,#2039,#2040,#2041,#2042,#2043,#2044,#2045,#2046,
#2047,#2048,#2049,#2050,#2051,#2052,#2053,#2054,#2055,#2056,#2057,#2058,
#2059,#2060,#2061,#2062,#2063,#2064,#2065,#2066,#2067,#2068,#2069,#2070,
#2071,#2072,#2073,#2074,#2075,#2076,#2077,#2078,#2079,#2080,#2081,#2082,
#2083,#2084,#2085,#2086,#2087,#2088,#2089,#2090,#2091,#2092,#2093,#2094,
#2095,#2096,#2097,#2098,#2099,#2100,#2101,#2102,#2103,#2104,#2105,#2106,
#2107,#2108,#2109,#2110,#2111,#2112,#2113,#2114,#2115,#2116,#2117,#2118,
#2119,#2120,#2121,#2122,#2123,#2124,#2125,#2126,#2127,#2128,#2129,#2130,
#2131,#2132,#2133,#2134,#2135,#2136,#2137,#2138,#2139,#2140,#2141,#2142,
#2143,#2144,#2145,#2146,#2147,#2148,#2149,#2150,#2151,#2152,#2153,#2154,
#2155,#2156,#2157,#2158,#2159,#2160,#2161,#2162,#2163,#2164,#2165,#2166,
#2167,#2168,#2169,#2170,#2171,#2172,#2173,#2174,#2175,#2176,#2177,#2178,
#2179,#2180,#2181,#2182,#2183,#2184,#2185,#2186,#2187,#2188,#2189,#2190,
#2191,#2192,#2193,#2194,#2195,#2196,#2197,#2198,#2199,#2200,#2201,#2202,
#2203,#2204,#2205,#2206,#2207,#2208,#2209,#2210,#2211,#2212,#2213,#2214,
#2215,#2216,#2217,#2218,#2219,#2220,#2221,#2222,#2223,#2224,#2225,#2226,
#2227,#2228,#2229,#2230,#2231,#2232,#2233,#2234,#2235,#2236,#2237,#2238,
#2239,#2240,#2241,#2242,#2243,#2244,#2245,#2246,#2247,#2248,#2249,#2250,
#2251,#2252,#2253,#2254,#2255,#2256,#2257,#2258,#2259,#2260,#2261,#2262,
#2263,#2264,#2265,#2266,#2267,#2268,#2269,#2270,#2271,#2272,#2273,#2274,
#2275,#2276,#2277,#2278,#2279,#2280,#2281,#2282,#2283,#2284,#2285,#2286,
#2287,#2288,#2289,#2290,#2291,#2292,#2293,#2294,#2295,#2296,#2297,#2298,
#2299,#2300,#2301,#2302,#2303,#2304,#2305,#2306,#2307,#2308,#2309,#2310,
#2311,#2312,#2313,#2314,#2315,#2316,#2317,#2318,#2319,#2320,#2321,#2322,
#2323,#2324,#2325,#2326,#2327,#2328,#2329,#2330,#2331,#2332,#2333,#2334,
#2335,#2336,#2337,#2338,#2339,#2340,#2341,#2342,#2343,#2344,#2345,#2346,
#2347,#2348,#2349,#2350,#2351,#2352,#2353,#2354,#2355,#2356,#2357,#2358,
#2359,#2360,#2361,#2362,#2363,#2364,#2365,#2366,#2367,#2368,#2369,#2370,
#2371,#2372,#2373,#2374,#2375,#2376,#2377,#2378,#2379,#2380,#2381,#2382,
#2383,#2384,#2385,#2386,#2387,#2388,#2389,#2390,#2391,#2392,#2393,#2394,
#2395,#2396,#2397,#2398,#2399,#2400,#2401,#2402,#2403,#2404,#2405,#2406,
#2407,#2408,#2409,#2410,#2411,#2412,#2413,#2414,#2415,#2416,#2417,#2418,
#2419,#2420,#2421,#2422,#2423,#2424,#2425,#2426,#2427,#2428,#2429,#2430,
#2431,#2432,#2433,#2434,#2435,#2436,#2437,#2438,#2439,#2440,#2441,#2442,
#2443,#2444,#2445,#2446,#2447,#2448,#2449,#2450,#2451,#2452,#2453,#2454,
#2455,#2456,#2457,#2458,#2459,#2460,#2461,#2462,#2463,#2464,#2465,#2466,
#2467,#2468,#2469,#2470,#2471,#2472,#2473,#2474,#2475,#2476,#2477,#2478,
#2479,#2480,#2481,#2482,#2483,#2484,#2485,#2486,#2487,#2488,#2489,#2490,
#2491,#2492,#2493,#2494,#2495,#2496,#2497,#2498,#2499,#2500,#2501,#2502,
#2503,#2504,#2505,#2506,#2507,#2508,#2509,#2510,#2511,#2512,#2513,#2514,
#2515,#2516,#2517,#2518,#2519,#2520,#2521,#2522,#2523,#2524,#2525,#2526,
#2527,#2528,#2529,#2530,#2531,#2532,#2533,#2534,#2535,#2536,#2537,#2538,
#2539,#2540,#2541,#2542,#2543,#2544,#2545,#2546,#2547,#2548,#2549,#2550,
#2551,#2552,#2553,#2554,#2555,#2556,#2557,#2558,#2559,#2560,#2561,#2562,
#2563,#2564,#2565,#2566,#2567,#2568,#2569,#2570,#2571,#2572,#2573,#2574,
#2575,#2576,#2577,#2578,#2579,#2580,#2581,#2582,#2583,#2584,#2585,#2586,
#2587,#2588,#2589,#2590,#2591,#2592,#2593,#2594,#2595,#2596,#2597,#2598,
#2599,#2600,#2601,#2602,#2603,#2604,#2605,#2606,#2607,#2608,#2609,#2610,
#2611,#2612,#2613,#2614,#2615,#2616,#2617,#2618,#2619,#2620,#2621,#2622,
#2623,#2624,#2625,#2626,#2627,#2628,#2629,#2630,#2631,#2632,#2633,#2634,
#2635,#2636,#2637,#2638,#2639,#2640,#2641,#2642,#2643,#2644,#2645,#2646,
#2647,#2648,#2649,#2650,#2651,#2652,#2653,#2654,#2655,#2656,#2657,#2658,
#2659,#2660,#2661,#2662,#2663,#2664,#2665,#2666,#2667,#2668,#2669,#2670,
#2671,#2672,#2673,#2674,#2675,#2676,#2677,#2678,#2679,#2680,#2681,#2682,
#2683,#2684,#2685,#2686,#2687,#2688,#2689,#2690,#2691,#2692,#2693,#2694,
#2695,#2696,#2697,#2698,#2699,#2700,#2701,#2702,#2703,#2704,#2705,#2706,
#2707,#2708,#2709,#2710,#2711,#2712,#2713,#2714,#2715,#2716,#2717,#2718,
#2719,#2720,#2721,#2722,#2723,#2724,#2725,#2726,#2727,#2728,#2729,#2730,
#2731,#2732,#2733,#2734,#2735,#2736,#2737,#2738,#2739,#2740,#2741,#2742,
#2743,#2744,#2745,#2746,#2747,#2748,#2749,#2750,#2751,#2752,#2753,#2754,
#2755,#2756,#2757,#2758,#2759,#2760,#2761,#2762,#2763,#2764,#2765,#2766,
#2767,#2768,#2769,#2770,#2771,#2772,#2773,#2774,#2775,#2776,#2777,#2778,
#2779,#2780,#2781,#2782,#2783,#2784,#2785,#2786,#2787,#2788,#2789,#2790,
#2791,#2792,#2793,#2794,#2795,#2796,#2797,#2798,#2799,#2800,#2801,#2802,
#2803,#2804,#2805,#2806,#2807,#2808,#2809,#2810,#2811,#2812,#2813,#2814,
#2815,#2816,#2817,#2818,#2819,#2820,#2821,#2822,#2823,#2824,#2825,#2826,
#2827,#2828,#2829,#2830,#2831,#2832,#2833,#2834,#2835,#2836,#2837,#2838,
#2839,#2840,#2841,#2842,#2843,#2844,#2845,#2846,#2847,#2848,#2849,#2850,
#2851,#2852,#2853,#2854,#2855,#2856,#2857,#2858,#2859,#2860,#2861,#2862,
#2863,#2864,#2865,#2866,#2867,#2868,#2869,#2870,#2871,#2872,#2873,#2874,
#2875,#2876,#2877,#2878,#2879,#2880,#2881,#2882,#2883,#2884,#2885,#2886,
#2887,#2888),#219751);
#11=CONTEXT_DEPENDENT_OVER_RIDING_STYLED_ITEM('',(#220969),#220354,#2888,
(#512,#506));
#12=CONTEXT_DEPENDENT_OVER_RIDING_STYLED_ITEM('',(#220969),#220352,#2888,
(#512,#504));
#13=CONTEXT_DEPENDENT_OVER_RIDING_STYLED_ITEM('',(#220969),#220353,#2888,
(#512,#505));
#14=CONTEXT_DEPENDENT_OVER_RIDING_STYLED_ITEM('',(#220969),#220349,#2888,
(#512,#501));
#15=CONTEXT_DEPENDENT_OVER_RIDING_STYLED_ITEM('',(#220969),#220350,#2888,
(#512,#502));
#16=MAPPED_ITEM('',#17,#140998);
#17=REPRESENTATION_MAP(#140998,#220209);
#18=B_SPLINE_SURFACE_WITH_KNOTS('',1,3,((#210231,#210232,#210233,#210234),
(#210235,#210236,#210237,#210238)),.UNSPECIFIED.,.F.,.F.,.F.,(2,2),(4,4),
(0.,1.),(0.,1.),.UNSPECIFIED.);
#19=B_SPLINE_SURFACE_WITH_KNOTS('',1,3,((#210241,#210242,#210243,#210244,
#210245,#210246,#210247,#210248,#210249,#210250,#210251,#210252,#210253,
#210254,#210255,#210256,#210257,#210258,#210259,#210260,#210261,#210262,
#210263,#210264,#210265,#210266,#210267,#210268,#210269,#210270,#210271,
#210272,#210273,#210274,#210275,#210276,#210277,#210278,#210279,#210280,
#210281,#210282,#210283,#210284,#210285,#210286,#210287,#210288,#210289,
#210290),(#210291,#210292,#210293,#210294,#210295,#210296,#210297,#210298,
#210299,#210300,#210301,#210302,#210303,#210304,#210305,#210306,#210307,
#210308,#210309,#210310,#210311,#210312,#210313,#210314,#210315,#210316,
#210317,#210318,#210319,#210320,#210321,#210322,#210323,#210324,#210325,
#210326,#210327,#210328,#210329,#210330,#210331,#210332,#210333,#210334,
#210335,#210336,#210337,#210338,#210339,#210340)),.UNSPECIFIED.,.F.,.F.,
 .F.,(2,2),(4,2,2,2,2,2,2,2,2,2,2,2,2,2,2,2,2,2,2,2,2,2,2,2,4),(-5.63483955918022E-5,
1.),(0.,0.03125,0.046875,0.0546875,0.05859375,0.060546875,0.0625,0.09375,
0.109375,0.125,0.1875,0.21875,0.234375,0.25,0.375,0.5,0.75,0.8125,0.875,
0.90625,0.921875,0.9296875,0.93359375,0.9375,1.),.UNSPECIFIED.);
#20=B_SPLINE_SURFACE_WITH_KNOTS('',1,3,((#210342,#210343,#210344,#210345),
(#210346,#210347,#210348,#210349)),.UNSPECIFIED.,.F.,.F.,.F.,(2,2),(4,4),
(0.,1.),(0.,1.),.UNSPECIFIED.);
#21=B_SPLINE_SURFACE_WITH_KNOTS('',1,3,((#210351,#210352,#210353,#210354,
#210355,#210356,#210357,#210358,#210359,#210360,#210361,#210362,#210363,
#210364,#210365,#210366,#210367,#210368,#210369,#210370,#210371,#210372,
#210373,#210374,#210375,#210376,#210377,#210378,#210379,#210380,#210381,
#210382,#210383,#210384,#210385,#210386,#210387,#210388,#210389,#210390,
#210391,#210392),(#210393,#210394,#210395,#210396,#210397,#210398,#210399,
#210400,#210401,#210402,#210403,#210404,#210405,#210406,#210407,#210408,
#210409,#210410,#210411,#210412,#210413,#210414,#210415,#210416,#210417,
#210418,#210419,#210420,#210421,#210422,#210423,#210424,#210425,#210426,
#210427,#210428,#210429,#210430,#210431,#210432,#210433,#210434)),
 .UNSPECIFIED.,.F.,.F.,.F.,(2,2),(4,2,2,2,2,2,2,2,2,2,2,2,2,2,2,2,2,2,2,
2,4),(0.,1.),(0.,0.03125,0.046875,0.0546875,0.05859375,0.060546875,0.0625,
0.09375,0.109375,0.125,0.1875,0.21875,0.25,0.375,0.4375,0.5,0.75,0.875,
0.90625,0.9375,1.),.UNSPECIFIED.);
#22=B_SPLINE_SURFACE_WITH_KNOTS('',1,3,((#210645,#210646,#210647,#210648),
(#210649,#210650,#210651,#210652)),.UNSPECIFIED.,.F.,.F.,.F.,(2,2),(4,4),
(0.,1.),(0.,1.),.UNSPECIFIED.);
#23=B_SPLINE_SURFACE_WITH_KNOTS('',1,3,((#210655,#210656,#210657,#210658,
#210659,#210660,#210661,#210662,#210663,#210664,#210665,#210666,#210667,
#210668,#210669,#210670,#210671,#210672,#210673,#210674,#210675,#210676,
#210677,#210678,#210679,#210680,#210681,#210682,#210683,#210684,#210685,
#210686,#210687,#210688,#210689,#210690,#210691,#210692,#210693,#210694,
#210695,#210696,#210697,#210698,#210699,#210700,#210701,#210702,#210703,
#210704),(#210705,#210706,#210707,#210708,#210709,#210710,#210711,#210712,
#210713,#210714,#210715,#210716,#210717,#210718,#210719,#210720,#210721,
#210722,#210723,#210724,#210725,#210726,#210727,#210728,#210729,#210730,
#210731,#210732,#210733,#210734,#210735,#210736,#210737,#210738,#210739,
#210740,#210741,#210742,#210743,#210744,#210745,#210746,#210747,#210748,
#210749,#210750,#210751,#210752,#210753,#210754)),.UNSPECIFIED.,.F.,.F.,
 .F.,(2,2),(4,2,2,2,2,2,2,2,2,2,2,2,2,2,2,2,2,2,2,2,2,2,2,2,4),(-5.6348394055576E-5,
1.),(0.,0.03125,0.046875,0.0546875,0.05859375,0.060546875,0.0625,0.09375,
0.109375,0.125,0.1875,0.21875,0.234375,0.25,0.375,0.5,0.75,0.8125,0.875,
0.90625,0.921875,0.9296875,0.93359375,0.9375,1.),.UNSPECIFIED.);
#24=B_SPLINE_SURFACE_WITH_KNOTS('',1,3,((#210756,#210757,#210758,#210759),
(#210760,#210761,#210762,#210763)),.UNSPECIFIED.,.F.,.F.,.F.,(2,2),(4,4),
(0.,1.),(0.,1.),.UNSPECIFIED.);
#25=B_SPLINE_SURFACE_WITH_KNOTS('',1,3,((#210765,#210766,#210767,#210768,
#210769,#210770,#210771,#210772,#210773,#210774,#210775,#210776,#210777,
#210778,#210779,#210780,#210781,#210782,#210783,#210784,#210785,#210786,
#210787,#210788,#210789,#210790,#210791,#210792,#210793,#210794,#210795,
#210796,#210797,#210798,#210799,#210800,#210801,#210802,#210803,#210804,
#210805,#210806),(#210807,#210808,#210809,#210810,#210811,#210812,#210813,
#210814,#210815,#210816,#210817,#210818,#210819,#210820,#210821,#210822,
#210823,#210824,#210825,#210826,#210827,#210828,#210829,#210830,#210831,
#210832,#210833,#210834,#210835,#210836,#210837,#210838,#210839,#210840,
#210841,#210842,#210843,#210844,#210845,#210846,#210847,#210848)),
 .UNSPECIFIED.,.F.,.F.,.F.,(2,2),(4,2,2,2,2,2,2,2,2,2,2,2,2,2,2,2,2,2,2,
2,4),(0.,1.),(0.,0.03125,0.046875,0.0546875,0.05859375,0.060546875,0.0625,
0.09375,0.109375,0.125,0.1875,0.21875,0.25,0.375,0.4375,0.5,0.75,0.875,
0.90625,0.9375,1.),.UNSPECIFIED.);
#26=B_SPLINE_SURFACE_WITH_KNOTS('',1,3,((#211059,#211060,#211061,#211062),
(#211063,#211064,#211065,#211066)),.UNSPECIFIED.,.F.,.F.,.F.,(2,2),(4,4),
(0.,1.),(0.,1.),.UNSPECIFIED.);
#27=B_SPLINE_SURFACE_WITH_KNOTS('',1,3,((#211069,#211070,#211071,#211072,
#211073,#211074,#211075,#211076,#211077,#211078,#211079,#211080,#211081,
#211082,#211083,#211084,#211085,#211086,#211087,#211088,#211089,#211090,
#211091,#211092,#211093,#211094,#211095,#211096,#211097,#211098,#211099,
#211100,#211101,#211102,#211103,#211104,#211105,#211106,#211107,#211108,
#211109,#211110,#211111,#211112,#211113,#211114,#211115,#211116,#211117,
#211118),(#211119,#211120,#211121,#211122,#211123,#211124,#211125,#211126,
#211127,#211128,#211129,#211130,#211131,#211132,#211133,#211134,#211135,
#211136,#211137,#211138,#211139,#211140,#211141,#211142,#211143,#211144,
#211145,#211146,#211147,#211148,#211149,#211150,#211151,#211152,#211153,
#211154,#211155,#211156,#211157,#211158,#211159,#211160,#211161,#211162,
#211163,#211164,#211165,#211166,#211167,#211168)),.UNSPECIFIED.,.F.,.F.,
 .F.,(2,2),(4,2,2,2,2,2,2,2,2,2,2,2,2,2,2,2,2,2,2,2,2,2,2,2,4),(-5.63483942949489E-5,
1.),(0.,0.03125,0.046875,0.0546875,0.05859375,0.060546875,0.0625,0.09375,
0.109375,0.125,0.1875,0.21875,0.234375,0.25,0.375,0.5,0.75,0.8125,0.875,
0.90625,0.921875,0.9296875,0.93359375,0.9375,1.),.UNSPECIFIED.);
#28=B_SPLINE_SURFACE_WITH_KNOTS('',1,3,((#211170,#211171,#211172,#211173),
(#211174,#211175,#211176,#211177)),.UNSPECIFIED.,.F.,.F.,.F.,(2,2),(4,4),
(0.,1.),(0.,1.),.UNSPECIFIED.);
#29=B_SPLINE_SURFACE_WITH_KNOTS('',1,3,((#211179,#211180,#211181,#211182,
#211183,#211184,#211185,#211186,#211187,#211188,#211189,#211190,#211191,
#211192,#211193,#211194,#211195,#211196,#211197,#211198,#211199,#211200,
#211201,#211202,#211203,#211204,#211205,#211206,#211207,#211208,#211209,
#211210,#211211,#211212,#211213,#211214,#211215,#211216,#211217,#211218,
#211219,#211220),(#211221,#211222,#211223,#211224,#211225,#211226,#211227,
#211228,#211229,#211230,#211231,#211232,#211233,#211234,#211235,#211236,
#211237,#211238,#211239,#211240,#211241,#211242,#211243,#211244,#211245,
#211246,#211247,#211248,#211249,#211250,#211251,#211252,#211253,#211254,
#211255,#211256,#211257,#211258,#211259,#211260,#211261,#211262)),
 .UNSPECIFIED.,.F.,.F.,.F.,(2,2),(4,2,2,2,2,2,2,2,2,2,2,2,2,2,2,2,2,2,2,
2,4),(0.,1.),(0.,0.03125,0.046875,0.0546875,0.05859375,0.060546875,0.0625,
0.09375,0.109375,0.125,0.1875,0.21875,0.25,0.375,0.4375,0.5,0.75,0.875,
0.90625,0.9375,1.),.UNSPECIFIED.);
#30=B_SPLINE_SURFACE_WITH_KNOTS('',1,3,((#211473,#211474,#211475,#211476),
(#211477,#211478,#211479,#211480)),.UNSPECIFIED.,.F.,.F.,.F.,(2,2),(4,4),
(0.,1.),(0.,1.),.UNSPECIFIED.);
#31=B_SPLINE_SURFACE_WITH_KNOTS('',1,3,((#211483,#211484,#211485,#211486,
#211487,#211488,#211489,#211490,#211491,#211492,#211493,#211494,#211495,
#211496,#211497,#211498,#211499,#211500,#211501,#211502,#211503,#211504,
#211505,#211506,#211507,#211508,#211509,#211510,#211511,#211512,#211513,
#211514,#211515,#211516,#211517,#211518,#211519,#211520,#211521,#211522,
#211523,#211524,#211525,#211526,#211527,#211528,#211529,#211530,#211531,
#211532),(#211533,#211534,#211535,#211536,#211537,#211538,#211539,#211540,
#211541,#211542,#211543,#211544,#211545,#211546,#211547,#211548,#211549,
#211550,#211551,#211552,#211553,#211554,#211555,#211556,#211557,#211558,
#211559,#211560,#211561,#211562,#211563,#211564,#211565,#211566,#211567,
#211568,#211569,#211570,#211571,#211572,#211573,#211574,#211575,#211576,
#211577,#211578,#211579,#211580,#211581,#211582)),.UNSPECIFIED.,.F.,.F.,
 .F.,(2,2),(4,2,2,2,2,2,2,2,2,2,2,2,2,2,2,2,2,2,2,2,2,2,2,2,4),(-5.63483941854046E-5,
1.),(0.,0.03125,0.046875,0.0546875,0.05859375,0.060546875,0.0625,0.09375,
0.109375,0.125,0.1875,0.21875,0.234375,0.25,0.375,0.5,0.75,0.8125,0.875,
0.90625,0.921875,0.9296875,0.93359375,0.9375,1.),.UNSPECIFIED.);
#32=B_SPLINE_SURFACE_WITH_KNOTS('',1,3,((#211584,#211585,#211586,#211587),
(#211588,#211589,#211590,#211591)),.UNSPECIFIED.,.F.,.F.,.F.,(2,2),(4,4),
(0.,1.),(0.,1.),.UNSPECIFIED.);
#33=B_SPLINE_SURFACE_WITH_KNOTS('',1,3,((#211593,#211594,#211595,#211596,
#211597,#211598,#211599,#211600,#211601,#211602,#211603,#211604,#211605,
#211606,#211607,#211608,#211609,#211610,#211611,#211612,#211613,#211614,
#211615,#211616,#211617,#211618,#211619,#211620,#211621,#211622,#211623,
#211624,#211625,#211626,#211627,#211628,#211629,#211630,#211631,#211632,
#211633,#211634),(#211635,#211636,#211637,#211638,#211639,#211640,#211641,
#211642,#211643,#211644,#211645,#211646,#211647,#211648,#211649,#211650,
#211651,#211652,#211653,#211654,#211655,#211656,#211657,#211658,#211659,
#211660,#211661,#211662,#211663,#211664,#211665,#211666,#211667,#211668,
#211669,#211670,#211671,#211672,#211673,#211674,#211675,#211676)),
 .UNSPECIFIED.,.F.,.F.,.F.,(2,2),(4,2,2,2,2,2,2,2,2,2,2,2,2,2,2,2,2,2,2,
2,4),(0.,1.),(0.,0.03125,0.046875,0.0546875,0.05859375,0.060546875,0.0625,
0.09375,0.109375,0.125,0.1875,0.21875,0.25,0.375,0.4375,0.5,0.75,0.875,
0.90625,0.9375,1.),.UNSPECIFIED.);
#34=B_SPLINE_SURFACE_WITH_KNOTS('',1,3,((#211887,#211888,#211889,#211890),
(#211891,#211892,#211893,#211894)),.UNSPECIFIED.,.F.,.F.,.F.,(2,2),(4,4),
(0.,1.),(0.,1.),.UNSPECIFIED.);
#35=B_SPLINE_SURFACE_WITH_KNOTS('',1,3,((#211897,#211898,#211899,#211900,
#211901,#211902,#211903,#211904,#211905,#211906,#211907,#211908,#211909,
#211910,#211911,#211912,#211913,#211914,#211915,#211916,#211917,#211918,
#211919,#211920,#211921,#211922,#211923,#211924,#211925,#211926,#211927,
#211928,#211929,#211930,#211931,#211932,#211933,#211934,#211935,#211936,
#211937,#211938,#211939,#211940,#211941,#211942,#211943,#211944,#211945,
#211946),(#211947,#211948,#211949,#211950,#211951,#211952,#211953,#211954,
#211955,#211956,#211957,#211958,#211959,#211960,#211961,#211962,#211963,
#211964,#211965,#211966,#211967,#211968,#211969,#211970,#211971,#211972,
#211973,#211974,#211975,#211976,#211977,#211978,#211979,#211980,#211981,
#211982,#211983,#211984,#211985,#211986,#211987,#211988,#211989,#211990,
#211991,#211992,#211993,#211994,#211995,#211996)),.UNSPECIFIED.,.F.,.F.,
 .F.,(2,2),(4,2,2,2,2,2,2,2,2,2,2,2,2,2,2,2,2,2,2,2,2,2,2,2,4),(-5.6348394453464E-5,
1.),(0.,0.03125,0.046875,0.0546875,0.05859375,0.060546875,0.0625,0.09375,
0.109375,0.125,0.1875,0.21875,0.234375,0.25,0.375,0.5,0.75,0.8125,0.875,
0.90625,0.921875,0.9296875,0.93359375,0.9375,1.),.UNSPECIFIED.);
#36=B_SPLINE_SURFACE_WITH_KNOTS('',1,3,((#211998,#211999,#212000,#212001),
(#212002,#212003,#212004,#212005)),.UNSPECIFIED.,.F.,.F.,.F.,(2,2),(4,4),
(0.,1.),(0.,1.),.UNSPECIFIED.);
#37=B_SPLINE_SURFACE_WITH_KNOTS('',1,3,((#212007,#212008,#212009,#212010,
#212011,#212012,#212013,#212014,#212015,#212016,#212017,#212018,#212019,
#212020,#212021,#212022,#212023,#212024,#212025,#212026,#212027,#212028,
#212029,#212030,#212031,#212032,#212033,#212034,#212035,#212036,#212037,
#212038,#212039,#212040,#212041,#212042,#212043,#212044,#212045,#212046,
#212047,#212048),(#212049,#212050,#212051,#212052,#212053,#212054,#212055,
#212056,#212057,#212058,#212059,#212060,#212061,#212062,#212063,#212064,
#212065,#212066,#212067,#212068,#212069,#212070,#212071,#212072,#212073,
#212074,#212075,#212076,#212077,#212078,#212079,#212080,#212081,#212082,
#212083,#212084,#212085,#212086,#212087,#212088,#212089,#212090)),
 .UNSPECIFIED.,.F.,.F.,.F.,(2,2),(4,2,2,2,2,2,2,2,2,2,2,2,2,2,2,2,2,2,2,
2,4),(0.,1.),(0.,0.03125,0.046875,0.0546875,0.05859375,0.060546875,0.0625,
0.09375,0.109375,0.125,0.1875,0.21875,0.25,0.375,0.4375,0.5,0.75,0.875,
0.90625,0.9375,1.),.UNSPECIFIED.);
#38=B_SPLINE_SURFACE_WITH_KNOTS('',1,3,((#212301,#212302,#212303,#212304),
(#212305,#212306,#212307,#212308)),.UNSPECIFIED.,.F.,.F.,.F.,(2,2),(4,4),
(0.,1.),(0.,1.),.UNSPECIFIED.);
#39=B_SPLINE_SURFACE_WITH_KNOTS('',1,3,((#212311,#212312,#212313,#212314,
#212315,#212316,#212317,#212318,#212319,#212320,#212321,#212322,#212323,
#212324,#212325,#212326,#212327,#212328,#212329,#212330,#212331,#212332,
#212333,#212334,#212335,#212336,#212337,#212338,#212339,#212340,#212341,
#212342,#212343,#212344,#212345,#212346,#212347,#212348,#212349,#212350,
#212351,#212352,#212353,#212354,#212355,#212356,#212357,#212358,#212359,
#212360),(#212361,#212362,#212363,#212364,#212365,#212366,#212367,#212368,
#212369,#212370,#212371,#212372,#212373,#212374,#212375,#212376,#212377,
#212378,#212379,#212380,#212381,#212382,#212383,#212384,#212385,#212386,
#212387,#212388,#212389,#212390,#212391,#212392,#212393,#212394,#212395,
#212396,#212397,#212398,#212399,#212400,#212401,#212402,#212403,#212404,
#212405,#212406,#212407,#212408,#212409,#212410)),.UNSPECIFIED.,.F.,.F.,
 .F.,(2,2),(4,2,2,2,2,2,2,2,2,2,2,2,2,2,2,2,2,2,2,2,2,2,2,2,4),(-5.63483937927977E-5,
1.),(0.,0.03125,0.046875,0.0546875,0.05859375,0.060546875,0.0625,0.09375,
0.109375,0.125,0.1875,0.21875,0.234375,0.25,0.375,0.5,0.75,0.8125,0.875,
0.90625,0.921875,0.9296875,0.93359375,0.9375,1.),.UNSPECIFIED.);
#40=B_SPLINE_SURFACE_WITH_KNOTS('',1,3,((#212412,#212413,#212414,#212415),
(#212416,#212417,#212418,#212419)),.UNSPECIFIED.,.F.,.F.,.F.,(2,2),(4,4),
(0.,1.),(0.,1.),.UNSPECIFIED.);
#41=B_SPLINE_SURFACE_WITH_KNOTS('',1,3,((#212421,#212422,#212423,#212424,
#212425,#212426,#212427,#212428,#212429,#212430,#212431,#212432,#212433,
#212434,#212435,#212436,#212437,#212438,#212439,#212440,#212441,#212442,
#212443,#212444,#212445,#212446,#212447,#212448,#212449,#212450,#212451,
#212452,#212453,#212454,#212455,#212456,#212457,#212458,#212459,#212460,
#212461,#212462),(#212463,#212464,#212465,#212466,#212467,#212468,#212469,
#212470,#212471,#212472,#212473,#212474,#212475,#212476,#212477,#212478,
#212479,#212480,#212481,#212482,#212483,#212484,#212485,#212486,#212487,
#212488,#212489,#212490,#212491,#212492,#212493,#212494,#212495,#212496,
#212497,#212498,#212499,#212500,#212501,#212502,#212503,#212504)),
 .UNSPECIFIED.,.F.,.F.,.F.,(2,2),(4,2,2,2,2,2,2,2,2,2,2,2,2,2,2,2,2,2,2,
2,4),(0.,1.),(0.,0.03125,0.046875,0.0546875,0.05859375,0.060546875,0.0625,
0.09375,0.109375,0.125,0.1875,0.21875,0.25,0.375,0.4375,0.5,0.75,0.875,
0.90625,0.9375,1.),.UNSPECIFIED.);
#42=B_SPLINE_SURFACE_WITH_KNOTS('',1,3,((#212505,#212506,#212507,#212508),
(#212509,#212510,#212511,#212512)),.UNSPECIFIED.,.F.,.F.,.F.,(2,2),(4,4),
(0.,1.),(0.,1.),.UNSPECIFIED.);
#43=B_SPLINE_SURFACE_WITH_KNOTS('',1,3,((#212515,#212516,#212517,#212518,
#212519,#212520,#212521,#212522,#212523,#212524,#212525,#212526,#212527,
#212528,#212529,#212530,#212531,#212532,#212533,#212534,#212535,#212536,
#212537,#212538,#212539,#212540,#212541,#212542,#212543,#212544,#212545,
#212546,#212547,#212548,#212549,#212550,#212551,#212552,#212553,#212554,
#212555,#212556,#212557,#212558,#212559,#212560,#212561,#212562,#212563,
#212564),(#212565,#212566,#212567,#212568,#212569,#212570,#212571,#212572,
#212573,#212574,#212575,#212576,#212577,#212578,#212579,#212580,#212581,
#212582,#212583,#212584,#212585,#212586,#212587,#212588,#212589,#212590,
#212591,#212592,#212593,#212594,#212595,#212596,#212597,#212598,#212599,
#212600,#212601,#212602,#212603,#212604,#212605,#212606,#212607,#212608,
#212609,#212610,#212611,#212612,#212613,#212614)),.UNSPECIFIED.,.F.,.F.,
 .F.,(2,2),(4,2,2,2,2,2,2,2,2,2,2,2,2,2,2,2,2,2,2,2,2,2,2,2,4),(-6.02366626043785E-5,
1.),(0.,0.03125,0.046875,0.0546875,0.05859375,0.060546875,0.0625,0.09375,
0.109375,0.125,0.1875,0.21875,0.234375,0.25,0.375,0.5,0.75,0.8125,0.875,
0.90625,0.921875,0.9296875,0.93359375,0.9375,1.),.UNSPECIFIED.);
#44=B_SPLINE_SURFACE_WITH_KNOTS('',1,3,((#212616,#212617,#212618,#212619),
(#212620,#212621,#212622,#212623)),.UNSPECIFIED.,.F.,.F.,.F.,(2,2),(4,4),
(0.,1.),(0.,1.),.UNSPECIFIED.);
#45=B_SPLINE_SURFACE_WITH_KNOTS('',1,3,((#212625,#212626,#212627,#212628,
#212629,#212630,#212631,#212632,#212633,#212634,#212635,#212636,#212637,
#212638,#212639,#212640,#212641,#212642,#212643,#212644,#212645,#212646,
#212647,#212648,#212649,#212650,#212651,#212652,#212653,#212654,#212655,
#212656,#212657,#212658,#212659,#212660,#212661,#212662,#212663,#212664,
#212665,#212666),(#212667,#212668,#212669,#212670,#212671,#212672,#212673,
#212674,#212675,#212676,#212677,#212678,#212679,#212680,#212681,#212682,
#212683,#212684,#212685,#212686,#212687,#212688,#212689,#212690,#212691,
#212692,#212693,#212694,#212695,#212696,#212697,#212698,#212699,#212700,
#212701,#212702,#212703,#212704,#212705,#212706,#212707,#212708)),
 .UNSPECIFIED.,.F.,.F.,.F.,(2,2),(4,2,2,2,2,2,2,2,2,2,2,2,2,2,2,2,2,2,2,
2,4),(-6.20471543171688E-7,1.00000145629802),(0.,0.03125,0.046875,0.0546875,
0.05859375,0.060546875,0.0625,0.09375,0.109375,0.125,0.1875,0.21875,0.25,
0.375,0.4375,0.5,0.75,0.875,0.90625,0.9375,1.),.UNSPECIFIED.);
#46=B_SPLINE_SURFACE_WITH_KNOTS('',3,1,((#215887,#215888),(#215889,#215890),
(#215891,#215892),(#215893,#215894),(#215895,#215896),(#215897,#215898),
(#215899,#215900),(#215901,#215902),(#215903,#215904),(#215905,#215906),
(#215907,#215908),(#215909,#215910),(#215911,#215912),(#215913,#215914),
(#215915,#215916),(#215917,#215918),(#215919,#215920),(#215921,#215922),
(#215923,#215924)),.UNSPECIFIED.,.F.,.F.,.F.,(4,1,1,1,1,1,1,1,1,1,1,1,1,
1,1,1,4),(2,2),(0.,0.0821017254519923,0.161828031842758,0.239815033161301,
0.317766134369926,0.392627738232118,0.462938994231975,0.530726788709936,
0.597264291139315,0.632151837641392,0.671030014756808,0.714443441910789,
0.762279225745248,0.81463616889084,0.871528081804342,0.933060560216743,
1.),(0.,0.0864000000000001),.UNSPECIFIED.);
#47=B_SPLINE_SURFACE_WITH_KNOTS('',3,1,((#215948,#215949),(#215950,#215951),
(#215952,#215953),(#215954,#215955),(#215956,#215957),(#215958,#215959),
(#215960,#215961),(#215962,#215963),(#215964,#215965),(#215966,#215967),
(#215968,#215969),(#215970,#215971),(#215972,#215973),(#215974,#215975),
(#215976,#215977)),.UNSPECIFIED.,.F.,.F.,.F.,(4,1,1,1,1,1,1,1,1,1,1,1,4),
(2,2),(0.,0.123685752294118,0.230538334422147,0.321499782830062,0.398068614516232,
0.467286689732127,0.536938839120072,0.608040743469115,0.682988731375256,
0.75958963011461,0.837802809614411,0.91700876186112,1.),(0.,0.0864000000000001),
 .UNSPECIFIED.);
#48=B_SPLINE_SURFACE_WITH_KNOTS('',3,1,((#216014,#216015),(#216016,#216017),
(#216018,#216019),(#216020,#216021),(#216022,#216023),(#216024,#216025),
(#216026,#216027),(#216028,#216029),(#216030,#216031),(#216032,#216033),
(#216034,#216035)),.UNSPECIFIED.,.F.,.F.,.F.,(4,1,1,1,1,1,1,1,4),(2,2),
(0.,0.175786376439224,0.336861963114516,0.484449573159375,0.616242399545855,
0.733602084999862,0.836428998890114,0.925184958546297,1.),(0.,0.0864000000000001),
 .UNSPECIFIED.);
#49=B_SPLINE_SURFACE_WITH_KNOTS('',3,1,((#216061,#216062),(#216063,#216064),
(#216065,#216066),(#216067,#216068),(#216069,#216070),(#216071,#216072),
(#216073,#216074),(#216075,#216076),(#216077,#216078),(#216079,#216080),
(#216081,#216082),(#216083,#216084),(#216085,#216086),(#216087,#216088),
(#216089,#216090),(#216091,#216092),(#216093,#216094),(#216095,#216096),
(#216097,#216098)),.UNSPECIFIED.,.F.,.F.,.F.,(4,1,1,1,1,1,1,1,1,1,1,1,1,
1,1,1,4),(2,2),(0.,0.055634965314415,0.111386053196293,0.166365487005258,
0.222116574887136,0.278479466030117,0.336036247005784,0.395594375477906,
0.456730777164735,0.519866801225415,0.583148546654139,0.64755986434404,
0.714302211045904,0.781597232236873,0.851900303153785,0.924849188722875,
1.),(0.,0.0864000000000001),.UNSPECIFIED.);
#50=B_SPLINE_SURFACE_WITH_KNOTS('',3,1,((#216140,#216141),(#216142,#216143),
(#216144,#216145),(#216146,#216147),(#216148,#216149),(#216150,#216151),
(#216152,#216153),(#216154,#216155),(#216156,#216157),(#216158,#216159),
(#216160,#216161),(#216162,#216163),(#216164,#216165),(#216166,#216167),
(#216168,#216169),(#216170,#216171),(#216172,#216173),(#216174,#216175),
(#216176,#216177)),.UNSPECIFIED.,.F.,.F.,.F.,(4,1,1,1,1,1,1,1,1,1,1,1,1,
1,1,1,4),(2,2),(0.,0.0914563740620439,0.177813089759453,0.260561305531343,
0.340872838540862,0.417977432543691,0.491625679306884,0.564056086464549,
0.636766779556183,0.674340982288389,0.713647918142411,0.755031577205711,
0.798569679897908,0.844766780412129,0.893797113934666,0.945348494786115,
1.),(0.,0.0864000000000001),.UNSPECIFIED.);
#51=B_SPLINE_SURFACE_WITH_KNOTS('',3,1,((#216593,#216594),(#216595,#216596),
(#216597,#216598),(#216599,#216600),(#216601,#216602),(#216603,#216604),
(#216605,#216606),(#216607,#216608),(#216609,#216610),(#216611,#216612),
(#216613,#216614)),.UNSPECIFIED.,.F.,.F.,.F.,(4,1,1,1,1,1,1,1,4),(2,2),
(0.,0.172988996653722,0.328619492769869,0.468342358959381,0.593687736345628,
0.706159760564299,0.808467282112204,0.904943308409734,1.),(0.,0.0864000000000001),
 .UNSPECIFIED.);
#52=B_SPLINE_SURFACE_WITH_KNOTS('',3,1,((#216628,#216629),(#216630,#216631),
(#216632,#216633),(#216634,#216635),(#216636,#216637),(#216638,#216639),
(#216640,#216641),(#216642,#216643),(#216644,#216645),(#216646,#216647),
(#216648,#216649),(#216650,#216651),(#216652,#216653),(#216654,#216655),
(#216656,#216657)),.UNSPECIFIED.,.F.,.F.,.F.,(4,1,1,1,1,1,1,1,1,1,1,1,4),
(2,2),(0.,0.0797818951304722,0.159718456438682,0.240117231076712,0.323140013831241,
0.406706515979341,0.489435046616148,0.573001548764248,0.657802015793963,
0.743082900371535,0.828463995358338,0.913118683151072,1.),(0.,0.0864000000000001),
 .UNSPECIFIED.);
#53=B_SPLINE_SURFACE_WITH_KNOTS('',3,1,((#216675,#216676),(#216677,#216678),
(#216679,#216680),(#216681,#216682),(#216683,#216684),(#216685,#216686),
(#216687,#216688)),.UNSPECIFIED.,.F.,.F.,.F.,(4,1,1,1,4),(2,2),(0.,0.241759106261971,
0.485829812938167,0.737369863314371,1.),(0.,0.0864000000000001),
 .UNSPECIFIED.);
#54=B_SPLINE_SURFACE_WITH_KNOTS('',3,1,((#216698,#216699),(#216700,#216701),
(#216702,#216703),(#216704,#216705),(#216706,#216707),(#216708,#216709),
(#216710,#216711),(#216712,#216713),(#216714,#216715),(#216716,#216717),
(#216718,#216719)),.UNSPECIFIED.,.F.,.F.,.F.,(4,1,1,1,1,1,1,1,4),(2,2),
(0.,0.0943836912200969,0.196585363057832,0.307989775159438,0.427690467057497,
0.557166908233662,0.695199156239857,0.84322103919572,1.),(0.,0.0864000000000001),
 .UNSPECIFIED.);
#55=B_SPLINE_SURFACE_WITH_KNOTS('',3,1,((#216733,#216734),(#216735,#216736),
(#216737,#216738),(#216739,#216740),(#216741,#216742),(#216743,#216744),
(#216745,#216746),(#216747,#216748),(#216749,#216750),(#216751,#216752),
(#216753,#216754)),.UNSPECIFIED.,.F.,.F.,.F.,(4,1,1,1,1,1,1,1,4),(2,2),
(0.,0.178065109144233,0.341543270490592,0.488974722927985,0.62118171311858,
0.738257885089072,0.840201250168506,0.927491419838082,1.),(0.,0.0864000000000001),
 .UNSPECIFIED.);
#56=B_SPLINE_SURFACE_WITH_KNOTS('',3,1,((#216768,#216769),(#216770,#216771),
(#216772,#216773),(#216774,#216775),(#216776,#216777),(#216778,#216779),
(#216780,#216781)),.UNSPECIFIED.,.F.,.F.,.F.,(4,1,1,1,4),(2,2),(0.,0.252488634428634,
0.499947516550914,0.747883951068626,1.),(0.,0.0864000000000001),
 .UNSPECIFIED.);
#57=B_SPLINE_SURFACE_WITH_KNOTS('',3,1,((#216791,#216792),(#216793,#216794),
(#216795,#216796),(#216797,#216798),(#216799,#216800),(#216801,#216802),
(#216803,#216804),(#216805,#216806),(#216807,#216808),(#216809,#216810),
(#216811,#216812),(#216813,#216814),(#216815,#216816),(#216817,#216818),
(#216819,#216820)),.UNSPECIFIED.,.F.,.F.,.F.,(4,1,1,1,1,1,1,1,1,1,1,1,4),
(2,2),(0.,0.0944828276021143,0.186294782851492,0.275239586301631,0.363186281016531,
0.448696248123151,0.531383686436275,0.612071312055202,0.692377873720954,
0.77134978104092,0.847983636650271,0.923321940824181,1.),(0.,0.0864000000000001),
 .UNSPECIFIED.);
#58=B_SPLINE_SURFACE_WITH_KNOTS('',3,1,((#216838,#216839),(#216840,#216841),
(#216842,#216843),(#216844,#216845),(#216846,#216847),(#216848,#216849),
(#216850,#216851),(#216852,#216853),(#216854,#216855),(#216856,#216857),
(#216858,#216859),(#216860,#216861),(#216862,#216863),(#216864,#216865),
(#216866,#216867)),.UNSPECIFIED.,.F.,.F.,.F.,(4,1,1,1,1,1,1,1,1,1,1,1,4),
(2,2),(0.,0.097931486511118,0.195056081907568,0.293954848295444,0.398116684901298,
0.454316704686556,0.515299900858672,0.581396909515209,0.653841110357411,
0.731373330280954,0.814971058514474,0.904549523864434,1.),(0.,0.0864000000000001),
 .UNSPECIFIED.);
#59=B_SPLINE_SURFACE_WITH_KNOTS('',3,1,((#216889,#216890),(#216891,#216892),
(#216893,#216894),(#216895,#216896),(#216897,#216898),(#216899,#216900),
(#216901,#216902),(#216903,#216904),(#216905,#216906),(#216907,#216908),
(#216909,#216910),(#216911,#216912),(#216913,#216914),(#216915,#216916),
(#216917,#216918)),.UNSPECIFIED.,.F.,.F.,.F.,(4,1,1,1,1,1,1,1,1,1,1,1,4),
(2,2),(0.,0.106399643601167,0.204782609676264,0.295013249274844,0.376897934630152,
0.452730901213952,0.519914641323517,0.580019898841161,0.632685533882234,
0.728607492335133,0.819973417620955,0.909779939056664,1.),(0.,0.0864000000000001),
 .UNSPECIFIED.);
#60=B_SPLINE_SURFACE_WITH_KNOTS('',3,1,((#216936,#216937),(#216938,#216939),
(#216940,#216941),(#216942,#216943),(#216944,#216945),(#216946,#216947),
(#216948,#216949),(#216950,#216951),(#216952,#216953),(#216954,#216955),
(#216956,#216957)),.UNSPECIFIED.,.F.,.F.,.F.,(4,1,1,1,1,1,1,1,4),(2,2),
(0.,0.124474148252812,0.242708942115305,0.358677978258347,0.481824855901968,
0.607761874542548,0.733040210371996,0.862845975022726,1.),(0.,0.0864000000000001),
 .UNSPECIFIED.);
#61=B_SPLINE_SURFACE_WITH_KNOTS('',3,1,((#216971,#216972),(#216973,#216974),
(#216975,#216976),(#216977,#216978),(#216979,#216980),(#216981,#216982),
(#216983,#216984),(#216985,#216986),(#216987,#216988)),.UNSPECIFIED.,.F.,
 .F.,.F.,(4,1,1,1,1,1,4),(2,2),(0.,0.227325708632625,0.4525265003225,0.572399889653043,
0.70219859698414,0.844308445598948,1.),(0.,0.0864000000000001),
 .UNSPECIFIED.);
#62=B_SPLINE_SURFACE_WITH_KNOTS('',3,1,((#217000,#217001),(#217002,#217003),
(#217004,#217005),(#217006,#217007),(#217008,#217009),(#217010,#217011),
(#217012,#217013),(#217014,#217015),(#217016,#217017),(#217018,#217019),
(#217020,#217021)),.UNSPECIFIED.,.F.,.F.,.F.,(4,1,1,1,1,1,1,1,4),(2,2),
(0.,0.0535865004039152,0.127815443384517,0.220840783368573,0.336631871826679,
0.471236278034995,0.626687160764519,0.802941574630565,1.),(0.,0.0864000000000001),
 .UNSPECIFIED.);
#63=B_SPLINE_SURFACE_WITH_KNOTS('',3,1,((#217035,#217036),(#217037,#217038),
(#217039,#217040),(#217041,#217042),(#217043,#217044),(#217045,#217046),
(#217047,#217048),(#217049,#217050),(#217051,#217052),(#217053,#217054),
(#217055,#217056),(#217057,#217058),(#217059,#217060),(#217061,#217062),
(#217063,#217064)),.UNSPECIFIED.,.F.,.F.,.F.,(4,1,1,1,1,1,1,1,1,1,1,1,4),
(2,2),(0.,0.0903657834215074,0.175508097917695,0.255514448779098,0.331194995288623,
0.401569785217636,0.467828968067497,0.529529342085699,0.586728101439589,
0.69499700902269,0.799260702052236,0.900423640580124,1.),(0.,0.0864000000000001),
 .UNSPECIFIED.);
#64=B_SPLINE_SURFACE_WITH_KNOTS('',3,1,((#217082,#217083),(#217084,#217085),
(#217086,#217087),(#217088,#217089),(#217090,#217091),(#217092,#217093),
(#217094,#217095),(#217096,#217097),(#217098,#217099),(#217100,#217101),
(#217102,#217103),(#217104,#217105),(#217106,#217107),(#217108,#217109),
(#217110,#217111),(#217112,#217113),(#217114,#217115),(#217116,#217117),
(#217118,#217119)),.UNSPECIFIED.,.F.,.F.,.F.,(4,1,1,1,1,1,1,1,1,1,1,1,1,
1,1,1,4),(2,2),(0.,0.0690411347378526,0.136418851555316,0.202155585656109,
0.267009280709501,0.331259290428094,0.395731718949263,0.460460622460815,
0.526366511530161,0.590931388415026,0.652861983085741,0.712793410493031,
0.770016281245672,0.826738952650512,0.883748321802659,0.941223119088376,
1.),(0.,0.0864000000000001),.UNSPECIFIED.);
#65=B_SPLINE_SURFACE_WITH_KNOTS('',3,1,((#217141,#217142),(#217143,#217144),
(#217145,#217146),(#217147,#217148),(#217149,#217150),(#217151,#217152),
(#217153,#217154),(#217155,#217156),(#217157,#217158),(#217159,#217160),
(#217161,#217162),(#217163,#217164),(#217165,#217166),(#217167,#217168),
(#217169,#217170),(#217171,#217172),(#217173,#217174),(#217175,#217176),
(#217177,#217178)),.UNSPECIFIED.,.F.,.F.,.F.,(4,1,1,1,1,1,1,1,1,1,1,1,1,
1,1,1,4),(2,2),(0.,0.0512772992043031,0.102399076928699,0.152530313982265,
0.202968146358266,0.254331276420252,0.306177008251536,0.359453858316968,
0.414544213084874,0.472192248371011,0.534020551815782,0.599931146802913,
0.669515308002834,0.744985966399841,0.824938862028524,0.909807116183077,
1.),(0.,0.0864000000000001),.UNSPECIFIED.);
#66=B_SPLINE_SURFACE_WITH_KNOTS('',3,1,((#217949,#217950),(#217951,#217952),
(#217953,#217954),(#217955,#217956)),.UNSPECIFIED.,.F.,.F.,.F.,(4,4),(2,
2),(0.,1.),(0.,0.0864000000000001),.UNSPECIFIED.);
#67=B_SPLINE_SURFACE_WITH_KNOTS('',3,1,((#217959,#217960),(#217961,#217962),
(#217963,#217964),(#217965,#217966)),.UNSPECIFIED.,.F.,.F.,.F.,(4,4),(2,
2),(0.,1.),(0.,0.0864000000000001),.UNSPECIFIED.);
#68=B_SPLINE_SURFACE_WITH_KNOTS('',3,1,((#217972,#217973),(#217974,#217975),
(#217976,#217977),(#217978,#217979)),.UNSPECIFIED.,.F.,.F.,.F.,(4,4),(2,
2),(0.,1.),(0.,0.0864000000000001),.UNSPECIFIED.);
#69=B_SPLINE_SURFACE_WITH_KNOTS('',3,1,((#217981,#217982),(#217983,#217984),
(#217985,#217986),(#217987,#217988)),.UNSPECIFIED.,.F.,.F.,.F.,(4,4),(2,
2),(0.,1.),(0.,0.0864000000000001),.UNSPECIFIED.);
#70=B_SPLINE_SURFACE_WITH_KNOTS('',3,1,((#218008,#218009),(#218010,#218011),
(#218012,#218013),(#218014,#218015)),.UNSPECIFIED.,.F.,.F.,.F.,(4,4),(2,
2),(0.,1.),(0.,0.0864000000000001),.UNSPECIFIED.);
#71=B_SPLINE_SURFACE_WITH_KNOTS('',3,1,((#218017,#218018),(#218019,#218020),
(#218021,#218022),(#218023,#218024)),.UNSPECIFIED.,.F.,.F.,.F.,(4,4),(2,
2),(0.,1.),(0.,0.0864000000000001),.UNSPECIFIED.);
#72=B_SPLINE_SURFACE_WITH_KNOTS('',3,1,((#218026,#218027),(#218028,#218029),
(#218030,#218031),(#218032,#218033)),.UNSPECIFIED.,.F.,.F.,.F.,(4,4),(2,
2),(0.,1.),(0.,0.0864000000000001),.UNSPECIFIED.);
#73=B_SPLINE_SURFACE_WITH_KNOTS('',3,1,((#218035,#218036),(#218037,#218038),
(#218039,#218040),(#218041,#218042)),.UNSPECIFIED.,.F.,.F.,.F.,(4,4),(2,
2),(0.,1.),(0.,0.0864000000000001),.UNSPECIFIED.);
#74=B_SPLINE_SURFACE_WITH_KNOTS('',3,1,((#218090,#218091),(#218092,#218093),
(#218094,#218095),(#218096,#218097)),.UNSPECIFIED.,.F.,.F.,.F.,(4,4),(2,
2),(0.,1.),(0.,0.0864000000000001),.UNSPECIFIED.);
#75=B_SPLINE_SURFACE_WITH_KNOTS('',3,1,((#218104,#218105),(#218106,#218107),
(#218108,#218109),(#218110,#218111)),.UNSPECIFIED.,.F.,.F.,.F.,(4,4),(2,
2),(0.,1.),(0.,0.0864000000000001),.UNSPECIFIED.);
#76=B_SPLINE_SURFACE_WITH_KNOTS('',3,1,((#218119,#218120),(#218121,#218122),
(#218123,#218124),(#218125,#218126)),.UNSPECIFIED.,.F.,.F.,.F.,(4,4),(2,
2),(0.,1.),(0.,0.0864000000000001),.UNSPECIFIED.);
#77=B_SPLINE_SURFACE_WITH_KNOTS('',3,1,((#218134,#218135),(#218136,#218137),
(#218138,#218139),(#218140,#218141)),.UNSPECIFIED.,.F.,.F.,.F.,(4,4),(2,
2),(0.,1.),(0.,0.0864000000000001),.UNSPECIFIED.);
#78=B_SPLINE_SURFACE_WITH_KNOTS('',3,1,((#218189,#218190),(#218191,#218192),
(#218193,#218194),(#218195,#218196)),.UNSPECIFIED.,.F.,.F.,.F.,(4,4),(2,
2),(0.,1.),(0.,0.0864000000000001),.UNSPECIFIED.);
#79=B_SPLINE_SURFACE_WITH_KNOTS('',3,1,((#218199,#218200),(#218201,#218202),
(#218203,#218204),(#218205,#218206)),.UNSPECIFIED.,.F.,.F.,.F.,(4,4),(2,
2),(0.,1.),(0.,0.0864000000000001),.UNSPECIFIED.);
#80=B_SPLINE_SURFACE_WITH_KNOTS('',3,1,((#218208,#218209),(#218210,#218211),
(#218212,#218213),(#218214,#218215)),.UNSPECIFIED.,.F.,.F.,.F.,(4,4),(2,
2),(0.,1.),(0.,0.0864000000000001),.UNSPECIFIED.);
#81=B_SPLINE_SURFACE_WITH_KNOTS('',3,1,((#218216,#218217),(#218218,#218219),
(#218220,#218221),(#218222,#218223)),.UNSPECIFIED.,.F.,.F.,.F.,(4,4),(2,
2),(0.,1.),(0.,0.0864000000000001),.UNSPECIFIED.);
#82=B_SPLINE_SURFACE_WITH_KNOTS('',3,1,((#218226,#218227),(#218228,#218229),
(#218230,#218231),(#218232,#218233)),.UNSPECIFIED.,.F.,.F.,.F.,(4,4),(2,
2),(0.,1.),(0.,0.0864000000000001),.UNSPECIFIED.);
#83=B_SPLINE_SURFACE_WITH_KNOTS('',3,1,((#218235,#218236),(#218237,#218238),
(#218239,#218240),(#218241,#218242)),.UNSPECIFIED.,.F.,.F.,.F.,(4,4),(2,
2),(0.,1.),(0.,0.0864000000000001),.UNSPECIFIED.);
#84=B_SPLINE_SURFACE_WITH_KNOTS('',3,1,((#218244,#218245),(#218246,#218247),
(#218248,#218249),(#218250,#218251)),.UNSPECIFIED.,.F.,.F.,.F.,(4,4),(2,
2),(0.,1.),(0.,0.0864000000000001),.UNSPECIFIED.);
#85=B_SPLINE_SURFACE_WITH_KNOTS('',3,1,((#218253,#218254),(#218255,#218256),
(#218257,#218258),(#218259,#218260)),.UNSPECIFIED.,.F.,.F.,.F.,(4,4),(2,
2),(0.,1.),(0.,0.0864000000000001),.UNSPECIFIED.);
#86=B_SPLINE_SURFACE_WITH_KNOTS('',3,1,((#218282,#218283),(#218284,#218285),
(#218286,#218287),(#218288,#218289)),.UNSPECIFIED.,.F.,.F.,.F.,(4,4),(2,
2),(0.,1.),(0.,0.0864000000000001),.UNSPECIFIED.);
#87=B_SPLINE_SURFACE_WITH_KNOTS('',3,1,((#218292,#218293),(#218294,#218295),
(#218296,#218297),(#218298,#218299)),.UNSPECIFIED.,.F.,.F.,.F.,(4,4),(2,
2),(0.,1.),(0.,0.0864000000000001),.UNSPECIFIED.);
#88=B_SPLINE_SURFACE_WITH_KNOTS('',3,1,((#218301,#218302),(#218303,#218304),
(#218305,#218306),(#218307,#218308)),.UNSPECIFIED.,.F.,.F.,.F.,(4,4),(2,
2),(0.,1.),(0.,0.0864000000000001),.UNSPECIFIED.);
#89=B_SPLINE_SURFACE_WITH_KNOTS('',3,1,((#218310,#218311),(#218312,#218313),
(#218314,#218315),(#218316,#218317)),.UNSPECIFIED.,.F.,.F.,.F.,(4,4),(2,
2),(0.,1.),(0.,0.0864000000000001),.UNSPECIFIED.);
#90=B_SPLINE_SURFACE_WITH_KNOTS('',3,1,((#218364,#218365),(#218366,#218367),
(#218368,#218369),(#218370,#218371)),.UNSPECIFIED.,.F.,.F.,.F.,(4,4),(2,
2),(0.,1.),(0.,0.0864000000000001),.UNSPECIFIED.);
#91=B_SPLINE_SURFACE_WITH_KNOTS('',3,1,((#218374,#218375),(#218376,#218377),
(#218378,#218379),(#218380,#218381)),.UNSPECIFIED.,.F.,.F.,.F.,(4,4),(2,
2),(0.,1.),(0.,0.0864000000000001),.UNSPECIFIED.);
#92=B_SPLINE_SURFACE_WITH_KNOTS('',3,1,((#218383,#218384),(#218385,#218386),
(#218387,#218388),(#218389,#218390)),.UNSPECIFIED.,.F.,.F.,.F.,(4,4),(2,
2),(0.,1.),(0.,0.0864000000000001),.UNSPECIFIED.);
#93=B_SPLINE_SURFACE_WITH_KNOTS('',3,1,((#218392,#218393),(#218394,#218395),
(#218396,#218397),(#218398,#218399)),.UNSPECIFIED.,.F.,.F.,.F.,(4,4),(2,
2),(0.,1.),(0.,0.0864000000000001),.UNSPECIFIED.);
#94=B_SPLINE_SURFACE_WITH_KNOTS('',3,1,((#218401,#218402),(#218403,#218404),
(#218405,#218406),(#218407,#218408)),.UNSPECIFIED.,.F.,.F.,.F.,(4,4),(2,
2),(0.,1.),(0.,0.0864000000000001),.UNSPECIFIED.);
#95=B_SPLINE_SURFACE_WITH_KNOTS('',3,1,((#218410,#218411),(#218412,#218413),
(#218414,#218415),(#218416,#218417)),.UNSPECIFIED.,.F.,.F.,.F.,(4,4),(2,
2),(0.,1.),(0.,0.0864000000000001),.UNSPECIFIED.);
#96=B_SPLINE_SURFACE_WITH_KNOTS('',3,1,((#218419,#218420),(#218421,#218422),
(#218423,#218424),(#218425,#218426)),.UNSPECIFIED.,.F.,.F.,.F.,(4,4),(2,
2),(0.,1.),(0.,0.0864000000000001),.UNSPECIFIED.);
#97=B_SPLINE_SURFACE_WITH_KNOTS('',3,1,((#218428,#218429),(#218430,#218431),
(#218432,#218433),(#218434,#218435)),.UNSPECIFIED.,.F.,.F.,.F.,(4,4),(2,
2),(0.,1.),(0.,0.0864000000000001),.UNSPECIFIED.);
#98=B_SPLINE_SURFACE_WITH_KNOTS('',3,1,((#218437,#218438),(#218439,#218440),
(#218441,#218442),(#218443,#218444)),.UNSPECIFIED.,.F.,.F.,.F.,(4,4),(2,
2),(0.,1.),(0.,0.0864000000000001),.UNSPECIFIED.);
#99=B_SPLINE_SURFACE_WITH_KNOTS('',3,1,((#218533,#218534),(#218535,#218536),
(#218537,#218538),(#218539,#218540)),.UNSPECIFIED.,.F.,.F.,.F.,(4,4),(2,
2),(0.,1.),(0.,0.0864000000000001),.UNSPECIFIED.);
#100=B_SPLINE_SURFACE_WITH_KNOTS('',3,1,((#218543,#218544),(#218545,#218546),
(#218547,#218548),(#218549,#218550)),.UNSPECIFIED.,.F.,.F.,.F.,(4,4),(2,
2),(0.,1.),(0.,0.0864000000000001),.UNSPECIFIED.);
#101=B_SPLINE_SURFACE_WITH_KNOTS('',3,1,((#218552,#218553),(#218554,#218555),
(#218556,#218557),(#218558,#218559)),.UNSPECIFIED.,.F.,.F.,.F.,(4,4),(2,
2),(0.,1.),(0.,0.0864000000000001),.UNSPECIFIED.);
#102=B_SPLINE_SURFACE_WITH_KNOTS('',3,1,((#218561,#218562),(#218563,#218564),
(#218565,#218566),(#218567,#218568)),.UNSPECIFIED.,.F.,.F.,.F.,(4,4),(2,
2),(0.,1.),(0.,0.0864000000000001),.UNSPECIFIED.);
#103=B_SPLINE_SURFACE_WITH_KNOTS('',3,1,((#218570,#218571),(#218572,#218573),
(#218574,#218575),(#218576,#218577)),.UNSPECIFIED.,.F.,.F.,.F.,(4,4),(2,
2),(0.,1.),(0.,0.0864000000000001),.UNSPECIFIED.);
#104=B_SPLINE_SURFACE_WITH_KNOTS('',3,1,((#218579,#218580),(#218581,#218582),
(#218583,#218584),(#218585,#218586)),.UNSPECIFIED.,.F.,.F.,.F.,(4,4),(2,
2),(0.,1.),(0.,0.0864000000000001),.UNSPECIFIED.);
#105=B_SPLINE_SURFACE_WITH_KNOTS('',3,1,((#218588,#218589),(#218590,#218591),
(#218592,#218593),(#218594,#218595)),.UNSPECIFIED.,.F.,.F.,.F.,(4,4),(2,
2),(0.,1.),(0.,0.0864000000000001),.UNSPECIFIED.);
#106=B_SPLINE_SURFACE_WITH_KNOTS('',3,1,((#218597,#218598),(#218599,#218600),
(#218601,#218602),(#218603,#218604)),.UNSPECIFIED.,.F.,.F.,.F.,(4,4),(2,
2),(0.,1.),(0.,0.0864000000000001),.UNSPECIFIED.);
#107=B_SPLINE_SURFACE_WITH_KNOTS('',3,1,((#218610,#218611),(#218612,#218613),
(#218614,#218615),(#218616,#218617)),.UNSPECIFIED.,.F.,.F.,.F.,(4,4),(2,
2),(0.,1.),(0.,0.0864000000000001),.UNSPECIFIED.);
#108=B_SPLINE_SURFACE_WITH_KNOTS('',3,1,((#218619,#218620),(#218621,#218622),
(#218623,#218624),(#218625,#218626)),.UNSPECIFIED.,.F.,.F.,.F.,(4,4),(2,
2),(0.,1.),(0.,0.0864000000000001),.UNSPECIFIED.);
#109=B_SPLINE_SURFACE_WITH_KNOTS('',3,1,((#218628,#218629),(#218630,#218631),
(#218632,#218633),(#218634,#218635)),.UNSPECIFIED.,.F.,.F.,.F.,(4,4),(2,
2),(0.,1.),(0.,0.0864000000000001),.UNSPECIFIED.);
#110=B_SPLINE_SURFACE_WITH_KNOTS('',3,1,((#218637,#218638),(#218639,#218640),
(#218641,#218642),(#218643,#218644)),.UNSPECIFIED.,.F.,.F.,.F.,(4,4),(2,
2),(0.,1.),(0.,0.0864000000000001),.UNSPECIFIED.);
#111=B_SPLINE_SURFACE_WITH_KNOTS('',3,1,((#218646,#218647),(#218648,#218649),
(#218650,#218651),(#218652,#218653)),.UNSPECIFIED.,.F.,.F.,.F.,(4,4),(2,
2),(0.,1.),(0.,0.0864000000000001),.UNSPECIFIED.);
#112=B_SPLINE_SURFACE_WITH_KNOTS('',3,1,((#218659,#218660),(#218661,#218662),
(#218663,#218664),(#218665,#218666)),.UNSPECIFIED.,.F.,.F.,.F.,(4,4),(2,
2),(0.,1.),(0.,0.0864000000000001),.UNSPECIFIED.);
#113=B_SPLINE_SURFACE_WITH_KNOTS('',3,1,((#218668,#218669),(#218670,#218671),
(#218672,#218673),(#218674,#218675)),.UNSPECIFIED.,.F.,.F.,.F.,(4,4),(2,
2),(0.,1.),(0.,0.0864000000000001),.UNSPECIFIED.);
#114=B_SPLINE_SURFACE_WITH_KNOTS('',3,1,((#218747,#218748),(#218749,#218750),
(#218751,#218752),(#218753,#218754)),.UNSPECIFIED.,.F.,.F.,.F.,(4,4),(2,
2),(0.,1.),(0.,0.0864000000000001),.UNSPECIFIED.);
#115=B_SPLINE_SURFACE_WITH_KNOTS('',3,1,((#218762,#218763),(#218764,#218765),
(#218766,#218767),(#218768,#218769)),.UNSPECIFIED.,.F.,.F.,.F.,(4,4),(2,
2),(0.,1.),(0.,0.0864000000000001),.UNSPECIFIED.);
#116=B_SPLINE_SURFACE_WITH_KNOTS('',3,1,((#218783,#218784),(#218785,#218786),
(#218787,#218788),(#218789,#218790)),.UNSPECIFIED.,.F.,.F.,.F.,(4,4),(2,
2),(0.,1.),(0.,0.0864000000000001),.UNSPECIFIED.);
#117=B_SPLINE_SURFACE_WITH_KNOTS('',3,1,((#218792,#218793),(#218794,#218795),
(#218796,#218797),(#218798,#218799)),.UNSPECIFIED.,.F.,.F.,.F.,(4,4),(2,
2),(0.,1.),(0.,0.0864000000000001),.UNSPECIFIED.);
#118=B_SPLINE_SURFACE_WITH_KNOTS('',3,1,((#218802,#218803),(#218804,#218805),
(#218806,#218807),(#218808,#218809)),.UNSPECIFIED.,.F.,.F.,.F.,(4,4),(2,
2),(0.,1.),(0.,0.0864000000000001),.UNSPECIFIED.);
#119=B_SPLINE_SURFACE_WITH_KNOTS('',3,1,((#218812,#218813),(#218814,#218815),
(#218816,#218817),(#218818,#218819)),.UNSPECIFIED.,.F.,.F.,.F.,(4,4),(2,
2),(0.,1.),(0.,0.0864000000000001),.UNSPECIFIED.);
#120=B_SPLINE_SURFACE_WITH_KNOTS('',3,1,((#218821,#218822),(#218823,#218824),
(#218825,#218826),(#218827,#218828)),.UNSPECIFIED.,.F.,.F.,.F.,(4,4),(2,
2),(0.,1.),(0.,0.0864000000000001),.UNSPECIFIED.);
#121=B_SPLINE_SURFACE_WITH_KNOTS('',3,1,((#218871,#218872),(#218873,#218874),
(#218875,#218876),(#218877,#218878)),.UNSPECIFIED.,.F.,.F.,.F.,(4,4),(2,
2),(0.,1.),(0.,0.0864000000000001),.UNSPECIFIED.);
#122=B_SPLINE_SURFACE_WITH_KNOTS('',3,1,((#218881,#218882),(#218883,#218884),
(#218885,#218886),(#218887,#218888)),.UNSPECIFIED.,.F.,.F.,.F.,(4,4),(2,
2),(0.,1.),(0.,0.0864000000000001),.UNSPECIFIED.);
#123=B_SPLINE_SURFACE_WITH_KNOTS('',3,1,((#218890,#218891),(#218892,#218893),
(#218894,#218895),(#218896,#218897)),.UNSPECIFIED.,.F.,.F.,.F.,(4,4),(2,
2),(0.,1.),(0.,0.0864000000000001),.UNSPECIFIED.);
#124=B_SPLINE_SURFACE_WITH_KNOTS('',3,1,((#218899,#218900),(#218901,#218902),
(#218903,#218904),(#218905,#218906)),.UNSPECIFIED.,.F.,.F.,.F.,(4,4),(2,
2),(0.,1.),(0.,0.0864000000000001),.UNSPECIFIED.);
#125=B_SPLINE_SURFACE_WITH_KNOTS('',3,1,((#218908,#218909),(#218910,#218911),
(#218912,#218913),(#218914,#218915)),.UNSPECIFIED.,.F.,.F.,.F.,(4,4),(2,
2),(0.,1.),(0.,0.0864000000000001),.UNSPECIFIED.);
#126=B_SPLINE_SURFACE_WITH_KNOTS('',3,1,((#218917,#218918),(#218919,#218920),
(#218921,#218922),(#218923,#218924)),.UNSPECIFIED.,.F.,.F.,.F.,(4,4),(2,
2),(0.,1.),(0.,0.0864000000000001),.UNSPECIFIED.);
#127=B_SPLINE_SURFACE_WITH_KNOTS('',3,1,((#218926,#218927),(#218928,#218929),
(#218930,#218931),(#218932,#218933)),.UNSPECIFIED.,.F.,.F.,.F.,(4,4),(2,
2),(0.,1.),(0.,0.0864000000000001),.UNSPECIFIED.);
#128=ELLIPSE('',#138524,37.2895680532978,3.25000000023624);
#129=ELLIPSE('',#138525,37.2895680528761,3.25000000021335);
#130=ELLIPSE('',#138849,1.37885822040666,0.974999997422683);
#131=ELLIPSE('',#138897,0.101837516767823,0.0999999999996641);
#132=ELLIPSE('',#138918,0.101837516769541,0.0999999999997336);
#133=ELLIPSE('',#138942,0.101837516770716,0.100000000001838);
#134=ELLIPSE('',#138948,0.101837516769487,0.0999999999996804);
#135=ELLIPSE('',#138965,0.223606797753456,0.200000000003304);
#136=ELLIPSE('',#138971,0.223606797750366,0.200000000000171);
#137=ELLIPSE('',#139031,1.37885822123936,0.974999998165153);
#138=ELLIPSE('',#139061,0.101837516767737,0.0999999999995903);
#139=ELLIPSE('',#139089,0.101837516769541,0.0999999999997336);
#140=ELLIPSE('',#139113,0.101837516770716,0.100000000001838);
#141=ELLIPSE('',#139119,0.101837516769533,0.0999999999997246);
#142=ELLIPSE('',#139140,0.223606797750423,0.200000000000217);
#143=ELLIPSE('',#139146,0.223606797750423,0.200000000000212);
#144=SPHERICAL_SURFACE('',#132695,1.45);
#145=SPHERICAL_SURFACE('',#132717,1.45);
#146=SPHERICAL_SURFACE('',#137083,1.);
#147=SPHERICAL_SURFACE('',#137085,1.);
#148=SPHERICAL_SURFACE('',#137087,1.);
#149=SPHERICAL_SURFACE('',#137089,1.);
#150=SPHERICAL_SURFACE('',#137947,1.);
#151=SPHERICAL_SURFACE('',#137949,1.);
#152=SPHERICAL_SURFACE('',#137951,1.);
#153=SPHERICAL_SURFACE('',#137953,1.);
#154=SPHERICAL_SURFACE('',#138591,1.);
#155=SPHERICAL_SURFACE('',#139816,1.);
#156=SPHERICAL_SURFACE('',#139818,1.);
#157=SPHERICAL_SURFACE('',#139820,1.);
#158=SPHERICAL_SURFACE('',#139822,1.);
#159=SPHERICAL_SURFACE('',#140060,1.59);
#160=SPHERICAL_SURFACE('',#140078,1.);
#161=SPHERICAL_SURFACE('',#140081,1.);
#162=SPHERICAL_SURFACE('',#140092,1.);
#163=SPHERICAL_SURFACE('',#140095,1.);
#164=SPHERICAL_SURFACE('',#140098,1.);
#165=SPHERICAL_SURFACE('',#140101,1.);
#166=SPHERICAL_SURFACE('',#140114,1.);
#167=SPHERICAL_SURFACE('',#140116,1.);
#168=CONICAL_SURFACE('',#131694,0.25,0.349065850399);
#169=CONICAL_SURFACE('',#131702,0.25,0.349065850399);
#170=CONICAL_SURFACE('',#131734,0.25,0.349065850399);
#171=CONICAL_SURFACE('',#131742,0.25,0.349065850399);
#172=CONICAL_SURFACE('',#131774,0.25,0.349065850399);
#173=CONICAL_SURFACE('',#131782,0.25,0.349065850399);
#174=CONICAL_SURFACE('',#131796,0.25,0.349065850399);
#175=CONICAL_SURFACE('',#131804,0.25,0.349065850399);
#176=CONICAL_SURFACE('',#134080,1.2,0.261799387799);
#177=CONICAL_SURFACE('',#134208,1.2,0.261799387799);
#178=CONICAL_SURFACE('',#134336,1.2,0.261799387799);
#179=CONICAL_SURFACE('',#136981,1.657530883416,0.03473179034871);
#180=CONICAL_SURFACE('',#137845,1.657530883416,0.03473179034871);
#181=CONICAL_SURFACE('',#138366,0.25,0.349065850399);
#182=CONICAL_SURFACE('',#138373,0.25,0.349065850399);
#183=CONICAL_SURFACE('',#138380,0.25,0.349065850399);
#184=CONICAL_SURFACE('',#138387,0.25,0.349065850399);
#185=CONICAL_SURFACE('',#138394,0.25,0.349065850399);
#186=CONICAL_SURFACE('',#138398,0.25,0.349065850399);
#187=CONICAL_SURFACE('',#138412,0.25,0.349065850399);
#188=CONICAL_SURFACE('',#138423,0.25,0.349065850399);
#189=CONICAL_SURFACE('',#138434,0.25,0.349065850399);
#190=CONICAL_SURFACE('',#138445,0.25,0.349065850399);
#191=CONICAL_SURFACE('',#138456,0.25,0.349065850399);
#192=CONICAL_SURFACE('',#138467,0.25,0.349065850399);
#193=CONICAL_SURFACE('',#138588,1.,0.785398163397);
#194=CONICAL_SURFACE('',#138792,0.25,0.785398163397);
#195=CONICAL_SURFACE('',#138796,0.25,0.785398163397);
#196=CONICAL_SURFACE('',#138872,0.975,0.785398163397);
#197=CONICAL_SURFACE('',#138876,0.975,0.785398163397);
#198=CONICAL_SURFACE('',#138933,0.399999999901,0.785398163208);
#199=CONICAL_SURFACE('',#138937,0.400000000015,0.785398163208);
#200=CONICAL_SURFACE('',#139106,0.399999999901,0.785398163208);
#201=CONICAL_SURFACE('',#139109,0.400000000015,0.785398163208);
#202=CONICAL_SURFACE('',#139181,0.975,0.785398163397);
#203=CONICAL_SURFACE('',#139184,0.975,0.785398163397);
#204=CONICAL_SURFACE('',#139274,0.975,0.785398163397);
#205=CONICAL_SURFACE('',#139277,1.075,0.785398163397);
#206=CONICAL_SURFACE('',#139282,0.975,0.785398163397);
#207=CONICAL_SURFACE('',#139285,1.075,0.785398163397);
#208=CONICAL_SURFACE('',#139786,1.599932649305,0.0340294117416006);
#209=CONICAL_SURFACE('',#140928,1.58039764483469,0.0183259571459332);
#210=CONICAL_SURFACE('',#140948,1.58039764483469,0.0183259571459332);
#211=ITEM_DEFINED_TRANSFORMATION($,$,#130734,#131219);
#212=ITEM_DEFINED_TRANSFORMATION($,$,#130772,#131220);
#213=ITEM_DEFINED_TRANSFORMATION($,$,#130922,#131221);
#214=ITEM_DEFINED_TRANSFORMATION($,$,#130975,#131222);
#215=ITEM_DEFINED_TRANSFORMATION($,$,#131032,#131223);
#216=ITEM_DEFINED_TRANSFORMATION($,$,#131085,#131224);
#217=ITEM_DEFINED_TRANSFORMATION($,$,#131113,#131225);
#218=ITEM_DEFINED_TRANSFORMATION($,$,#131166,#131226);
#219=ITEM_DEFINED_TRANSFORMATION($,$,#131228,#131610);
#220=ITEM_DEFINED_TRANSFORMATION($,$,#131451,#131611);
#221=ITEM_DEFINED_TRANSFORMATION($,$,#131504,#131612);
#222=ITEM_DEFINED_TRANSFORMATION($,$,#131557,#131613);
#223=ITEM_DEFINED_TRANSFORMATION($,$,#130733,#131614);
#224=ITEM_DEFINED_TRANSFORMATION($,$,#131227,#131615);
#225=ITEM_DEFINED_TRANSFORMATION($,$,#131617,#131637);
#226=ITEM_DEFINED_TRANSFORMATION($,$,#131640,#132677);
#227=ITEM_DEFINED_TRANSFORMATION($,$,#131683,#132678);
#228=ITEM_DEFINED_TRANSFORMATION($,$,#131895,#132679);
#229=ITEM_DEFINED_TRANSFORMATION($,$,#131938,#132680);
#230=ITEM_DEFINED_TRANSFORMATION($,$,#131991,#132681);
#231=ITEM_DEFINED_TRANSFORMATION($,$,#132019,#132682);
#232=ITEM_DEFINED_TRANSFORMATION($,$,#132062,#132683);
#233=ITEM_DEFINED_TRANSFORMATION($,$,#132105,#132684);
#234=ITEM_DEFINED_TRANSFORMATION($,$,#132148,#132685);
#235=ITEM_DEFINED_TRANSFORMATION($,$,#132191,#132686);
#236=ITEM_DEFINED_TRANSFORMATION($,$,#132234,#132687);
#237=ITEM_DEFINED_TRANSFORMATION($,$,#132277,#132688);
#238=ITEM_DEFINED_TRANSFORMATION($,$,#132505,#132689);
#239=ITEM_DEFINED_TRANSFORMATION($,$,#132548,#132690);
#240=ITEM_DEFINED_TRANSFORMATION($,$,#132591,#132691);
#241=ITEM_DEFINED_TRANSFORMATION($,$,#132634,#132692);
#242=ITEM_DEFINED_TRANSFORMATION($,$,#132694,#132738);
#243=ITEM_DEFINED_TRANSFORMATION($,$,#132716,#132739);
#244=ITEM_DEFINED_TRANSFORMATION($,$,#131639,#132740);
#245=ITEM_DEFINED_TRANSFORMATION($,$,#132693,#132741);
#246=ITEM_DEFINED_TRANSFORMATION($,$,#132743,#132762);
#247=ITEM_DEFINED_TRANSFORMATION($,$,#132766,#132891);
#248=ITEM_DEFINED_TRANSFORMATION($,$,#132894,#137955);
#249=ITEM_DEFINED_TRANSFORMATION($,$,#132937,#137956);
#250=ITEM_DEFINED_TRANSFORMATION($,$,#133087,#137957);
#251=ITEM_DEFINED_TRANSFORMATION($,$,#133130,#137958);
#252=ITEM_DEFINED_TRANSFORMATION($,$,#133173,#137959);
#253=ITEM_DEFINED_TRANSFORMATION($,$,#133216,#137960);
#254=ITEM_DEFINED_TRANSFORMATION($,$,#133259,#137961);
#255=ITEM_DEFINED_TRANSFORMATION($,$,#133287,#137962);
#256=ITEM_DEFINED_TRANSFORMATION($,$,#133315,#137963);
#257=ITEM_DEFINED_TRANSFORMATION($,$,#133343,#137964);
#258=ITEM_DEFINED_TRANSFORMATION($,$,#133371,#137965);
#259=ITEM_DEFINED_TRANSFORMATION($,$,#133594,#137966);
#260=ITEM_DEFINED_TRANSFORMATION($,$,#133637,#137967);
#261=ITEM_DEFINED_TRANSFORMATION($,$,#133680,#137968);
#262=ITEM_DEFINED_TRANSFORMATION($,$,#133723,#137969);
#263=ITEM_DEFINED_TRANSFORMATION($,$,#133766,#137970);
#264=ITEM_DEFINED_TRANSFORMATION($,$,#133809,#137971);
#265=ITEM_DEFINED_TRANSFORMATION($,$,#133852,#137972);
#266=ITEM_DEFINED_TRANSFORMATION($,$,#133880,#137973);
#267=ITEM_DEFINED_TRANSFORMATION($,$,#133945,#137974);
#268=ITEM_DEFINED_TRANSFORMATION($,$,#133988,#137975);
#269=ITEM_DEFINED_TRANSFORMATION($,$,#134031,#137976);
#270=ITEM_DEFINED_TRANSFORMATION($,$,#134159,#137977);
#271=ITEM_DEFINED_TRANSFORMATION($,$,#134287,#137978);
#272=ITEM_DEFINED_TRANSFORMATION($,$,#134415,#137979);
#273=ITEM_DEFINED_TRANSFORMATION($,$,#134624,#137980);
#274=ITEM_DEFINED_TRANSFORMATION($,$,#134725,#137981);
#275=ITEM_DEFINED_TRANSFORMATION($,$,#134948,#137982);
#276=ITEM_DEFINED_TRANSFORMATION($,$,#135049,#137983);
#277=ITEM_DEFINED_TRANSFORMATION($,$,#135092,#137984);
#278=ITEM_DEFINED_TRANSFORMATION($,$,#135135,#137985);
#279=ITEM_DEFINED_TRANSFORMATION($,$,#135178,#137986);
#280=ITEM_DEFINED_TRANSFORMATION($,$,#135221,#137987);
#281=ITEM_DEFINED_TRANSFORMATION($,$,#135264,#137988);
#282=ITEM_DEFINED_TRANSFORMATION($,$,#135307,#137989);
#283=ITEM_DEFINED_TRANSFORMATION($,$,#135350,#137990);
#284=ITEM_DEFINED_TRANSFORMATION($,$,#135393,#137991);
#285=ITEM_DEFINED_TRANSFORMATION($,$,#135436,#137992);
#286=ITEM_DEFINED_TRANSFORMATION($,$,#135479,#137993);
#287=ITEM_DEFINED_TRANSFORMATION($,$,#135522,#137994);
#288=ITEM_DEFINED_TRANSFORMATION($,$,#135565,#137995);
#289=ITEM_DEFINED_TRANSFORMATION($,$,#135608,#137996);
#290=ITEM_DEFINED_TRANSFORMATION($,$,#135651,#137997);
#291=ITEM_DEFINED_TRANSFORMATION($,$,#135694,#137998);
#292=ITEM_DEFINED_TRANSFORMATION($,$,#135737,#137999);
#293=ITEM_DEFINED_TRANSFORMATION($,$,#135780,#138000);
#294=ITEM_DEFINED_TRANSFORMATION($,$,#135823,#138001);
#295=ITEM_DEFINED_TRANSFORMATION($,$,#135866,#138002);
#296=ITEM_DEFINED_TRANSFORMATION($,$,#135909,#138003);
#297=ITEM_DEFINED_TRANSFORMATION($,$,#135952,#138004);
#298=ITEM_DEFINED_TRANSFORMATION($,$,#135995,#138005);
#299=ITEM_DEFINED_TRANSFORMATION($,$,#136038,#138006);
#300=ITEM_DEFINED_TRANSFORMATION($,$,#136081,#138007);
#301=ITEM_DEFINED_TRANSFORMATION($,$,#136124,#138008);
#302=ITEM_DEFINED_TRANSFORMATION($,$,#136177,#138009);
#303=ITEM_DEFINED_TRANSFORMATION($,$,#136220,#138010);
#304=ITEM_DEFINED_TRANSFORMATION($,$,#136263,#138011);
#305=ITEM_DEFINED_TRANSFORMATION($,$,#136306,#138012);
#306=ITEM_DEFINED_TRANSFORMATION($,$,#136349,#138013);
#307=ITEM_DEFINED_TRANSFORMATION($,$,#136392,#138014);
#308=ITEM_DEFINED_TRANSFORMATION($,$,#136435,#138015);
#309=ITEM_DEFINED_TRANSFORMATION($,$,#136478,#138016);
#310=ITEM_DEFINED_TRANSFORMATION($,$,#136521,#138017);
#311=ITEM_DEFINED_TRANSFORMATION($,$,#136564,#138018);
#312=ITEM_DEFINED_TRANSFORMATION($,$,#136607,#138019);
#313=ITEM_DEFINED_TRANSFORMATION($,$,#136650,#138020);
#314=ITEM_DEFINED_TRANSFORMATION($,$,#136693,#138021);
#315=ITEM_DEFINED_TRANSFORMATION($,$,#136736,#138022);
#316=ITEM_DEFINED_TRANSFORMATION($,$,#136779,#138023);
#317=ITEM_DEFINED_TRANSFORMATION($,$,#136822,#138024);
#318=ITEM_DEFINED_TRANSFORMATION($,$,#136887,#138025);
#319=ITEM_DEFINED_TRANSFORMATION($,$,#136952,#138026);
#320=ITEM_DEFINED_TRANSFORMATION($,$,#137091,#138027);
#321=ITEM_DEFINED_TRANSFORMATION($,$,#137316,#138028);
#322=ITEM_DEFINED_TRANSFORMATION($,$,#137739,#138029);
#323=ITEM_DEFINED_TRANSFORMATION($,$,#137816,#138030);
#324=ITEM_DEFINED_TRANSFORMATION($,$,#138032,#139770);
#325=ITEM_DEFINED_TRANSFORMATION($,$,#138182,#139771);
#326=ITEM_DEFINED_TRANSFORMATION($,$,#138254,#139772);
#327=ITEM_DEFINED_TRANSFORMATION($,$,#138326,#139773);
#328=ITEM_DEFINED_TRANSFORMATION($,$,#138522,#139774);
#329=ITEM_DEFINED_TRANSFORMATION($,$,#138663,#139775);
#330=ITEM_DEFINED_TRANSFORMATION($,$,#132893,#139776);
#331=ITEM_DEFINED_TRANSFORMATION($,$,#138031,#139777);
#332=ITEM_DEFINED_TRANSFORMATION($,$,#132765,#139778);
#333=ITEM_DEFINED_TRANSFORMATION($,$,#132892,#139779);
#334=ITEM_DEFINED_TRANSFORMATION($,$,#132764,#139975);
#335=ITEM_DEFINED_TRANSFORMATION($,$,#139780,#139976);
#336=ITEM_DEFINED_TRANSFORMATION($,$,#139780,#139977);
#337=ITEM_DEFINED_TRANSFORMATION($,$,#139919,#139978);
#338=ITEM_DEFINED_TRANSFORMATION($,$,#139980,#140058);
#339=ITEM_DEFINED_TRANSFORMATION($,$,#130732,#140975);
#340=ITEM_DEFINED_TRANSFORMATION($,$,#131616,#140976);
#341=ITEM_DEFINED_TRANSFORMATION($,$,#131638,#140977);
#342=ITEM_DEFINED_TRANSFORMATION($,$,#132742,#140978);
#343=ITEM_DEFINED_TRANSFORMATION($,$,#132763,#140979);
#344=ITEM_DEFINED_TRANSFORMATION($,$,#139979,#140980);
#345=ITEM_DEFINED_TRANSFORMATION($,$,#140059,#140981);
#346=ITEM_DEFINED_TRANSFORMATION($,$,#140074,#140982);
#347=ITEM_DEFINED_TRANSFORMATION($,$,#140135,#140983);
#348=ITEM_DEFINED_TRANSFORMATION($,$,#140167,#140984);
#349=ITEM_DEFINED_TRANSFORMATION($,$,#140190,#140985);
#350=ITEM_DEFINED_TRANSFORMATION($,$,#140223,#140986);
#351=ITEM_DEFINED_TRANSFORMATION($,$,#140472,#140987);
#352=ITEM_DEFINED_TRANSFORMATION($,$,#140498,#140988);
#353=ITEM_DEFINED_TRANSFORMATION($,$,#140518,#140989);
#354=ITEM_DEFINED_TRANSFORMATION($,$,#140662,#140990);
#355=ITEM_DEFINED_TRANSFORMATION($,$,#140847,#140991);
#356=ITEM_DEFINED_TRANSFORMATION($,$,#140914,#140992);
#357=ITEM_DEFINED_TRANSFORMATION($,$,#140934,#140993);
#358=ITEM_DEFINED_TRANSFORMATION($,$,#140954,#140994);
#359=ITEM_DEFINED_TRANSFORMATION($,$,#140961,#140995);
#360=ITEM_DEFINED_TRANSFORMATION($,$,#140968,#140996);
#361=ITEM_DEFINED_TRANSFORMATION($,$,#130731,#140997);
#362=(
REPRESENTATION_RELATIONSHIP($,$,#220213,#220212)
REPRESENTATION_RELATIONSHIP_WITH_TRANSFORMATION(#211)
SHAPE_REPRESENTATION_RELATIONSHIP()
);
#363=(
REPRESENTATION_RELATIONSHIP($,$,#220214,#220212)
REPRESENTATION_RELATIONSHIP_WITH_TRANSFORMATION(#212)
SHAPE_REPRESENTATION_RELATIONSHIP()
);
#364=(
REPRESENTATION_RELATIONSHIP($,$,#220215,#220212)
REPRESENTATION_RELATIONSHIP_WITH_TRANSFORMATION(#213)
SHAPE_REPRESENTATION_RELATIONSHIP()
);
#365=(
REPRESENTATION_RELATIONSHIP($,$,#220216,#220212)
REPRESENTATION_RELATIONSHIP_WITH_TRANSFORMATION(#214)
SHAPE_REPRESENTATION_RELATIONSHIP()
);
#366=(
REPRESENTATION_RELATIONSHIP($,$,#220217,#220212)
REPRESENTATION_RELATIONSHIP_WITH_TRANSFORMATION(#215)
SHAPE_REPRESENTATION_RELATIONSHIP()
);
#367=(
REPRESENTATION_RELATIONSHIP($,$,#220218,#220212)
REPRESENTATION_RELATIONSHIP_WITH_TRANSFORMATION(#216)
SHAPE_REPRESENTATION_RELATIONSHIP()
);
#368=(
REPRESENTATION_RELATIONSHIP($,$,#220219,#220212)
REPRESENTATION_RELATIONSHIP_WITH_TRANSFORMATION(#217)
SHAPE_REPRESENTATION_RELATIONSHIP()
);
#369=(
REPRESENTATION_RELATIONSHIP($,$,#220220,#220212)
REPRESENTATION_RELATIONSHIP_WITH_TRANSFORMATION(#218)
SHAPE_REPRESENTATION_RELATIONSHIP()
);
#370=(
REPRESENTATION_RELATIONSHIP($,$,#220222,#220221)
REPRESENTATION_RELATIONSHIP_WITH_TRANSFORMATION(#219)
SHAPE_REPRESENTATION_RELATIONSHIP()
);
#371=(
REPRESENTATION_RELATIONSHIP($,$,#220223,#220221)
REPRESENTATION_RELATIONSHIP_WITH_TRANSFORMATION(#220)
SHAPE_REPRESENTATION_RELATIONSHIP()
);
#372=(
REPRESENTATION_RELATIONSHIP($,$,#220224,#220221)
REPRESENTATION_RELATIONSHIP_WITH_TRANSFORMATION(#221)
SHAPE_REPRESENTATION_RELATIONSHIP()
);
#373=(
REPRESENTATION_RELATIONSHIP($,$,#220225,#220221)
REPRESENTATION_RELATIONSHIP_WITH_TRANSFORMATION(#222)
SHAPE_REPRESENTATION_RELATIONSHIP()
);
#374=(
REPRESENTATION_RELATIONSHIP($,$,#220212,#220211)
REPRESENTATION_RELATIONSHIP_WITH_TRANSFORMATION(#223)
SHAPE_REPRESENTATION_RELATIONSHIP()
);
#375=(
REPRESENTATION_RELATIONSHIP($,$,#220221,#220211)
REPRESENTATION_RELATIONSHIP_WITH_TRANSFORMATION(#224)
SHAPE_REPRESENTATION_RELATIONSHIP()
);
#376=(
REPRESENTATION_RELATIONSHIP($,$,#220227,#220226)
REPRESENTATION_RELATIONSHIP_WITH_TRANSFORMATION(#225)
SHAPE_REPRESENTATION_RELATIONSHIP()
);
#377=(
REPRESENTATION_RELATIONSHIP($,$,#220230,#220229)
REPRESENTATION_RELATIONSHIP_WITH_TRANSFORMATION(#226)
SHAPE_REPRESENTATION_RELATIONSHIP()
);
#378=(
REPRESENTATION_RELATIONSHIP($,$,#220231,#220229)
REPRESENTATION_RELATIONSHIP_WITH_TRANSFORMATION(#227)
SHAPE_REPRESENTATION_RELATIONSHIP()
);
#379=(
REPRESENTATION_RELATIONSHIP($,$,#220232,#220229)
REPRESENTATION_RELATIONSHIP_WITH_TRANSFORMATION(#228)
SHAPE_REPRESENTATION_RELATIONSHIP()
);
#380=(
REPRESENTATION_RELATIONSHIP($,$,#220233,#220229)
REPRESENTATION_RELATIONSHIP_WITH_TRANSFORMATION(#229)
SHAPE_REPRESENTATION_RELATIONSHIP()
);
#381=(
REPRESENTATION_RELATIONSHIP($,$,#220234,#220229)
REPRESENTATION_RELATIONSHIP_WITH_TRANSFORMATION(#230)
SHAPE_REPRESENTATION_RELATIONSHIP()
);
#382=(
REPRESENTATION_RELATIONSHIP($,$,#220235,#220229)
REPRESENTATION_RELATIONSHIP_WITH_TRANSFORMATION(#231)
SHAPE_REPRESENTATION_RELATIONSHIP()
);
#383=(
REPRESENTATION_RELATIONSHIP($,$,#220236,#220229)
REPRESENTATION_RELATIONSHIP_WITH_TRANSFORMATION(#232)
SHAPE_REPRESENTATION_RELATIONSHIP()
);
#384=(
REPRESENTATION_RELATIONSHIP($,$,#220237,#220229)
REPRESENTATION_RELATIONSHIP_WITH_TRANSFORMATION(#233)
SHAPE_REPRESENTATION_RELATIONSHIP()
);
#385=(
REPRESENTATION_RELATIONSHIP($,$,#220238,#220229)
REPRESENTATION_RELATIONSHIP_WITH_TRANSFORMATION(#234)
SHAPE_REPRESENTATION_RELATIONSHIP()
);
#386=(
REPRESENTATION_RELATIONSHIP($,$,#220239,#220229)
REPRESENTATION_RELATIONSHIP_WITH_TRANSFORMATION(#235)
SHAPE_REPRESENTATION_RELATIONSHIP()
);
#387=(
REPRESENTATION_RELATIONSHIP($,$,#220240,#220229)
REPRESENTATION_RELATIONSHIP_WITH_TRANSFORMATION(#236)
SHAPE_REPRESENTATION_RELATIONSHIP()
);
#388=(
REPRESENTATION_RELATIONSHIP($,$,#220241,#220229)
REPRESENTATION_RELATIONSHIP_WITH_TRANSFORMATION(#237)
SHAPE_REPRESENTATION_RELATIONSHIP()
);
#389=(
REPRESENTATION_RELATIONSHIP($,$,#220242,#220229)
REPRESENTATION_RELATIONSHIP_WITH_TRANSFORMATION(#238)
SHAPE_REPRESENTATION_RELATIONSHIP()
);
#390=(
REPRESENTATION_RELATIONSHIP($,$,#220243,#220229)
REPRESENTATION_RELATIONSHIP_WITH_TRANSFORMATION(#239)
SHAPE_REPRESENTATION_RELATIONSHIP()
);
#391=(
REPRESENTATION_RELATIONSHIP($,$,#220244,#220229)
REPRESENTATION_RELATIONSHIP_WITH_TRANSFORMATION(#240)
SHAPE_REPRESENTATION_RELATIONSHIP()
);
#392=(
REPRESENTATION_RELATIONSHIP($,$,#220245,#220229)
REPRESENTATION_RELATIONSHIP_WITH_TRANSFORMATION(#241)
SHAPE_REPRESENTATION_RELATIONSHIP()
);
#393=(
REPRESENTATION_RELATIONSHIP($,$,#220247,#220246)
REPRESENTATION_RELATIONSHIP_WITH_TRANSFORMATION(#242)
SHAPE_REPRESENTATION_RELATIONSHIP()
);
#394=(
REPRESENTATION_RELATIONSHIP($,$,#220248,#220246)
REPRESENTATION_RELATIONSHIP_WITH_TRANSFORMATION(#243)
SHAPE_REPRESENTATION_RELATIONSHIP()
);
#395=(
REPRESENTATION_RELATIONSHIP($,$,#220229,#220228)
REPRESENTATION_RELATIONSHIP_WITH_TRANSFORMATION(#244)
SHAPE_REPRESENTATION_RELATIONSHIP()
);
#396=(
REPRESENTATION_RELATIONSHIP($,$,#220246,#220228)
REPRESENTATION_RELATIONSHIP_WITH_TRANSFORMATION(#245)
SHAPE_REPRESENTATION_RELATIONSHIP()
);
#397=(
REPRESENTATION_RELATIONSHIP($,$,#220250,#220249)
REPRESENTATION_RELATIONSHIP_WITH_TRANSFORMATION(#246)
SHAPE_REPRESENTATION_RELATIONSHIP()
);
#398=(
REPRESENTATION_RELATIONSHIP($,$,#220254,#220253)
REPRESENTATION_RELATIONSHIP_WITH_TRANSFORMATION(#247)
SHAPE_REPRESENTATION_RELATIONSHIP()
);
#399=(
REPRESENTATION_RELATIONSHIP($,$,#220257,#220256)
REPRESENTATION_RELATIONSHIP_WITH_TRANSFORMATION(#248)
SHAPE_REPRESENTATION_RELATIONSHIP()
);
#400=(
REPRESENTATION_RELATIONSHIP($,$,#220258,#220256)
REPRESENTATION_RELATIONSHIP_WITH_TRANSFORMATION(#249)
SHAPE_REPRESENTATION_RELATIONSHIP()
);
#401=(
REPRESENTATION_RELATIONSHIP($,$,#220259,#220256)
REPRESENTATION_RELATIONSHIP_WITH_TRANSFORMATION(#250)
SHAPE_REPRESENTATION_RELATIONSHIP()
);
#402=(
REPRESENTATION_RELATIONSHIP($,$,#220260,#220256)
REPRESENTATION_RELATIONSHIP_WITH_TRANSFORMATION(#251)
SHAPE_REPRESENTATION_RELATIONSHIP()
);
#403=(
REPRESENTATION_RELATIONSHIP($,$,#220261,#220256)
REPRESENTATION_RELATIONSHIP_WITH_TRANSFORMATION(#252)
SHAPE_REPRESENTATION_RELATIONSHIP()
);
#404=(
REPRESENTATION_RELATIONSHIP($,$,#220262,#220256)
REPRESENTATION_RELATIONSHIP_WITH_TRANSFORMATION(#253)
SHAPE_REPRESENTATION_RELATIONSHIP()
);
#405=(
REPRESENTATION_RELATIONSHIP($,$,#220263,#220256)
REPRESENTATION_RELATIONSHIP_WITH_TRANSFORMATION(#254)
SHAPE_REPRESENTATION_RELATIONSHIP()
);
#406=(
REPRESENTATION_RELATIONSHIP($,$,#220264,#220256)
REPRESENTATION_RELATIONSHIP_WITH_TRANSFORMATION(#255)
SHAPE_REPRESENTATION_RELATIONSHIP()
);
#407=(
REPRESENTATION_RELATIONSHIP($,$,#220265,#220256)
REPRESENTATION_RELATIONSHIP_WITH_TRANSFORMATION(#256)
SHAPE_REPRESENTATION_RELATIONSHIP()
);
#408=(
REPRESENTATION_RELATIONSHIP($,$,#220266,#220256)
REPRESENTATION_RELATIONSHIP_WITH_TRANSFORMATION(#257)
SHAPE_REPRESENTATION_RELATIONSHIP()
);
#409=(
REPRESENTATION_RELATIONSHIP($,$,#220267,#220256)
REPRESENTATION_RELATIONSHIP_WITH_TRANSFORMATION(#258)
SHAPE_REPRESENTATION_RELATIONSHIP()
);
#410=(
REPRESENTATION_RELATIONSHIP($,$,#220268,#220256)
REPRESENTATION_RELATIONSHIP_WITH_TRANSFORMATION(#259)
SHAPE_REPRESENTATION_RELATIONSHIP()
);
#411=(
REPRESENTATION_RELATIONSHIP($,$,#220269,#220256)
REPRESENTATION_RELATIONSHIP_WITH_TRANSFORMATION(#260)
SHAPE_REPRESENTATION_RELATIONSHIP()
);
#412=(
REPRESENTATION_RELATIONSHIP($,$,#220270,#220256)
REPRESENTATION_RELATIONSHIP_WITH_TRANSFORMATION(#261)
SHAPE_REPRESENTATION_RELATIONSHIP()
);
#413=(
REPRESENTATION_RELATIONSHIP($,$,#220271,#220256)
REPRESENTATION_RELATIONSHIP_WITH_TRANSFORMATION(#262)
SHAPE_REPRESENTATION_RELATIONSHIP()
);
#414=(
REPRESENTATION_RELATIONSHIP($,$,#220272,#220256)
REPRESENTATION_RELATIONSHIP_WITH_TRANSFORMATION(#263)
SHAPE_REPRESENTATION_RELATIONSHIP()
);
#415=(
REPRESENTATION_RELATIONSHIP($,$,#220273,#220256)
REPRESENTATION_RELATIONSHIP_WITH_TRANSFORMATION(#264)
SHAPE_REPRESENTATION_RELATIONSHIP()
);
#416=(
REPRESENTATION_RELATIONSHIP($,$,#220274,#220256)
REPRESENTATION_RELATIONSHIP_WITH_TRANSFORMATION(#265)
SHAPE_REPRESENTATION_RELATIONSHIP()
);
#417=(
REPRESENTATION_RELATIONSHIP($,$,#220275,#220256)
REPRESENTATION_RELATIONSHIP_WITH_TRANSFORMATION(#266)
SHAPE_REPRESENTATION_RELATIONSHIP()
);
#418=(
REPRESENTATION_RELATIONSHIP($,$,#220276,#220256)
REPRESENTATION_RELATIONSHIP_WITH_TRANSFORMATION(#267)
SHAPE_REPRESENTATION_RELATIONSHIP()
);
#419=(
REPRESENTATION_RELATIONSHIP($,$,#220277,#220256)
REPRESENTATION_RELATIONSHIP_WITH_TRANSFORMATION(#268)
SHAPE_REPRESENTATION_RELATIONSHIP()
);
#420=(
REPRESENTATION_RELATIONSHIP($,$,#220278,#220256)
REPRESENTATION_RELATIONSHIP_WITH_TRANSFORMATION(#269)
SHAPE_REPRESENTATION_RELATIONSHIP()
);
#421=(
REPRESENTATION_RELATIONSHIP($,$,#220279,#220256)
REPRESENTATION_RELATIONSHIP_WITH_TRANSFORMATION(#270)
SHAPE_REPRESENTATION_RELATIONSHIP()
);
#422=(
REPRESENTATION_RELATIONSHIP($,$,#220280,#220256)
REPRESENTATION_RELATIONSHIP_WITH_TRANSFORMATION(#271)
SHAPE_REPRESENTATION_RELATIONSHIP()
);
#423=(
REPRESENTATION_RELATIONSHIP($,$,#220281,#220256)
REPRESENTATION_RELATIONSHIP_WITH_TRANSFORMATION(#272)
SHAPE_REPRESENTATION_RELATIONSHIP()
);
#424=(
REPRESENTATION_RELATIONSHIP($,$,#220282,#220256)
REPRESENTATION_RELATIONSHIP_WITH_TRANSFORMATION(#273)
SHAPE_REPRESENTATION_RELATIONSHIP()
);
#425=(
REPRESENTATION_RELATIONSHIP($,$,#220283,#220256)
REPRESENTATION_RELATIONSHIP_WITH_TRANSFORMATION(#274)
SHAPE_REPRESENTATION_RELATIONSHIP()
);
#426=(
REPRESENTATION_RELATIONSHIP($,$,#220284,#220256)
REPRESENTATION_RELATIONSHIP_WITH_TRANSFORMATION(#275)
SHAPE_REPRESENTATION_RELATIONSHIP()
);
#427=(
REPRESENTATION_RELATIONSHIP($,$,#220285,#220256)
REPRESENTATION_RELATIONSHIP_WITH_TRANSFORMATION(#276)
SHAPE_REPRESENTATION_RELATIONSHIP()
);
#428=(
REPRESENTATION_RELATIONSHIP($,$,#220286,#220256)
REPRESENTATION_RELATIONSHIP_WITH_TRANSFORMATION(#277)
SHAPE_REPRESENTATION_RELATIONSHIP()
);
#429=(
REPRESENTATION_RELATIONSHIP($,$,#220287,#220256)
REPRESENTATION_RELATIONSHIP_WITH_TRANSFORMATION(#278)
SHAPE_REPRESENTATION_RELATIONSHIP()
);
#430=(
REPRESENTATION_RELATIONSHIP($,$,#220288,#220256)
REPRESENTATION_RELATIONSHIP_WITH_TRANSFORMATION(#279)
SHAPE_REPRESENTATION_RELATIONSHIP()
);
#431=(
REPRESENTATION_RELATIONSHIP($,$,#220289,#220256)
REPRESENTATION_RELATIONSHIP_WITH_TRANSFORMATION(#280)
SHAPE_REPRESENTATION_RELATIONSHIP()
);
#432=(
REPRESENTATION_RELATIONSHIP($,$,#220290,#220256)
REPRESENTATION_RELATIONSHIP_WITH_TRANSFORMATION(#281)
SHAPE_REPRESENTATION_RELATIONSHIP()
);
#433=(
REPRESENTATION_RELATIONSHIP($,$,#220291,#220256)
REPRESENTATION_RELATIONSHIP_WITH_TRANSFORMATION(#282)
SHAPE_REPRESENTATION_RELATIONSHIP()
);
#434=(
REPRESENTATION_RELATIONSHIP($,$,#220292,#220256)
REPRESENTATION_RELATIONSHIP_WITH_TRANSFORMATION(#283)
SHAPE_REPRESENTATION_RELATIONSHIP()
);
#435=(
REPRESENTATION_RELATIONSHIP($,$,#220293,#220256)
REPRESENTATION_RELATIONSHIP_WITH_TRANSFORMATION(#284)
SHAPE_REPRESENTATION_RELATIONSHIP()
);
#436=(
REPRESENTATION_RELATIONSHIP($,$,#220294,#220256)
REPRESENTATION_RELATIONSHIP_WITH_TRANSFORMATION(#285)
SHAPE_REPRESENTATION_RELATIONSHIP()
);
#437=(
REPRESENTATION_RELATIONSHIP($,$,#220295,#220256)
REPRESENTATION_RELATIONSHIP_WITH_TRANSFORMATION(#286)
SHAPE_REPRESENTATION_RELATIONSHIP()
);
#438=(
REPRESENTATION_RELATIONSHIP($,$,#220296,#220256)
REPRESENTATION_RELATIONSHIP_WITH_TRANSFORMATION(#287)
SHAPE_REPRESENTATION_RELATIONSHIP()
);
#439=(
REPRESENTATION_RELATIONSHIP($,$,#220297,#220256)
REPRESENTATION_RELATIONSHIP_WITH_TRANSFORMATION(#288)
SHAPE_REPRESENTATION_RELATIONSHIP()
);
#440=(
REPRESENTATION_RELATIONSHIP($,$,#220298,#220256)
REPRESENTATION_RELATIONSHIP_WITH_TRANSFORMATION(#289)
SHAPE_REPRESENTATION_RELATIONSHIP()
);
#441=(
REPRESENTATION_RELATIONSHIP($,$,#220299,#220256)
REPRESENTATION_RELATIONSHIP_WITH_TRANSFORMATION(#290)
SHAPE_REPRESENTATION_RELATIONSHIP()
);
#442=(
REPRESENTATION_RELATIONSHIP($,$,#220300,#220256)
REPRESENTATION_RELATIONSHIP_WITH_TRANSFORMATION(#291)
SHAPE_REPRESENTATION_RELATIONSHIP()
);
#443=(
REPRESENTATION_RELATIONSHIP($,$,#220301,#220256)
REPRESENTATION_RELATIONSHIP_WITH_TRANSFORMATION(#292)
SHAPE_REPRESENTATION_RELATIONSHIP()
);
#444=(
REPRESENTATION_RELATIONSHIP($,$,#220302,#220256)
REPRESENTATION_RELATIONSHIP_WITH_TRANSFORMATION(#293)
SHAPE_REPRESENTATION_RELATIONSHIP()
);
#445=(
REPRESENTATION_RELATIONSHIP($,$,#220303,#220256)
REPRESENTATION_RELATIONSHIP_WITH_TRANSFORMATION(#294)
SHAPE_REPRESENTATION_RELATIONSHIP()
);
#446=(
REPRESENTATION_RELATIONSHIP($,$,#220304,#220256)
REPRESENTATION_RELATIONSHIP_WITH_TRANSFORMATION(#295)
SHAPE_REPRESENTATION_RELATIONSHIP()
);
#447=(
REPRESENTATION_RELATIONSHIP($,$,#220305,#220256)
REPRESENTATION_RELATIONSHIP_WITH_TRANSFORMATION(#296)
SHAPE_REPRESENTATION_RELATIONSHIP()
);
#448=(
REPRESENTATION_RELATIONSHIP($,$,#220306,#220256)
REPRESENTATION_RELATIONSHIP_WITH_TRANSFORMATION(#297)
SHAPE_REPRESENTATION_RELATIONSHIP()
);
#449=(
REPRESENTATION_RELATIONSHIP($,$,#220307,#220256)
REPRESENTATION_RELATIONSHIP_WITH_TRANSFORMATION(#298)
SHAPE_REPRESENTATION_RELATIONSHIP()
);
#450=(
REPRESENTATION_RELATIONSHIP($,$,#220308,#220256)
REPRESENTATION_RELATIONSHIP_WITH_TRANSFORMATION(#299)
SHAPE_REPRESENTATION_RELATIONSHIP()
);
#451=(
REPRESENTATION_RELATIONSHIP($,$,#220309,#220256)
REPRESENTATION_RELATIONSHIP_WITH_TRANSFORMATION(#300)
SHAPE_REPRESENTATION_RELATIONSHIP()
);
#452=(
REPRESENTATION_RELATIONSHIP($,$,#220310,#220256)
REPRESENTATION_RELATIONSHIP_WITH_TRANSFORMATION(#301)
SHAPE_REPRESENTATION_RELATIONSHIP()
);
#453=(
REPRESENTATION_RELATIONSHIP($,$,#220311,#220256)
REPRESENTATION_RELATIONSHIP_WITH_TRANSFORMATION(#302)
SHAPE_REPRESENTATION_RELATIONSHIP()
);
#454=(
REPRESENTATION_RELATIONSHIP($,$,#220312,#220256)
REPRESENTATION_RELATIONSHIP_WITH_TRANSFORMATION(#303)
SHAPE_REPRESENTATION_RELATIONSHIP()
);
#455=(
REPRESENTATION_RELATIONSHIP($,$,#220313,#220256)
REPRESENTATION_RELATIONSHIP_WITH_TRANSFORMATION(#304)
SHAPE_REPRESENTATION_RELATIONSHIP()
);
#456=(
REPRESENTATION_RELATIONSHIP($,$,#220314,#220256)
REPRESENTATION_RELATIONSHIP_WITH_TRANSFORMATION(#305)
SHAPE_REPRESENTATION_RELATIONSHIP()
);
#457=(
REPRESENTATION_RELATIONSHIP($,$,#220315,#220256)
REPRESENTATION_RELATIONSHIP_WITH_TRANSFORMATION(#306)
SHAPE_REPRESENTATION_RELATIONSHIP()
);
#458=(
REPRESENTATION_RELATIONSHIP($,$,#220316,#220256)
REPRESENTATION_RELATIONSHIP_WITH_TRANSFORMATION(#307)
SHAPE_REPRESENTATION_RELATIONSHIP()
);
#459=(
REPRESENTATION_RELATIONSHIP($,$,#220317,#220256)
REPRESENTATION_RELATIONSHIP_WITH_TRANSFORMATION(#308)
SHAPE_REPRESENTATION_RELATIONSHIP()
);
#460=(
REPRESENTATION_RELATIONSHIP($,$,#220318,#220256)
REPRESENTATION_RELATIONSHIP_WITH_TRANSFORMATION(#309)
SHAPE_REPRESENTATION_RELATIONSHIP()
);
#461=(
REPRESENTATION_RELATIONSHIP($,$,#220319,#220256)
REPRESENTATION_RELATIONSHIP_WITH_TRANSFORMATION(#310)
SHAPE_REPRESENTATION_RELATIONSHIP()
);
#462=(
REPRESENTATION_RELATIONSHIP($,$,#220320,#220256)
REPRESENTATION_RELATIONSHIP_WITH_TRANSFORMATION(#311)
SHAPE_REPRESENTATION_RELATIONSHIP()
);
#463=(
REPRESENTATION_RELATIONSHIP($,$,#220321,#220256)
REPRESENTATION_RELATIONSHIP_WITH_TRANSFORMATION(#312)
SHAPE_REPRESENTATION_RELATIONSHIP()
);
#464=(
REPRESENTATION_RELATIONSHIP($,$,#220322,#220256)
REPRESENTATION_RELATIONSHIP_WITH_TRANSFORMATION(#313)
SHAPE_REPRESENTATION_RELATIONSHIP()
);
#465=(
REPRESENTATION_RELATIONSHIP($,$,#220323,#220256)
REPRESENTATION_RELATIONSHIP_WITH_TRANSFORMATION(#314)
SHAPE_REPRESENTATION_RELATIONSHIP()
);
#466=(
REPRESENTATION_RELATIONSHIP($,$,#220324,#220256)
REPRESENTATION_RELATIONSHIP_WITH_TRANSFORMATION(#315)
SHAPE_REPRESENTATION_RELATIONSHIP()
);
#467=(
REPRESENTATION_RELATIONSHIP($,$,#220325,#220256)
REPRESENTATION_RELATIONSHIP_WITH_TRANSFORMATION(#316)
SHAPE_REPRESENTATION_RELATIONSHIP()
);
#468=(
REPRESENTATION_RELATIONSHIP($,$,#220326,#220256)
REPRESENTATION_RELATIONSHIP_WITH_TRANSFORMATION(#317)
SHAPE_REPRESENTATION_RELATIONSHIP()
);
#469=(
REPRESENTATION_RELATIONSHIP($,$,#220327,#220256)
REPRESENTATION_RELATIONSHIP_WITH_TRANSFORMATION(#318)
SHAPE_REPRESENTATION_RELATIONSHIP()
);
#470=(
REPRESENTATION_RELATIONSHIP($,$,#220328,#220256)
REPRESENTATION_RELATIONSHIP_WITH_TRANSFORMATION(#319)
SHAPE_REPRESENTATION_RELATIONSHIP()
);
#471=(
REPRESENTATION_RELATIONSHIP($,$,#220329,#220256)
REPRESENTATION_RELATIONSHIP_WITH_TRANSFORMATION(#320)
SHAPE_REPRESENTATION_RELATIONSHIP()
);
#472=(
REPRESENTATION_RELATIONSHIP($,$,#220330,#220256)
REPRESENTATION_RELATIONSHIP_WITH_TRANSFORMATION(#321)
SHAPE_REPRESENTATION_RELATIONSHIP()
);
#473=(
REPRESENTATION_RELATIONSHIP($,$,#220331,#220256)
REPRESENTATION_RELATIONSHIP_WITH_TRANSFORMATION(#322)
SHAPE_REPRESENTATION_RELATIONSHIP()
);
#474=(
REPRESENTATION_RELATIONSHIP($,$,#220332,#220256)
REPRESENTATION_RELATIONSHIP_WITH_TRANSFORMATION(#323)
SHAPE_REPRESENTATION_RELATIONSHIP()
);
#475=(
REPRESENTATION_RELATIONSHIP($,$,#220334,#220333)
REPRESENTATION_RELATIONSHIP_WITH_TRANSFORMATION(#324)
SHAPE_REPRESENTATION_RELATIONSHIP()
);
#476=(
REPRESENTATION_RELATIONSHIP($,$,#220335,#220333)
REPRESENTATION_RELATIONSHIP_WITH_TRANSFORMATION(#325)
SHAPE_REPRESENTATION_RELATIONSHIP()
);
#477=(
REPRESENTATION_RELATIONSHIP($,$,#220336,#220333)
REPRESENTATION_RELATIONSHIP_WITH_TRANSFORMATION(#326)
SHAPE_REPRESENTATION_RELATIONSHIP()
);
#478=(
REPRESENTATION_RELATIONSHIP($,$,#220337,#220333)
REPRESENTATION_RELATIONSHIP_WITH_TRANSFORMATION(#327)
SHAPE_REPRESENTATION_RELATIONSHIP()
);
#479=(
REPRESENTATION_RELATIONSHIP($,$,#220338,#220333)
REPRESENTATION_RELATIONSHIP_WITH_TRANSFORMATION(#328)
SHAPE_REPRESENTATION_RELATIONSHIP()
);
#480=(
REPRESENTATION_RELATIONSHIP($,$,#220339,#220333)
REPRESENTATION_RELATIONSHIP_WITH_TRANSFORMATION(#329)
SHAPE_REPRESENTATION_RELATIONSHIP()
);
#481=(
REPRESENTATION_RELATIONSHIP($,$,#220256,#220255)
REPRESENTATION_RELATIONSHIP_WITH_TRANSFORMATION(#330)
SHAPE_REPRESENTATION_RELATIONSHIP()
);
#482=(
REPRESENTATION_RELATIONSHIP($,$,#220333,#220255)
REPRESENTATION_RELATIONSHIP_WITH_TRANSFORMATION(#331)
SHAPE_REPRESENTATION_RELATIONSHIP()
);
#483=(
REPRESENTATION_RELATIONSHIP($,$,#220253,#220252)
REPRESENTATION_RELATIONSHIP_WITH_TRANSFORMATION(#332)
SHAPE_REPRESENTATION_RELATIONSHIP()
);
#484=(
REPRESENTATION_RELATIONSHIP($,$,#220255,#220252)
REPRESENTATION_RELATIONSHIP_WITH_TRANSFORMATION(#333)
SHAPE_REPRESENTATION_RELATIONSHIP()
);
#485=(
REPRESENTATION_RELATIONSHIP($,$,#220252,#220251)
REPRESENTATION_RELATIONSHIP_WITH_TRANSFORMATION(#334)
SHAPE_REPRESENTATION_RELATIONSHIP()
);
#486=(
REPRESENTATION_RELATIONSHIP($,$,#220340,#220251)
REPRESENTATION_RELATIONSHIP_WITH_TRANSFORMATION(#335)
SHAPE_REPRESENTATION_RELATIONSHIP()
);
#487=(
REPRESENTATION_RELATIONSHIP($,$,#220340,#220251)
REPRESENTATION_RELATIONSHIP_WITH_TRANSFORMATION(#336)
SHAPE_REPRESENTATION_RELATIONSHIP()
);
#488=(
REPRESENTATION_RELATIONSHIP($,$,#220341,#220251)
REPRESENTATION_RELATIONSHIP_WITH_TRANSFORMATION(#337)
SHAPE_REPRESENTATION_RELATIONSHIP()
);
#489=(
REPRESENTATION_RELATIONSHIP($,$,#220343,#220342)
REPRESENTATION_RELATIONSHIP_WITH_TRANSFORMATION(#338)
SHAPE_REPRESENTATION_RELATIONSHIP()
);
#490=(
REPRESENTATION_RELATIONSHIP($,$,#220211,#220210)
REPRESENTATION_RELATIONSHIP_WITH_TRANSFORMATION(#339)
SHAPE_REPRESENTATION_RELATIONSHIP()
);
#491=(
REPRESENTATION_RELATIONSHIP($,$,#220226,#220210)
REPRESENTATION_RELATIONSHIP_WITH_TRANSFORMATION(#340)
SHAPE_REPRESENTATION_RELATIONSHIP()
);
#492=(
REPRESENTATION_RELATIONSHIP($,$,#220228,#220210)
REPRESENTATION_RELATIONSHIP_WITH_TRANSFORMATION(#341)
SHAPE_REPRESENTATION_RELATIONSHIP()
);
#493=(
REPRESENTATION_RELATIONSHIP($,$,#220249,#220210)
REPRESENTATION_RELATIONSHIP_WITH_TRANSFORMATION(#342)
SHAPE_REPRESENTATION_RELATIONSHIP()
);
#494=(
REPRESENTATION_RELATIONSHIP($,$,#220251,#220210)
REPRESENTATION_RELATIONSHIP_WITH_TRANSFORMATION(#343)
SHAPE_REPRESENTATION_RELATIONSHIP()
);
#495=(
REPRESENTATION_RELATIONSHIP($,$,#220342,#220210)
REPRESENTATION_RELATIONSHIP_WITH_TRANSFORMATION(#344)
SHAPE_REPRESENTATION_RELATIONSHIP()
);
#496=(
REPRESENTATION_RELATIONSHIP($,$,#220344,#220210)
REPRESENTATION_RELATIONSHIP_WITH_TRANSFORMATION(#345)
SHAPE_REPRESENTATION_RELATIONSHIP()
);
#497=(
REPRESENTATION_RELATIONSHIP($,$,#220345,#220210)
REPRESENTATION_RELATIONSHIP_WITH_TRANSFORMATION(#346)
SHAPE_REPRESENTATION_RELATIONSHIP()
);
#498=(
REPRESENTATION_RELATIONSHIP($,$,#220346,#220210)
REPRESENTATION_RELATIONSHIP_WITH_TRANSFORMATION(#347)
SHAPE_REPRESENTATION_RELATIONSHIP()
);
#499=(
REPRESENTATION_RELATIONSHIP($,$,#220347,#220210)
REPRESENTATION_RELATIONSHIP_WITH_TRANSFORMATION(#348)
SHAPE_REPRESENTATION_RELATIONSHIP()
);
#500=(
REPRESENTATION_RELATIONSHIP($,$,#220348,#220210)
REPRESENTATION_RELATIONSHIP_WITH_TRANSFORMATION(#349)
SHAPE_REPRESENTATION_RELATIONSHIP()
);
#501=(
REPRESENTATION_RELATIONSHIP($,$,#220349,#220210)
REPRESENTATION_RELATIONSHIP_WITH_TRANSFORMATION(#350)
SHAPE_REPRESENTATION_RELATIONSHIP()
);
#502=(
REPRESENTATION_RELATIONSHIP($,$,#220350,#220210)
REPRESENTATION_RELATIONSHIP_WITH_TRANSFORMATION(#351)
SHAPE_REPRESENTATION_RELATIONSHIP()
);
#503=(
REPRESENTATION_RELATIONSHIP($,$,#220351,#220210)
REPRESENTATION_RELATIONSHIP_WITH_TRANSFORMATION(#352)
SHAPE_REPRESENTATION_RELATIONSHIP()
);
#504=(
REPRESENTATION_RELATIONSHIP($,$,#220352,#220210)
REPRESENTATION_RELATIONSHIP_WITH_TRANSFORMATION(#353)
SHAPE_REPRESENTATION_RELATIONSHIP()
);
#505=(
REPRESENTATION_RELATIONSHIP($,$,#220353,#220210)
REPRESENTATION_RELATIONSHIP_WITH_TRANSFORMATION(#354)
SHAPE_REPRESENTATION_RELATIONSHIP()
);
#506=(
REPRESENTATION_RELATIONSHIP($,$,#220354,#220210)
REPRESENTATION_RELATIONSHIP_WITH_TRANSFORMATION(#355)
SHAPE_REPRESENTATION_RELATIONSHIP()
);
#507=(
REPRESENTATION_RELATIONSHIP($,$,#220355,#220210)
REPRESENTATION_RELATIONSHIP_WITH_TRANSFORMATION(#356)
SHAPE_REPRESENTATION_RELATIONSHIP()
);
#508=(
REPRESENTATION_RELATIONSHIP($,$,#220356,#220210)
REPRESENTATION_RELATIONSHIP_WITH_TRANSFORMATION(#357)
SHAPE_REPRESENTATION_RELATIONSHIP()
);
#509=(
REPRESENTATION_RELATIONSHIP($,$,#220357,#220210)
REPRESENTATION_RELATIONSHIP_WITH_TRANSFORMATION(#358)
SHAPE_REPRESENTATION_RELATIONSHIP()
);
#510=(
REPRESENTATION_RELATIONSHIP($,$,#220358,#220210)
REPRESENTATION_RELATIONSHIP_WITH_TRANSFORMATION(#359)
SHAPE_REPRESENTATION_RELATIONSHIP()
);
#511=(
REPRESENTATION_RELATIONSHIP($,$,#220359,#220210)
REPRESENTATION_RELATIONSHIP_WITH_TRANSFORMATION(#360)
SHAPE_REPRESENTATION_RELATIONSHIP()
);
#512=(
REPRESENTATION_RELATIONSHIP($,$,#220210,#220209)
REPRESENTATION_RELATIONSHIP_WITH_TRANSFORMATION(#361)
SHAPE_REPRESENTATION_RELATIONSHIP()
);
#513=CONTEXT_DEPENDENT_SHAPE_REPRESENTATION(#362,#219919);
#514=CONTEXT_DEPENDENT_SHAPE_REPRESENTATION(#363,#219920);
#515=CONTEXT_DEPENDENT_SHAPE_REPRESENTATION(#364,#219921);
#516=CONTEXT_DEPENDENT_SHAPE_REPRESENTATION(#365,#219922);
#517=CONTEXT_DEPENDENT_SHAPE_REPRESENTATION(#366,#219923);
#518=CONTEXT_DEPENDENT_SHAPE_REPRESENTATION(#367,#219924);
#519=CONTEXT_DEPENDENT_SHAPE_REPRESENTATION(#368,#219925);
#520=CONTEXT_DEPENDENT_SHAPE_REPRESENTATION(#369,#219926);
#521=CONTEXT_DEPENDENT_SHAPE_REPRESENTATION(#370,#219932);
#522=CONTEXT_DEPENDENT_SHAPE_REPRESENTATION(#371,#219933);
#523=CONTEXT_DEPENDENT_SHAPE_REPRESENTATION(#372,#219934);
#524=CONTEXT_DEPENDENT_SHAPE_REPRESENTATION(#373,#219935);
#525=CONTEXT_DEPENDENT_SHAPE_REPRESENTATION(#374,#219936);
#526=CONTEXT_DEPENDENT_SHAPE_REPRESENTATION(#375,#219937);
#527=CONTEXT_DEPENDENT_SHAPE_REPRESENTATION(#376,#219940);
#528=CONTEXT_DEPENDENT_SHAPE_REPRESENTATION(#377,#219959);
#529=CONTEXT_DEPENDENT_SHAPE_REPRESENTATION(#378,#219960);
#530=CONTEXT_DEPENDENT_SHAPE_REPRESENTATION(#379,#219961);
#531=CONTEXT_DEPENDENT_SHAPE_REPRESENTATION(#380,#219962);
#532=CONTEXT_DEPENDENT_SHAPE_REPRESENTATION(#381,#219963);
#533=CONTEXT_DEPENDENT_SHAPE_REPRESENTATION(#382,#219964);
#534=CONTEXT_DEPENDENT_SHAPE_REPRESENTATION(#383,#219965);
#535=CONTEXT_DEPENDENT_SHAPE_REPRESENTATION(#384,#219966);
#536=CONTEXT_DEPENDENT_SHAPE_REPRESENTATION(#385,#219967);
#537=CONTEXT_DEPENDENT_SHAPE_REPRESENTATION(#386,#219968);
#538=CONTEXT_DEPENDENT_SHAPE_REPRESENTATION(#387,#219969);
#539=CONTEXT_DEPENDENT_SHAPE_REPRESENTATION(#388,#219970);
#540=CONTEXT_DEPENDENT_SHAPE_REPRESENTATION(#389,#219971);
#541=CONTEXT_DEPENDENT_SHAPE_REPRESENTATION(#390,#219972);
#542=CONTEXT_DEPENDENT_SHAPE_REPRESENTATION(#391,#219973);
#543=CONTEXT_DEPENDENT_SHAPE_REPRESENTATION(#392,#219974);
#544=CONTEXT_DEPENDENT_SHAPE_REPRESENTATION(#393,#219978);
#545=CONTEXT_DEPENDENT_SHAPE_REPRESENTATION(#394,#219979);
#546=CONTEXT_DEPENDENT_SHAPE_REPRESENTATION(#395,#219980);
#547=CONTEXT_DEPENDENT_SHAPE_REPRESENTATION(#396,#219981);
#548=CONTEXT_DEPENDENT_SHAPE_REPRESENTATION(#397,#219984);
#549=CONTEXT_DEPENDENT_SHAPE_REPRESENTATION(#398,#219989);
#550=CONTEXT_DEPENDENT_SHAPE_REPRESENTATION(#399,#220068);
#551=CONTEXT_DEPENDENT_SHAPE_REPRESENTATION(#400,#220069);
#552=CONTEXT_DEPENDENT_SHAPE_REPRESENTATION(#401,#220070);
#553=CONTEXT_DEPENDENT_SHAPE_REPRESENTATION(#402,#220071);
#554=CONTEXT_DEPENDENT_SHAPE_REPRESENTATION(#403,#220072);
#555=CONTEXT_DEPENDENT_SHAPE_REPRESENTATION(#404,#220073);
#556=CONTEXT_DEPENDENT_SHAPE_REPRESENTATION(#405,#220074);
#557=CONTEXT_DEPENDENT_SHAPE_REPRESENTATION(#406,#220075);
#558=CONTEXT_DEPENDENT_SHAPE_REPRESENTATION(#407,#220076);
#559=CONTEXT_DEPENDENT_SHAPE_REPRESENTATION(#408,#220077);
#560=CONTEXT_DEPENDENT_SHAPE_REPRESENTATION(#409,#220078);
#561=CONTEXT_DEPENDENT_SHAPE_REPRESENTATION(#410,#220079);
#562=CONTEXT_DEPENDENT_SHAPE_REPRESENTATION(#411,#220080);
#563=CONTEXT_DEPENDENT_SHAPE_REPRESENTATION(#412,#220081);
#564=CONTEXT_DEPENDENT_SHAPE_REPRESENTATION(#413,#220082);
#565=CONTEXT_DEPENDENT_SHAPE_REPRESENTATION(#414,#220083);
#566=CONTEXT_DEPENDENT_SHAPE_REPRESENTATION(#415,#220084);
#567=CONTEXT_DEPENDENT_SHAPE_REPRESENTATION(#416,#220085);
#568=CONTEXT_DEPENDENT_SHAPE_REPRESENTATION(#417,#220086);
#569=CONTEXT_DEPENDENT_SHAPE_REPRESENTATION(#418,#220087);
#570=CONTEXT_DEPENDENT_SHAPE_REPRESENTATION(#419,#220088);
#571=CONTEXT_DEPENDENT_SHAPE_REPRESENTATION(#420,#220089);
#572=CONTEXT_DEPENDENT_SHAPE_REPRESENTATION(#421,#220090);
#573=CONTEXT_DEPENDENT_SHAPE_REPRESENTATION(#422,#220091);
#574=CONTEXT_DEPENDENT_SHAPE_REPRESENTATION(#423,#220092);
#575=CONTEXT_DEPENDENT_SHAPE_REPRESENTATION(#424,#220093);
#576=CONTEXT_DEPENDENT_SHAPE_REPRESENTATION(#425,#220094);
#577=CONTEXT_DEPENDENT_SHAPE_REPRESENTATION(#426,#220095);
#578=CONTEXT_DEPENDENT_SHAPE_REPRESENTATION(#427,#220096);
#579=CONTEXT_DEPENDENT_SHAPE_REPRESENTATION(#428,#220097);
#580=CONTEXT_DEPENDENT_SHAPE_REPRESENTATION(#429,#220098);
#581=CONTEXT_DEPENDENT_SHAPE_REPRESENTATION(#430,#220099);
#582=CONTEXT_DEPENDENT_SHAPE_REPRESENTATION(#431,#220100);
#583=CONTEXT_DEPENDENT_SHAPE_REPRESENTATION(#432,#220101);
#584=CONTEXT_DEPENDENT_SHAPE_REPRESENTATION(#433,#220102);
#585=CONTEXT_DEPENDENT_SHAPE_REPRESENTATION(#434,#220103);
#586=CONTEXT_DEPENDENT_SHAPE_REPRESENTATION(#435,#220104);
#587=CONTEXT_DEPENDENT_SHAPE_REPRESENTATION(#436,#220105);
#588=CONTEXT_DEPENDENT_SHAPE_REPRESENTATION(#437,#220106);
#589=CONTEXT_DEPENDENT_SHAPE_REPRESENTATION(#438,#220107);
#590=CONTEXT_DEPENDENT_SHAPE_REPRESENTATION(#439,#220108);
#591=CONTEXT_DEPENDENT_SHAPE_REPRESENTATION(#440,#220109);
#592=CONTEXT_DEPENDENT_SHAPE_REPRESENTATION(#441,#220110);
#593=CONTEXT_DEPENDENT_SHAPE_REPRESENTATION(#442,#220111);
#594=CONTEXT_DEPENDENT_SHAPE_REPRESENTATION(#443,#220112);
#595=CONTEXT_DEPENDENT_SHAPE_REPRESENTATION(#444,#220113);
#596=CONTEXT_DEPENDENT_SHAPE_REPRESENTATION(#445,#220114);
#597=CONTEXT_DEPENDENT_SHAPE_REPRESENTATION(#446,#220115);
#598=CONTEXT_DEPENDENT_SHAPE_REPRESENTATION(#447,#220116);
#599=CONTEXT_DEPENDENT_SHAPE_REPRESENTATION(#448,#220117);
#600=CONTEXT_DEPENDENT_SHAPE_REPRESENTATION(#449,#220118);
#601=CONTEXT_DEPENDENT_SHAPE_REPRESENTATION(#450,#220119);
#602=CONTEXT_DEPENDENT_SHAPE_REPRESENTATION(#451,#220120);
#603=CONTEXT_DEPENDENT_SHAPE_REPRESENTATION(#452,#220121);
#604=CONTEXT_DEPENDENT_SHAPE_REPRESENTATION(#453,#220122);
#605=CONTEXT_DEPENDENT_SHAPE_REPRESENTATION(#454,#220123);
#606=CONTEXT_DEPENDENT_SHAPE_REPRESENTATION(#455,#220124);
#607=CONTEXT_DEPENDENT_SHAPE_REPRESENTATION(#456,#220125);
#608=CONTEXT_DEPENDENT_SHAPE_REPRESENTATION(#457,#220126);
#609=CONTEXT_DEPENDENT_SHAPE_REPRESENTATION(#458,#220127);
#610=CONTEXT_DEPENDENT_SHAPE_REPRESENTATION(#459,#220128);
#611=CONTEXT_DEPENDENT_SHAPE_REPRESENTATION(#460,#220129);
#612=CONTEXT_DEPENDENT_SHAPE_REPRESENTATION(#461,#220130);
#613=CONTEXT_DEPENDENT_SHAPE_REPRESENTATION(#462,#220131);
#614=CONTEXT_DEPENDENT_SHAPE_REPRESENTATION(#463,#220132);
#615=CONTEXT_DEPENDENT_SHAPE_REPRESENTATION(#464,#220133);
#616=CONTEXT_DEPENDENT_SHAPE_REPRESENTATION(#465,#220134);
#617=CONTEXT_DEPENDENT_SHAPE_REPRESENTATION(#466,#220135);
#618=CONTEXT_DEPENDENT_SHAPE_REPRESENTATION(#467,#220136);
#619=CONTEXT_DEPENDENT_SHAPE_REPRESENTATION(#468,#220137);
#620=CONTEXT_DEPENDENT_SHAPE_REPRESENTATION(#469,#220138);
#621=CONTEXT_DEPENDENT_SHAPE_REPRESENTATION(#470,#220139);
#622=CONTEXT_DEPENDENT_SHAPE_REPRESENTATION(#471,#220140);
#623=CONTEXT_DEPENDENT_SHAPE_REPRESENTATION(#472,#220141);
#624=CONTEXT_DEPENDENT_SHAPE_REPRESENTATION(#473,#220142);
#625=CONTEXT_DEPENDENT_SHAPE_REPRESENTATION(#474,#220143);
#626=CONTEXT_DEPENDENT_SHAPE_REPRESENTATION(#475,#220151);
#627=CONTEXT_DEPENDENT_SHAPE_REPRESENTATION(#476,#220152);
#628=CONTEXT_DEPENDENT_SHAPE_REPRESENTATION(#477,#220153);
#629=CONTEXT_DEPENDENT_SHAPE_REPRESENTATION(#478,#220154);
#630=CONTEXT_DEPENDENT_SHAPE_REPRESENTATION(#479,#220155);
#631=CONTEXT_DEPENDENT_SHAPE_REPRESENTATION(#480,#220156);
#632=CONTEXT_DEPENDENT_SHAPE_REPRESENTATION(#481,#220157);
#633=CONTEXT_DEPENDENT_SHAPE_REPRESENTATION(#482,#220158);
#634=CONTEXT_DEPENDENT_SHAPE_REPRESENTATION(#483,#220159);
#635=CONTEXT_DEPENDENT_SHAPE_REPRESENTATION(#484,#220160);
#636=CONTEXT_DEPENDENT_SHAPE_REPRESENTATION(#485,#220163);
#637=CONTEXT_DEPENDENT_SHAPE_REPRESENTATION(#486,#220164);
#638=CONTEXT_DEPENDENT_SHAPE_REPRESENTATION(#487,#220165);
#639=CONTEXT_DEPENDENT_SHAPE_REPRESENTATION(#488,#220166);
#640=CONTEXT_DEPENDENT_SHAPE_REPRESENTATION(#489,#220169);
#641=CONTEXT_DEPENDENT_SHAPE_REPRESENTATION(#490,#220186);
#642=CONTEXT_DEPENDENT_SHAPE_REPRESENTATION(#491,#220187);
#643=CONTEXT_DEPENDENT_SHAPE_REPRESENTATION(#492,#220188);
#644=CONTEXT_DEPENDENT_SHAPE_REPRESENTATION(#493,#220189);
#645=CONTEXT_DEPENDENT_SHAPE_REPRESENTATION(#494,#220190);
#646=CONTEXT_DEPENDENT_SHAPE_REPRESENTATION(#495,#220191);
#647=CONTEXT_DEPENDENT_SHAPE_REPRESENTATION(#496,#220192);
#648=CONTEXT_DEPENDENT_SHAPE_REPRESENTATION(#497,#220193);
#649=CONTEXT_DEPENDENT_SHAPE_REPRESENTATION(#498,#220194);
#650=CONTEXT_DEPENDENT_SHAPE_REPRESENTATION(#499,#220195);
#651=CONTEXT_DEPENDENT_SHAPE_REPRESENTATION(#500,#220196);
#652=CONTEXT_DEPENDENT_SHAPE_REPRESENTATION(#501,#220197);
#653=CONTEXT_DEPENDENT_SHAPE_REPRESENTATION(#502,#220198);
#654=CONTEXT_DEPENDENT_SHAPE_REPRESENTATION(#503,#220199);
#655=CONTEXT_DEPENDENT_SHAPE_REPRESENTATION(#504,#220200);
#656=CONTEXT_DEPENDENT_SHAPE_REPRESENTATION(#505,#220201);
#657=CONTEXT_DEPENDENT_SHAPE_REPRESENTATION(#506,#220202);
#658=CONTEXT_DEPENDENT_SHAPE_REPRESENTATION(#507,#220203);
#659=CONTEXT_DEPENDENT_SHAPE_REPRESENTATION(#508,#220204);
#660=CONTEXT_DEPENDENT_SHAPE_REPRESENTATION(#509,#220205);
#661=CONTEXT_DEPENDENT_SHAPE_REPRESENTATION(#510,#220206);
#662=CONTEXT_DEPENDENT_SHAPE_REPRESENTATION(#511,#220207);
#663=CONTEXT_DEPENDENT_SHAPE_REPRESENTATION(#512,#220208);
#664=NEXT_ASSEMBLY_USAGE_OCCURRENCE('D2_IN-C33ATNU5_5F2EB88C.step:1',
'D2_IN-C33ATNU5_5F2EB88C.step:1','D2_IN-C33ATNU5_5F2EB88C.step:1',#220364,
#220365,'D2_IN-C33ATNU5_5F2EB88C.step:1');
#665=NEXT_ASSEMBLY_USAGE_OCCURRENCE('U1_SOT_23_5_5F2E8F7B.step:1',
'U1_SOT_23_5_5F2E8F7B.step:1','U1_SOT_23_5_5F2E8F7B.step:1',#220364,#220366,
'U1_SOT_23_5_5F2E8F7B.step:1');
#666=NEXT_ASSEMBLY_USAGE_OCCURRENCE(
'R2_C_1206_3216Metric_5F2E8F44.step:1',
'R2_C_1206_3216Metric_5F2E8F44.step:1',
'R2_C_1206_3216Metric_5F2E8F44.step:1',#220364,#220367,
'R2_C_1206_3216Metric_5F2E8F44.step:1');
#667=NEXT_ASSEMBLY_USAGE_OCCURRENCE(
'R1_C_1206_3216Metric_5F2E8F33.step:1',
'R1_C_1206_3216Metric_5F2E8F33.step:1',
'R1_C_1206_3216Metric_5F2E8F33.step:1',#220364,#220368,
'R1_C_1206_3216Metric_5F2E8F33.step:1');
#668=NEXT_ASSEMBLY_USAGE_OCCURRENCE(
'L1_L_1210_3225Metric_5F2E8F22.step:1',
'L1_L_1210_3225Metric_5F2E8F22.step:1',
'L1_L_1210_3225Metric_5F2E8F22.step:1',#220364,#220369,
'L1_L_1210_3225Metric_5F2E8F22.step:1');
#669=NEXT_ASSEMBLY_USAGE_OCCURRENCE('D1_D_SOD_123F_5F2E8EEB.step:1',
'D1_D_SOD_123F_5F2E8EEB.step:1','D1_D_SOD_123F_5F2E8EEB.step:1',#220364,
#220370,'D1_D_SOD_123F_5F2E8EEB.step:1');
#670=NEXT_ASSEMBLY_USAGE_OCCURRENCE(
'C2_C_1206_3216Metric_5F2E8ED2.step:1',
'C2_C_1206_3216Metric_5F2E8ED2.step:1',
'C2_C_1206_3216Metric_5F2E8ED2.step:1',#220364,#220371,
'C2_C_1206_3216Metric_5F2E8ED2.step:1');
#671=NEXT_ASSEMBLY_USAGE_OCCURRENCE(
'C1_C_1206_3216Metric_5F2E8EC1.step:1',
'C1_C_1206_3216Metric_5F2E8EC1.step:1',
'C1_C_1206_3216Metric_5F2E8EC1.step:1',#220364,#220372,
'C1_C_1206_3216Metric_5F2E8EC1.step:1');
#672=NEXT_ASSEMBLY_USAGE_OCCURRENCE(
'U2_SOIC_8_39x49mm_P127mm_5F4B0CFA.step:1',
'U2_SOIC_8_39x49mm_P127mm_5F4B0CFA.step:1',
'U2_SOIC_8_39x49mm_P127mm_5F4B0CFA.step:1',#220373,#220374,
'U2_SOIC_8_39x49mm_P127mm_5F4B0CFA.step:1');
#673=NEXT_ASSEMBLY_USAGE_OCCURRENCE(
'C3_C_1206_3216Metric_5F4B0BB5.step:1',
'C3_C_1206_3216Metric_5F4B0BB5.step:1',
'C3_C_1206_3216Metric_5F4B0BB5.step:1',#220373,#220375,
'C3_C_1206_3216Metric_5F4B0BB5.step:1');
#674=NEXT_ASSEMBLY_USAGE_OCCURRENCE(
'R4_C_1206_3216Metric_5F2E8F66.step:1',
'R4_C_1206_3216Metric_5F2E8F66.step:1',
'R4_C_1206_3216Metric_5F2E8F66.step:1',#220373,#220376,
'R4_C_1206_3216Metric_5F2E8F66.step:1');
#675=NEXT_ASSEMBLY_USAGE_OCCURRENCE(
'R3_C_1206_3216Metric_5F2E8F55.step:1',
'R3_C_1206_3216Metric_5F2E8F55.step:1',
'R3_C_1206_3216Metric_5F2E8F55.step:1',#220373,#220377,
'R3_C_1206_3216Metric_5F2E8F55.step:1');
#676=NEXT_ASSEMBLY_USAGE_OCCURRENCE('Top_af66.step:1','Top_af66.step:1',
'Top_af66.step:1',#220363,#220364,'Top_af66.step:1');
#677=NEXT_ASSEMBLY_USAGE_OCCURRENCE('Bot_af66.step:1','Bot_af66.step:1',
'Bot_af66.step:1',#220363,#220373,'Bot_af66.step:1');
#678=NEXT_ASSEMBLY_USAGE_OCCURRENCE('Pcb_af66.step:1','Pcb_af66.step:1',
'Pcb_af66.step:1',#220378,#220379,'Pcb_af66.step:1');
#679=NEXT_ASSEMBLY_USAGE_OCCURRENCE(
'C10_R_1206_3216Metric_5F4B566E.step:1',
'C10_R_1206_3216Metric_5F4B566E.step:1',
'C10_R_1206_3216Metric_5F4B566E.step:1',#220381,#220382,
'C10_R_1206_3216Metric_5F4B566E.step:1');
#680=NEXT_ASSEMBLY_USAGE_OCCURRENCE(
'J1_S4B-ZR-SM4A-TF-LF--SN---3DModel-STEP-56544_5F08CB2F.step:1',
'J1_S4B-ZR-SM4A-TF-LF--SN---3DModel-STEP-56544_5F08CB2F.step:1',
'J1_S4B-ZR-SM4A-TF-LF--SN---3DModel-STEP-56544_5F08CB2F.step:1',#220381,
#220383,'J1_S4B-ZR-SM4A-TF-LF--SN---3DModel-STEP-56544_5F08CB2F.step:1');
#681=NEXT_ASSEMBLY_USAGE_OCCURRENCE(
'R9_R_1206_3216Metric_5F2DF64E.step:1',
'R9_R_1206_3216Metric_5F2DF64E.step:1',
'R9_R_1206_3216Metric_5F2DF64E.step:1',#220381,#220384,
'R9_R_1206_3216Metric_5F2DF64E.step:1');
#682=NEXT_ASSEMBLY_USAGE_OCCURRENCE(
'L1_L_1210_3225Metric_5F2DF53D.step:1',
'L1_L_1210_3225Metric_5F2DF53D.step:1',
'L1_L_1210_3225Metric_5F2DF53D.step:1',#220381,#220385,
'L1_L_1210_3225Metric_5F2DF53D.step:1');
#683=NEXT_ASSEMBLY_USAGE_OCCURRENCE('D5_D_SOD_523_5F2DF4CE.step:1',
'D5_D_SOD_523_5F2DF4CE.step:1','D5_D_SOD_523_5F2DF4CE.step:1',#220381,#220386,
'D5_D_SOD_523_5F2DF4CE.step:1');
#684=NEXT_ASSEMBLY_USAGE_OCCURRENCE(
'C12_R_1206_3216Metric_5F2DF41E.step:1',
'C12_R_1206_3216Metric_5F2DF41E.step:1',
'C12_R_1206_3216Metric_5F2DF41E.step:1',#220381,#220387,
'C12_R_1206_3216Metric_5F2DF41E.step:1');
#685=NEXT_ASSEMBLY_USAGE_OCCURRENCE(
'C11_R_1206_3216Metric_5F2E1A69.step:1',
'C11_R_1206_3216Metric_5F2E1A69.step:1',
'C11_R_1206_3216Metric_5F2E1A69.step:1',#220381,#220388,
'C11_R_1206_3216Metric_5F2E1A69.step:1');
#686=NEXT_ASSEMBLY_USAGE_OCCURRENCE(
'R8_R_1206_3216Metric_5F0981DD.step:1',
'R8_R_1206_3216Metric_5F0981DD.step:1',
'R8_R_1206_3216Metric_5F0981DD.step:1',#220381,#220389,
'R8_R_1206_3216Metric_5F0981DD.step:1');
#687=NEXT_ASSEMBLY_USAGE_OCCURRENCE(
'R7_R_1206_3216Metric_5F0981CC.step:1',
'R7_R_1206_3216Metric_5F0981CC.step:1',
'R7_R_1206_3216Metric_5F0981CC.step:1',#220381,#220390,
'R7_R_1206_3216Metric_5F0981CC.step:1');
#688=NEXT_ASSEMBLY_USAGE_OCCURRENCE(
'C8_R_1206_3216Metric_5F097FF8.step:1',
'C8_R_1206_3216Metric_5F097FF8.step:1',
'C8_R_1206_3216Metric_5F097FF8.step:1',#220381,#220391,
'C8_R_1206_3216Metric_5F097FF8.step:1');
#689=NEXT_ASSEMBLY_USAGE_OCCURRENCE(
'C7_R_1206_3216Metric_5F097FE7.step:1',
'C7_R_1206_3216Metric_5F097FE7.step:1',
'C7_R_1206_3216Metric_5F097FE7.step:1',#220381,#220392,
'C7_R_1206_3216Metric_5F097FE7.step:1');
#690=NEXT_ASSEMBLY_USAGE_OCCURRENCE(
'U2_MSOP_8_1EP_3x3mm_P065mm_5F0838AF.step:1',
'U2_MSOP_8_1EP_3x3mm_P065mm_5F0838AF.step:1',
'U2_MSOP_8_1EP_3x3mm_P065mm_5F0838AF.step:1',#220381,#220393,
'U2_MSOP_8_1EP_3x3mm_P065mm_5F0838AF.step:1');
#691=NEXT_ASSEMBLY_USAGE_OCCURRENCE(
'R4_R_1206_3216Metric_5F08382D.step:1',
'R4_R_1206_3216Metric_5F08382D.step:1',
'R4_R_1206_3216Metric_5F08382D.step:1',#220381,#220394,
'R4_R_1206_3216Metric_5F08382D.step:1');
#692=NEXT_ASSEMBLY_USAGE_OCCURRENCE(
'R2_R_1206_3216Metric_5F08380B.step:1',
'R2_R_1206_3216Metric_5F08380B.step:1',
'R2_R_1206_3216Metric_5F08380B.step:1',#220381,#220395,
'R2_R_1206_3216Metric_5F08380B.step:1');
#693=NEXT_ASSEMBLY_USAGE_OCCURRENCE(
'C4_R_1206_3216Metric_5F0836EE.step:1',
'C4_R_1206_3216Metric_5F0836EE.step:1',
'C4_R_1206_3216Metric_5F0836EE.step:1',#220381,#220396,
'C4_R_1206_3216Metric_5F0836EE.step:1');
#694=NEXT_ASSEMBLY_USAGE_OCCURRENCE(
'C2_R_1206_3216Metric_5F0836CC.step:1',
'C2_R_1206_3216Metric_5F0836CC.step:1',
'C2_R_1206_3216Metric_5F0836CC.step:1',#220381,#220397,
'C2_R_1206_3216Metric_5F0836CC.step:1');
#695=NEXT_ASSEMBLY_USAGE_OCCURRENCE(
'D4_LED_D3.0mm_Clear_5F0837B5.step:1',
'D4_LED_D3.0mm_Clear_5F0837B5.step:1',
'D4_LED_D3.0mm_Clear_5F0837B5.step:1',#220398,#220399,
'D4_LED_D3.0mm_Clear_5F0837B5.step:1');
#696=NEXT_ASSEMBLY_USAGE_OCCURRENCE(
'D2_LED_D3.0mm_Clear_5F08378D.step:1',
'D2_LED_D3.0mm_Clear_5F08378D.step:1',
'D2_LED_D3.0mm_Clear_5F08378D.step:1',#220398,#220400,
'D2_LED_D3.0mm_Clear_5F08378D.step:1');
#697=NEXT_ASSEMBLY_USAGE_OCCURRENCE('Top_f46e.step:1','Top_f46e.step:1',
'Top_f46e.step:1',#220380,#220381,'Top_f46e.step:1');
#698=NEXT_ASSEMBLY_USAGE_OCCURRENCE('Bot_f46e.step:1','Bot_f46e.step:1',
'Bot_f46e.step:1',#220380,#220398,'Bot_f46e.step:1');
#699=NEXT_ASSEMBLY_USAGE_OCCURRENCE('Pcb_f46e.step:1','Pcb_f46e.step:1',
'Pcb_f46e.step:1',#220401,#220402,'Pcb_f46e.step:1');
#700=NEXT_ASSEMBLY_USAGE_OCCURRENCE('Pcb_c039.step.step:1',
'Pcb_c039.step.step:1','Pcb_c039.step.step:1',#220405,#220406,
'Pcb_c039.step.step:1');
#701=NEXT_ASSEMBLY_USAGE_OCCURRENCE(
'C21_R_1206_3216Metric_5F2FE9F0.step.step:1',
'C21_R_1206_3216Metric_5F2FE9F0.step.step:1',
'C21_R_1206_3216Metric_5F2FE9F0.step.step:1',#220408,#220409,
'C21_R_1206_3216Metric_5F2FE9F0.step.step:1');
#702=NEXT_ASSEMBLY_USAGE_OCCURRENCE('U13_SOT_23_5_5F2FA78A.step.step:1',
'U13_SOT_23_5_5F2FA78A.step.step:1','U13_SOT_23_5_5F2FA78A.step.step:1',
#220408,#220410,'U13_SOT_23_5_5F2FA78A.step.step:1');
#703=NEXT_ASSEMBLY_USAGE_OCCURRENCE(
'R35_R_1206_3216Metric_5F2FA347.step.step:1',
'R35_R_1206_3216Metric_5F2FA347.step.step:1',
'R35_R_1206_3216Metric_5F2FA347.step.step:1',#220408,#220411,
'R35_R_1206_3216Metric_5F2FA347.step.step:1');
#704=NEXT_ASSEMBLY_USAGE_OCCURRENCE(
'R34_R_1206_3216Metric_5F2FA336.step.step:1',
'R34_R_1206_3216Metric_5F2FA336.step.step:1',
'R34_R_1206_3216Metric_5F2FA336.step.step:1',#220408,#220412,
'R34_R_1206_3216Metric_5F2FA336.step.step:1');
#705=NEXT_ASSEMBLY_USAGE_OCCURRENCE(
'R29_R_1206_3216Metric_5F2FA2A5.step.step:1',
'R29_R_1206_3216Metric_5F2FA2A5.step.step:1',
'R29_R_1206_3216Metric_5F2FA2A5.step.step:1',#220408,#220413,
'R29_R_1206_3216Metric_5F2FA2A5.step.step:1');
#706=NEXT_ASSEMBLY_USAGE_OCCURRENCE(
'R28_R_1206_3216Metric_5F2FA294.step.step:1',
'R28_R_1206_3216Metric_5F2FA294.step.step:1',
'R28_R_1206_3216Metric_5F2FA294.step.step:1',#220408,#220414,
'R28_R_1206_3216Metric_5F2FA294.step.step:1');
#707=NEXT_ASSEMBLY_USAGE_OCCURRENCE('D8_D_SOD_523_5F2F9D27.step.step:1',
'D8_D_SOD_523_5F2F9D27.step.step:1','D8_D_SOD_523_5F2F9D27.step.step:1',
#220408,#220415,'D8_D_SOD_523_5F2F9D27.step.step:1');
#708=NEXT_ASSEMBLY_USAGE_OCCURRENCE('D7_D_SOD_523_5F2F9D0F.step.step:1',
'D7_D_SOD_523_5F2F9D0F.step.step:1','D7_D_SOD_523_5F2F9D0F.step.step:1',
#220408,#220416,'D7_D_SOD_523_5F2F9D0F.step.step:1');
#709=NEXT_ASSEMBLY_USAGE_OCCURRENCE('D6_D_SOD_523_5F2F9CF7.step.step:1',
'D6_D_SOD_523_5F2F9CF7.step.step:1','D6_D_SOD_523_5F2F9CF7.step.step:1',
#220408,#220417,'D6_D_SOD_523_5F2F9CF7.step.step:1');
#710=NEXT_ASSEMBLY_USAGE_OCCURRENCE('D5_D_SOD_523_5F2F9CDF.step.step:1',
'D5_D_SOD_523_5F2F9CDF.step.step:1','D5_D_SOD_523_5F2F9CDF.step.step:1',
#220408,#220418,'D5_D_SOD_523_5F2F9CDF.step.step:1');
#711=NEXT_ASSEMBLY_USAGE_OCCURRENCE(
'U12_TSSOP_8_44x3mm_P065mm_5F2EF2A9.step.step:1',
'U12_TSSOP_8_44x3mm_P065mm_5F2EF2A9.step.step:1',
'U12_TSSOP_8_44x3mm_P065mm_5F2EF2A9.step.step:1',#220408,#220419,
'U12_TSSOP_8_44x3mm_P065mm_5F2EF2A9.step.step:1');
#712=NEXT_ASSEMBLY_USAGE_OCCURRENCE(
'R27_R_1206_3216Metric_5F2EEE1B.step.step:1',
'R27_R_1206_3216Metric_5F2EEE1B.step.step:1',
'R27_R_1206_3216Metric_5F2EEE1B.step.step:1',#220408,#220420,
'R27_R_1206_3216Metric_5F2EEE1B.step.step:1');
#713=NEXT_ASSEMBLY_USAGE_OCCURRENCE(
'R5_R_1206_3216Metric_5F2EEB6A.step.step:1',
'R5_R_1206_3216Metric_5F2EEB6A.step.step:1',
'R5_R_1206_3216Metric_5F2EEB6A.step.step:1',#220408,#220421,
'R5_R_1206_3216Metric_5F2EEB6A.step.step:1');
#714=NEXT_ASSEMBLY_USAGE_OCCURRENCE(
'R4_R_1206_3216Metric_5F2EEB59.step.step:1',
'R4_R_1206_3216Metric_5F2EEB59.step.step:1',
'R4_R_1206_3216Metric_5F2EEB59.step.step:1',#220408,#220422,
'R4_R_1206_3216Metric_5F2EEB59.step.step:1');
#715=NEXT_ASSEMBLY_USAGE_OCCURRENCE(
'C20_R_1206_3216Metric_5F2EE850.step.step:1',
'C20_R_1206_3216Metric_5F2EE850.step.step:1',
'C20_R_1206_3216Metric_5F2EE850.step.step:1',#220408,#220423,
'C20_R_1206_3216Metric_5F2EE850.step.step:1');
#716=NEXT_ASSEMBLY_USAGE_OCCURRENCE(
'C19_R_1206_3216Metric_5F2EE83F.step.step:1',
'C19_R_1206_3216Metric_5F2EE83F.step.step:1',
'C19_R_1206_3216Metric_5F2EE83F.step.step:1',#220408,#220424,
'C19_R_1206_3216Metric_5F2EE83F.step.step:1');
#717=NEXT_ASSEMBLY_USAGE_OCCURRENCE(
'C4_R_1206_3216Metric_5F2EE66E.step.step:1',
'C4_R_1206_3216Metric_5F2EE66E.step.step:1',
'C4_R_1206_3216Metric_5F2EE66E.step.step:1',#220408,#220425,
'C4_R_1206_3216Metric_5F2EE66E.step.step:1');
#718=NEXT_ASSEMBLY_USAGE_OCCURRENCE(
'D4_D_SOD_123F_5F08949F.step.step:1',
'D4_D_SOD_123F_5F08949F.step.step:1',
'D4_D_SOD_123F_5F08949F.step.step:1',#220408,#220426,
'D4_D_SOD_123F_5F08949F.step.step:1');
#719=NEXT_ASSEMBLY_USAGE_OCCURRENCE(
'U11_DFN_8_1EP_3x3mm_P065mm_EP17x205mm_5F310EB0.step.step:1',
'U11_DFN_8_1EP_3x3mm_P065mm_EP17x205mm_5F310EB0.step.step:1',
'U11_DFN_8_1EP_3x3mm_P065mm_EP17x205mm_5F310EB0.step.step:1',#220408,#220427,
'U11_DFN_8_1EP_3x3mm_P065mm_EP17x205mm_5F310EB0.step.step:1');
#720=NEXT_ASSEMBLY_USAGE_OCCURRENCE(
'R33_R_1206_3216Metric_5F313870.step.step:1',
'R33_R_1206_3216Metric_5F313870.step.step:1',
'R33_R_1206_3216Metric_5F313870.step.step:1',#220408,#220428,
'R33_R_1206_3216Metric_5F313870.step.step:1');
#721=NEXT_ASSEMBLY_USAGE_OCCURRENCE(
'R32_R_1206_3216Metric_5F310E63.step.step:1',
'R32_R_1206_3216Metric_5F310E63.step.step:1',
'R32_R_1206_3216Metric_5F310E63.step.step:1',#220408,#220429,
'R32_R_1206_3216Metric_5F310E63.step.step:1');
#722=NEXT_ASSEMBLY_USAGE_OCCURRENCE(
'D3_150141AS73100_Download_STP_WL-SMTW-3528_rev1_5F01234B.step.step:1',
'D3_150141AS73100_Download_STP_WL-SMTW-3528_rev1_5F01234B.step.step:1',
'D3_150141AS73100_Download_STP_WL-SMTW-3528_rev1_5F01234B.step.step:1',
#220408,#220430,
'D3_150141AS73100_Download_STP_WL-SMTW-3528_rev1_5F01234B.step.step:1');
#723=NEXT_ASSEMBLY_USAGE_OCCURRENCE(
'D2_150141AS73100_Download_STP_WL-SMTW-3528_rev1_5F012348.step.step:1',
'D2_150141AS73100_Download_STP_WL-SMTW-3528_rev1_5F012348.step.step:1',
'D2_150141AS73100_Download_STP_WL-SMTW-3528_rev1_5F012348.step.step:1',
#220408,#220431,
'D2_150141AS73100_Download_STP_WL-SMTW-3528_rev1_5F012348.step.step:1');
#724=NEXT_ASSEMBLY_USAGE_OCCURRENCE(
'D1_150141AS73100_Download_STP_WL-SMTW-3528_rev1_5F012345.step.step:1',
'D1_150141AS73100_Download_STP_WL-SMTW-3528_rev1_5F012345.step.step:1',
'D1_150141AS73100_Download_STP_WL-SMTW-3528_rev1_5F012345.step.step:1',
#220408,#220432,
'D1_150141AS73100_Download_STP_WL-SMTW-3528_rev1_5F012345.step.step:1');
#725=NEXT_ASSEMBLY_USAGE_OCCURRENCE(
'U6_QFN_32_1EP_5x5mm_P05mm_EP31x31mm_5F012540.step.step:1',
'U6_QFN_32_1EP_5x5mm_P05mm_EP31x31mm_5F012540.step.step:1',
'U6_QFN_32_1EP_5x5mm_P05mm_EP31x31mm_5F012540.step.step:1',#220408,#220433,
'U6_QFN_32_1EP_5x5mm_P05mm_EP31x31mm_5F012540.step.step:1');
#726=NEXT_ASSEMBLY_USAGE_OCCURRENCE('U4_SOT_23_5F01250D.step.step:1',
'U4_SOT_23_5F01250D.step.step:1','U4_SOT_23_5F01250D.step.step:1',#220408,
#220434,'U4_SOT_23_5F01250D.step.step:1');
#727=NEXT_ASSEMBLY_USAGE_OCCURRENCE(
'U2_TSSOP_8_44x3mm_P065mm_5F012507.step.step:1',
'U2_TSSOP_8_44x3mm_P065mm_5F012507.step.step:1',
'U2_TSSOP_8_44x3mm_P065mm_5F012507.step.step:1',#220408,#220435,
'U2_TSSOP_8_44x3mm_P065mm_5F012507.step.step:1');
#728=NEXT_ASSEMBLY_USAGE_OCCURRENCE('U1_SOT_23_5F012504.step.step:1',
'U1_SOT_23_5F012504.step.step:1','U1_SOT_23_5F012504.step.step:1',#220408,
#220436,'U1_SOT_23_5F012504.step.step:1');
#729=NEXT_ASSEMBLY_USAGE_OCCURRENCE(
'R31_R_1206_3216Metric_5F02BED3.step.step:1',
'R31_R_1206_3216Metric_5F02BED3.step.step:1',
'R31_R_1206_3216Metric_5F02BED3.step.step:1',#220408,#220437,
'R31_R_1206_3216Metric_5F02BED3.step.step:1');
#730=NEXT_ASSEMBLY_USAGE_OCCURRENCE(
'R30_R_1206_3216Metric_5F02BED0.step.step:1',
'R30_R_1206_3216Metric_5F02BED0.step.step:1',
'R30_R_1206_3216Metric_5F02BED0.step.step:1',#220408,#220438,
'R30_R_1206_3216Metric_5F02BED0.step.step:1');
#731=NEXT_ASSEMBLY_USAGE_OCCURRENCE(
'R26_R_1206_3216Metric_5F01249A.step.step:1',
'R26_R_1206_3216Metric_5F01249A.step.step:1',
'R26_R_1206_3216Metric_5F01249A.step.step:1',#220408,#220439,
'R26_R_1206_3216Metric_5F01249A.step.step:1');
#732=NEXT_ASSEMBLY_USAGE_OCCURRENCE(
'R25_R_1206_3216Metric_5F012497.step.step:1',
'R25_R_1206_3216Metric_5F012497.step.step:1',
'R25_R_1206_3216Metric_5F012497.step.step:1',#220408,#220440,
'R25_R_1206_3216Metric_5F012497.step.step:1');
#733=NEXT_ASSEMBLY_USAGE_OCCURRENCE(
'R24_R_1206_3216Metric_5F012494.step.step:1',
'R24_R_1206_3216Metric_5F012494.step.step:1',
'R24_R_1206_3216Metric_5F012494.step.step:1',#220408,#220441,
'R24_R_1206_3216Metric_5F012494.step.step:1');
#734=NEXT_ASSEMBLY_USAGE_OCCURRENCE(
'R23_R_1206_3216Metric_5F012491.step.step:1',
'R23_R_1206_3216Metric_5F012491.step.step:1',
'R23_R_1206_3216Metric_5F012491.step.step:1',#220408,#220442,
'R23_R_1206_3216Metric_5F012491.step.step:1');
#735=NEXT_ASSEMBLY_USAGE_OCCURRENCE(
'R22_R_1206_3216Metric_5F01248E.step.step:1',
'R22_R_1206_3216Metric_5F01248E.step.step:1',
'R22_R_1206_3216Metric_5F01248E.step.step:1',#220408,#220443,
'R22_R_1206_3216Metric_5F01248E.step.step:1');
#736=NEXT_ASSEMBLY_USAGE_OCCURRENCE(
'R21_R_1206_3216Metric_5F01248B.step.step:1',
'R21_R_1206_3216Metric_5F01248B.step.step:1',
'R21_R_1206_3216Metric_5F01248B.step.step:1',#220408,#220444,
'R21_R_1206_3216Metric_5F01248B.step.step:1');
#737=NEXT_ASSEMBLY_USAGE_OCCURRENCE(
'R20_R_1206_3216Metric_5F012488.step.step:1',
'R20_R_1206_3216Metric_5F012488.step.step:1',
'R20_R_1206_3216Metric_5F012488.step.step:1',#220408,#220445,
'R20_R_1206_3216Metric_5F012488.step.step:1');
#738=NEXT_ASSEMBLY_USAGE_OCCURRENCE(
'R19_R_1206_3216Metric_5F012485.step.step:1',
'R19_R_1206_3216Metric_5F012485.step.step:1',
'R19_R_1206_3216Metric_5F012485.step.step:1',#220408,#220446,
'R19_R_1206_3216Metric_5F012485.step.step:1');
#739=NEXT_ASSEMBLY_USAGE_OCCURRENCE(
'R18_R_1206_3216Metric_5F012482.step.step:1',
'R18_R_1206_3216Metric_5F012482.step.step:1',
'R18_R_1206_3216Metric_5F012482.step.step:1',#220408,#220447,
'R18_R_1206_3216Metric_5F012482.step.step:1');
#740=NEXT_ASSEMBLY_USAGE_OCCURRENCE(
'R17_R_1206_3216Metric_5F01247F.step.step:1',
'R17_R_1206_3216Metric_5F01247F.step.step:1',
'R17_R_1206_3216Metric_5F01247F.step.step:1',#220408,#220448,
'R17_R_1206_3216Metric_5F01247F.step.step:1');
#741=NEXT_ASSEMBLY_USAGE_OCCURRENCE(
'R16_R_1206_3216Metric_5F01247C.step.step:1',
'R16_R_1206_3216Metric_5F01247C.step.step:1',
'R16_R_1206_3216Metric_5F01247C.step.step:1',#220408,#220449,
'R16_R_1206_3216Metric_5F01247C.step.step:1');
#742=NEXT_ASSEMBLY_USAGE_OCCURRENCE(
'R15_R_1206_3216Metric_5F012479.step.step:1',
'R15_R_1206_3216Metric_5F012479.step.step:1',
'R15_R_1206_3216Metric_5F012479.step.step:1',#220408,#220450,
'R15_R_1206_3216Metric_5F012479.step.step:1');
#743=NEXT_ASSEMBLY_USAGE_OCCURRENCE(
'R14_R_1206_3216Metric_5F012476.step.step:1',
'R14_R_1206_3216Metric_5F012476.step.step:1',
'R14_R_1206_3216Metric_5F012476.step.step:1',#220408,#220451,
'R14_R_1206_3216Metric_5F012476.step.step:1');
#744=NEXT_ASSEMBLY_USAGE_OCCURRENCE(
'R13_R_1206_3216Metric_5F0163F8.step.step:1',
'R13_R_1206_3216Metric_5F0163F8.step.step:1',
'R13_R_1206_3216Metric_5F0163F8.step.step:1',#220408,#220452,
'R13_R_1206_3216Metric_5F0163F8.step.step:1');
#745=NEXT_ASSEMBLY_USAGE_OCCURRENCE(
'R12_R_1206_3216Metric_5F012470.step.step:1',
'R12_R_1206_3216Metric_5F012470.step.step:1',
'R12_R_1206_3216Metric_5F012470.step.step:1',#220408,#220453,
'R12_R_1206_3216Metric_5F012470.step.step:1');
#746=NEXT_ASSEMBLY_USAGE_OCCURRENCE(
'R11_R_1206_3216Metric_5F0168EC.step.step:1',
'R11_R_1206_3216Metric_5F0168EC.step.step:1',
'R11_R_1206_3216Metric_5F0168EC.step.step:1',#220408,#220454,
'R11_R_1206_3216Metric_5F0168EC.step.step:1');
#747=NEXT_ASSEMBLY_USAGE_OCCURRENCE(
'R10_R_1206_3216Metric_5F01246A.step.step:1',
'R10_R_1206_3216Metric_5F01246A.step.step:1',
'R10_R_1206_3216Metric_5F01246A.step.step:1',#220408,#220455,
'R10_R_1206_3216Metric_5F01246A.step.step:1');
#748=NEXT_ASSEMBLY_USAGE_OCCURRENCE(
'R9_R_1206_3216Metric_5F013EC6.step.step:1',
'R9_R_1206_3216Metric_5F013EC6.step.step:1',
'R9_R_1206_3216Metric_5F013EC6.step.step:1',#220408,#220456,
'R9_R_1206_3216Metric_5F013EC6.step.step:1');
#749=NEXT_ASSEMBLY_USAGE_OCCURRENCE(
'R8_R_1206_3216Metric_5F012464.step.step:1',
'R8_R_1206_3216Metric_5F012464.step.step:1',
'R8_R_1206_3216Metric_5F012464.step.step:1',#220408,#220457,
'R8_R_1206_3216Metric_5F012464.step.step:1');
#750=NEXT_ASSEMBLY_USAGE_OCCURRENCE(
'R6_R_1206_3216Metric_5F01245E.step.step:1',
'R6_R_1206_3216Metric_5F01245E.step.step:1',
'R6_R_1206_3216Metric_5F01245E.step.step:1',#220408,#220458,
'R6_R_1206_3216Metric_5F01245E.step.step:1');
#751=NEXT_ASSEMBLY_USAGE_OCCURRENCE(
'R3_R_1206_3216Metric_5F012455.step.step:1',
'R3_R_1206_3216Metric_5F012455.step.step:1',
'R3_R_1206_3216Metric_5F012455.step.step:1',#220408,#220459,
'R3_R_1206_3216Metric_5F012455.step.step:1');
#752=NEXT_ASSEMBLY_USAGE_OCCURRENCE(
'R2_R_1206_3216Metric_5F012452.step.step:1',
'R2_R_1206_3216Metric_5F012452.step.step:1',
'R2_R_1206_3216Metric_5F012452.step.step:1',#220408,#220460,
'R2_R_1206_3216Metric_5F012452.step.step:1');
#753=NEXT_ASSEMBLY_USAGE_OCCURRENCE(
'R1_R_1206_3216Metric_5F01244F.step.step:1',
'R1_R_1206_3216Metric_5F01244F.step.step:1',
'R1_R_1206_3216Metric_5F01244F.step.step:1',#220408,#220461,
'R1_R_1206_3216Metric_5F01244F.step.step:1');
#754=NEXT_ASSEMBLY_USAGE_OCCURRENCE(
'L2_L_1210_3225Metric_5F0123F4.step.step:1',
'L2_L_1210_3225Metric_5F0123F4.step.step:1',
'L2_L_1210_3225Metric_5F0123F4.step.step:1',#220408,#220462,
'L2_L_1210_3225Metric_5F0123F4.step.step:1');
#755=NEXT_ASSEMBLY_USAGE_OCCURRENCE(
'C18_R_1206_3216Metric_5F03A5BB.step.step:1',
'C18_R_1206_3216Metric_5F03A5BB.step.step:1',
'C18_R_1206_3216Metric_5F03A5BB.step.step:1',#220408,#220463,
'C18_R_1206_3216Metric_5F03A5BB.step.step:1');
#756=NEXT_ASSEMBLY_USAGE_OCCURRENCE(
'C17_R_1206_3216Metric_5F012342.step.step:1',
'C17_R_1206_3216Metric_5F012342.step.step:1',
'C17_R_1206_3216Metric_5F012342.step.step:1',#220408,#220464,
'C17_R_1206_3216Metric_5F012342.step.step:1');
#757=NEXT_ASSEMBLY_USAGE_OCCURRENCE(
'C16_R_1206_3216Metric_5F01233F.step.step:1',
'C16_R_1206_3216Metric_5F01233F.step.step:1',
'C16_R_1206_3216Metric_5F01233F.step.step:1',#220408,#220465,
'C16_R_1206_3216Metric_5F01233F.step.step:1');
#758=NEXT_ASSEMBLY_USAGE_OCCURRENCE(
'C15_R_1206_3216Metric_5F01233C.step.step:1',
'C15_R_1206_3216Metric_5F01233C.step.step:1',
'C15_R_1206_3216Metric_5F01233C.step.step:1',#220408,#220466,
'C15_R_1206_3216Metric_5F01233C.step.step:1');
#759=NEXT_ASSEMBLY_USAGE_OCCURRENCE(
'C14_R_1206_3216Metric_5F012339.step.step:1',
'C14_R_1206_3216Metric_5F012339.step.step:1',
'C14_R_1206_3216Metric_5F012339.step.step:1',#220408,#220467,
'C14_R_1206_3216Metric_5F012339.step.step:1');
#760=NEXT_ASSEMBLY_USAGE_OCCURRENCE(
'C13_R_1206_3216Metric_5F012336.step.step:1',
'C13_R_1206_3216Metric_5F012336.step.step:1',
'C13_R_1206_3216Metric_5F012336.step.step:1',#220408,#220468,
'C13_R_1206_3216Metric_5F012336.step.step:1');
#761=NEXT_ASSEMBLY_USAGE_OCCURRENCE(
'C12_R_1206_3216Metric_5F012333.step.step:1',
'C12_R_1206_3216Metric_5F012333.step.step:1',
'C12_R_1206_3216Metric_5F012333.step.step:1',#220408,#220469,
'C12_R_1206_3216Metric_5F012333.step.step:1');
#762=NEXT_ASSEMBLY_USAGE_OCCURRENCE(
'C11_R_1206_3216Metric_5F012330.step.step:1',
'C11_R_1206_3216Metric_5F012330.step.step:1',
'C11_R_1206_3216Metric_5F012330.step.step:1',#220408,#220470,
'C11_R_1206_3216Metric_5F012330.step.step:1');
#763=NEXT_ASSEMBLY_USAGE_OCCURRENCE(
'C10_R_1206_3216Metric_5F01232D.step.step:1',
'C10_R_1206_3216Metric_5F01232D.step.step:1',
'C10_R_1206_3216Metric_5F01232D.step.step:1',#220408,#220471,
'C10_R_1206_3216Metric_5F01232D.step.step:1');
#764=NEXT_ASSEMBLY_USAGE_OCCURRENCE(
'C9_R_1206_3216Metric_5F01232A.step.step:1',
'C9_R_1206_3216Metric_5F01232A.step.step:1',
'C9_R_1206_3216Metric_5F01232A.step.step:1',#220408,#220472,
'C9_R_1206_3216Metric_5F01232A.step.step:1');
#765=NEXT_ASSEMBLY_USAGE_OCCURRENCE(
'C8_R_1206_3216Metric_5F012327.step.step:1',
'C8_R_1206_3216Metric_5F012327.step.step:1',
'C8_R_1206_3216Metric_5F012327.step.step:1',#220408,#220473,
'C8_R_1206_3216Metric_5F012327.step.step:1');
#766=NEXT_ASSEMBLY_USAGE_OCCURRENCE(
'C7_R_1206_3216Metric_5F012324.step.step:1',
'C7_R_1206_3216Metric_5F012324.step.step:1',
'C7_R_1206_3216Metric_5F012324.step.step:1',#220408,#220474,
'C7_R_1206_3216Metric_5F012324.step.step:1');
#767=NEXT_ASSEMBLY_USAGE_OCCURRENCE(
'C6_R_1206_3216Metric_5F012321.step.step:1',
'C6_R_1206_3216Metric_5F012321.step.step:1',
'C6_R_1206_3216Metric_5F012321.step.step:1',#220408,#220475,
'C6_R_1206_3216Metric_5F012321.step.step:1');
#768=NEXT_ASSEMBLY_USAGE_OCCURRENCE(
'C5_R_1206_3216Metric_5F01231E.step.step:1',
'C5_R_1206_3216Metric_5F01231E.step.step:1',
'C5_R_1206_3216Metric_5F01231E.step.step:1',#220408,#220476,
'C5_R_1206_3216Metric_5F01231E.step.step:1');
#769=NEXT_ASSEMBLY_USAGE_OCCURRENCE(
'C1_R_1206_3216Metric_5F012312.step.step:1',
'C1_R_1206_3216Metric_5F012312.step.step:1',
'C1_R_1206_3216Metric_5F012312.step.step:1',#220408,#220477,
'C1_R_1206_3216Metric_5F012312.step.step:1');
#770=NEXT_ASSEMBLY_USAGE_OCCURRENCE(
'U10_DFN_8_1EP_3x3mm_P065mm_EP17x205mm_5F032F05.step.step:1',
'U10_DFN_8_1EP_3x3mm_P065mm_EP17x205mm_5F032F05.step.step:1',
'U10_DFN_8_1EP_3x3mm_P065mm_EP17x205mm_5F032F05.step.step:1',#220408,#220478,
'U10_DFN_8_1EP_3x3mm_P065mm_EP17x205mm_5F032F05.step.step:1');
#771=NEXT_ASSEMBLY_USAGE_OCCURRENCE(
'U9_DFN_8_1EP_3x3mm_P065mm_EP17x205mm_5F02EF12.step.step:1',
'U9_DFN_8_1EP_3x3mm_P065mm_EP17x205mm_5F02EF12.step.step:1',
'U9_DFN_8_1EP_3x3mm_P065mm_EP17x205mm_5F02EF12.step.step:1',#220408,#220479,
'U9_DFN_8_1EP_3x3mm_P065mm_EP17x205mm_5F02EF12.step.step:1');
#772=NEXT_ASSEMBLY_USAGE_OCCURRENCE(
'SW1_c-1-1825910-4-c-3d_5F02D793.step.step:1',
'SW1_c-1-1825910-4-c-3d_5F02D793.step.step:1',
'SW1_c-1-1825910-4-c-3d_5F02D793.step.step:1',#220408,#220480,
'SW1_c-1-1825910-4-c-3d_5F02D793.step.step:1');
#773=NEXT_ASSEMBLY_USAGE_OCCURRENCE(
'Y1_ECS-540-8-33-JTN-TR--3DModel-STEP-56544_5F012593.step.step:1',
'Y1_ECS-540-8-33-JTN-TR--3DModel-STEP-56544_5F012593.step.step:1',
'Y1_ECS-540-8-33-JTN-TR--3DModel-STEP-56544_5F012593.step.step:1',#220408,
#220481,
'Y1_ECS-540-8-33-JTN-TR--3DModel-STEP-56544_5F012593.step.step:1');
#774=NEXT_ASSEMBLY_USAGE_OCCURRENCE(
'U8_CP2102N-A02-GQFN20R--3DModel-STEP-56544_5F01257F.step.step:1',
'U8_CP2102N-A02-GQFN20R--3DModel-STEP-56544_5F01257F.step.step:1',
'U8_CP2102N-A02-GQFN20R--3DModel-STEP-56544_5F01257F.step.step:1',#220408,
#220482,
'U8_CP2102N-A02-GQFN20R--3DModel-STEP-56544_5F01257F.step.step:1');
#775=NEXT_ASSEMBLY_USAGE_OCCURRENCE(
'U5_DFN_10_1EP_3x3mm_P05mm_EP175x27mm_5F019F45.step.step:1',
'U5_DFN_10_1EP_3x3mm_P05mm_EP175x27mm_5F019F45.step.step:1',
'U5_DFN_10_1EP_3x3mm_P05mm_EP175x27mm_5F019F45.step.step:1',#220408,#220483,
'U5_DFN_10_1EP_3x3mm_P05mm_EP175x27mm_5F019F45.step.step:1');
#776=NEXT_ASSEMBLY_USAGE_OCCURRENCE(
'SW2_c-1-1825910-4-c-3d_5F0124EA.step.step:1',
'SW2_c-1-1825910-4-c-3d_5F0124EA.step.step:1',
'SW2_c-1-1825910-4-c-3d_5F0124EA.step.step:1',#220408,#220484,
'SW2_c-1-1825910-4-c-3d_5F0124EA.step.step:1');
#777=NEXT_ASSEMBLY_USAGE_OCCURRENCE(
'J6_S8B-ZR-SM4A_5F30789D.step.step:1',
'J6_S8B-ZR-SM4A_5F30789D.step.step:1',
'J6_S8B-ZR-SM4A_5F30789D.step.step:1',#220485,#220486,
'J6_S8B-ZR-SM4A_5F30789D.step.step:1');
#778=NEXT_ASSEMBLY_USAGE_OCCURRENCE(
'J2_c-1744428-2-e-3d_5F018FC1.step.step:1',
'J2_c-1744428-2-e-3d_5F018FC1.step.step:1',
'J2_c-1744428-2-e-3d_5F018FC1.step.step:1',#220485,#220487,
'J2_c-1744428-2-e-3d_5F018FC1.step.step:1');
#779=NEXT_ASSEMBLY_USAGE_OCCURRENCE(
'J1_c-1744428-2-e-3d_5F012362.step.step:1',
'J1_c-1744428-2-e-3d_5F012362.step.step:1',
'J1_c-1744428-2-e-3d_5F012362.step.step:1',#220485,#220488,
'J1_c-1744428-2-e-3d_5F012362.step.step:1');
#780=NEXT_ASSEMBLY_USAGE_OCCURRENCE(
'J3_S6B-ZR-SM4A-TF(LF)(SN)--3DModel-STEP-56544_5F079C23.step.step:1',
'J3_S6B-ZR-SM4A-TF(LF)(SN)--3DModel-STEP-56544_5F079C23.step.step:1',
'J3_S6B-ZR-SM4A-TF(LF)(SN)--3DModel-STEP-56544_5F079C23.step.step:1',#220485,
#220489,
'J3_S6B-ZR-SM4A-TF(LF)(SN)--3DModel-STEP-56544_5F079C23.step.step:1');
#781=NEXT_ASSEMBLY_USAGE_OCCURRENCE(
'J4_PJ-002A--3DModel-STEP-56544_5F19F28B.step.step:1',
'J4_PJ-002A--3DModel-STEP-56544_5F19F28B.step.step:1',
'J4_PJ-002A--3DModel-STEP-56544_5F19F28B.step.step:1',#220485,#220490,
'J4_PJ-002A--3DModel-STEP-56544_5F19F28B.step.step:1');
#782=NEXT_ASSEMBLY_USAGE_OCCURRENCE(
'J5_USB4110-GF-A--3DModel-STEP-56544_5F0123D5.step.step:1',
'J5_USB4110-GF-A--3DModel-STEP-56544_5F0123D5.step.step:1',
'J5_USB4110-GF-A--3DModel-STEP-56544_5F0123D5.step.step:1',#220485,#220491,
'J5_USB4110-GF-A--3DModel-STEP-56544_5F0123D5.step.step:1');
#783=NEXT_ASSEMBLY_USAGE_OCCURRENCE('Top_c039.step.step:1',
'Top_c039.step.step:1','Top_c039.step.step:1',#220407,#220408,
'Top_c039.step.step:1');
#784=NEXT_ASSEMBLY_USAGE_OCCURRENCE('Bot_c039.step.step:1',
'Bot_c039.step.step:1','Bot_c039.step.step:1',#220407,#220485,
'Bot_c039.step.step:1');
#785=NEXT_ASSEMBLY_USAGE_OCCURRENCE('Board_Geoms_c039.step.step:1',
'Board_Geoms_c039.step.step:1','Board_Geoms_c039.step.step:1',#220404,#220405,
'Board_Geoms_c039.step.step:1');
#786=NEXT_ASSEMBLY_USAGE_OCCURRENCE('Step_Models_c039.step.step:1',
'Step_Models_c039.step.step:1','Step_Models_c039.step.step:1',#220404,#220407,
'Step_Models_c039.step.step:1');
#787=NEXT_ASSEMBLY_USAGE_OCCURRENCE('main_board_v2.step.step:1',
'main_board_v2.step.step:1','main_board_v2.step.step:1',#220403,#220404,
'main_board_v2.step.step:1');
#788=NEXT_ASSEMBLY_USAGE_OCCURRENCE('Long Button.step:1',
'Long Button.step:1','Long Button.step:1',#220403,#220492,
'Long Button.step:1');
#789=NEXT_ASSEMBLY_USAGE_OCCURRENCE('Long Button.step:2',
'Long Button.step:2','Long Button.step:2',#220403,#220492,
'Long Button.step:2');
#790=NEXT_ASSEMBLY_USAGE_OCCURRENCE('LCD Screen.step:1',
'LCD Screen.step:1','LCD Screen.step:1',#220403,#220493,
'LCD Screen.step:1');
#791=NEXT_ASSEMBLY_USAGE_OCCURRENCE('Fan 10mm.step:1','Fan 10mm.step:1',
'Fan 10mm.step:1',#220494,#220495,'Fan 10mm.step:1');
#792=NEXT_ASSEMBLY_USAGE_OCCURRENCE('LED components.step:1',
'LED components.step:1','LED components.step:1',#220362,#220363,
'LED components.step:1');
#793=NEXT_ASSEMBLY_USAGE_OCCURRENCE('LED board.step:1',
'LED board.step:1','LED board.step:1',#220362,#220378,
'LED board.step:1');
#794=NEXT_ASSEMBLY_USAGE_OCCURRENCE('Photosensor components.step:1',
'Photosensor components.step:1','Photosensor components.step:1',#220362,
#220380,'Photosensor components.step:1');
#795=NEXT_ASSEMBLY_USAGE_OCCURRENCE('Photosensor board.step:1',
'Photosensor board.step:1','Photosensor board.step:1',#220362,#220401,
'Photosensor board.step:1');
#796=NEXT_ASSEMBLY_USAGE_OCCURRENCE('Main board.step:1',
'Main board.step:1','Main board.step:1',#220362,#220403,
'Main board.step:1');
#797=NEXT_ASSEMBLY_USAGE_OCCURRENCE('Fan.step:1','Fan.step:1',
'Fan.step:1',#220362,#220494,'Fan.step:1');
#798=NEXT_ASSEMBLY_USAGE_OCCURRENCE('100 uL capillary.step:1',
'100 uL capillary.step:1','100 uL capillary.step:1',#220362,#220496,
'100 uL capillary.step:1');
#799=NEXT_ASSEMBLY_USAGE_OCCURRENCE('Battery.step:1','Battery.step:1',
'Battery.step:1',#220362,#220497,'Battery.step:1');
#800=NEXT_ASSEMBLY_USAGE_OCCURRENCE('Heat block:1','Heat block:1',
'Heat block:1',#220362,#220498,'Heat block:1');
#801=NEXT_ASSEMBLY_USAGE_OCCURRENCE('Filter mount:1','Filter mount:1',
'Filter mount:1',#220362,#220499,'Filter mount:1');
#802=NEXT_ASSEMBLY_USAGE_OCCURRENCE('Photodiode mount:1',
'Photodiode mount:1','Photodiode mount:1',#220362,#220500,
'Photodiode mount:1');
#803=NEXT_ASSEMBLY_USAGE_OCCURRENCE('Platform:1','Platform:1',
'Platform:1',#220362,#220501,'Platform:1');
#804=NEXT_ASSEMBLY_USAGE_OCCURRENCE('Top enclosure:1','Top enclosure:1',
'Top enclosure:1',#220362,#220502,'Top enclosure:1');
#805=NEXT_ASSEMBLY_USAGE_OCCURRENCE('LED mount:1','LED mount:1',
'LED mount:1',#220362,#220503,'LED mount:1');
#806=NEXT_ASSEMBLY_USAGE_OCCURRENCE('Bottom enclosure:1',
'Bottom enclosure:1','Bottom enclosure:1',#220362,#220504,
'Bottom enclosure:1');
#807=NEXT_ASSEMBLY_USAGE_OCCURRENCE('Front cover:1','Front cover:1',
'Front cover:1',#220362,#220505,'Front cover:1');
#808=NEXT_ASSEMBLY_USAGE_OCCURRENCE('Back cover:1','Back cover:1',
'Back cover:1',#220362,#220506,'Back cover:1');
#809=NEXT_ASSEMBLY_USAGE_OCCURRENCE('Button cap L:1','Button cap L:1',
'Button cap L:1',#220362,#220507,'Button cap L:1');
#810=NEXT_ASSEMBLY_USAGE_OCCURRENCE('Button cap R:1','Button cap R:1',
'Button cap R:1',#220362,#220508,'Button cap R:1');
#811=NEXT_ASSEMBLY_USAGE_OCCURRENCE('610 nm Emission bandpass filter:1',
'610 nm Emission bandpass filter:1','610 nm Emission bandpass filter:1',
#220362,#220509,'610 nm Emission bandpass filter:1');
#812=NEXT_ASSEMBLY_USAGE_OCCURRENCE('520 nm Emission bandpass filter:1',
'520 nm Emission bandpass filter:1','520 nm Emission bandpass filter:1',
#220362,#220510,'520 nm Emission bandpass filter:1');
#813=NEXT_ASSEMBLY_USAGE_OCCURRENCE(
'470 nm Excitation bandpass filter:1',
'470 nm Excitation bandpass filter:1',
'470 nm Excitation bandpass filter:1',#220362,#220511,
'470 nm Excitation bandpass filter:1');
#814=NEXT_ASSEMBLY_USAGE_OCCURRENCE('Full assembly v3.step:1',
'Full assembly v3.step:1','Full assembly v3.step:1',#220361,#220362,
'Full assembly v3.step:1');
#815=FACE_BOUND('',#15395,.T.);
#816=FACE_BOUND('',#15405,.T.);
#817=FACE_BOUND('',#15423,.T.);
#818=FACE_BOUND('',#15444,.T.);
#819=FACE_BOUND('',#15459,.T.);
#820=FACE_BOUND('',#15469,.T.);
#821=FACE_BOUND('',#15495,.T.);
#822=FACE_BOUND('',#15517,.T.);
#823=FACE_BOUND('',#15527,.T.);
#824=FACE_BOUND('',#15547,.T.);
#825=FACE_BOUND('',#15557,.T.);
#826=FACE_BOUND('',#15673,.T.);
#827=FACE_BOUND('',#15734,.T.);
#828=FACE_BOUND('',#15744,.T.);
#829=FACE_BOUND('',#15764,.T.);
#830=FACE_BOUND('',#15774,.T.);
#831=FACE_BOUND('',#15794,.T.);
#832=FACE_BOUND('',#15804,.T.);
#833=FACE_BOUND('',#15819,.T.);
#834=FACE_BOUND('',#15820,.T.);
#835=FACE_BOUND('',#15822,.T.);
#836=FACE_BOUND('',#15823,.T.);
#837=FACE_BOUND('',#15987,.T.);
#838=FACE_BOUND('',#15988,.T.);
#839=FACE_BOUND('',#15989,.T.);
#840=FACE_BOUND('',#15990,.T.);
#841=FACE_BOUND('',#15996,.T.);
#842=FACE_BOUND('',#15997,.T.);
#843=FACE_BOUND('',#15999,.T.);
#844=FACE_BOUND('',#16004,.T.);
#845=FACE_BOUND('',#16005,.T.);
#846=FACE_BOUND('',#16006,.T.);
#847=FACE_BOUND('',#16007,.T.);
#848=FACE_BOUND('',#16045,.T.);
#849=FACE_BOUND('',#16055,.T.);
#850=FACE_BOUND('',#16081,.T.);
#851=FACE_BOUND('',#16252,.T.);
#852=FACE_BOUND('',#16406,.T.);
#853=FACE_BOUND('',#16530,.T.);
#854=FACE_BOUND('',#16531,.T.);
#855=FACE_BOUND('',#16534,.T.);
#856=FACE_BOUND('',#16549,.T.);
#857=FACE_BOUND('',#16550,.T.);
#858=FACE_BOUND('',#16553,.T.);
#859=FACE_BOUND('',#16559,.T.);
#860=FACE_BOUND('',#16560,.T.);
#861=FACE_BOUND('',#16561,.T.);
#862=FACE_BOUND('',#16562,.T.);
#863=FACE_BOUND('',#16564,.T.);
#864=FACE_BOUND('',#16565,.T.);
#865=FACE_BOUND('',#16566,.T.);
#866=FACE_BOUND('',#16567,.T.);
#867=FACE_BOUND('',#16609,.T.);
#868=FACE_BOUND('',#16610,.T.);
#869=FACE_BOUND('',#16611,.T.);
#870=FACE_BOUND('',#16612,.T.);
#871=FACE_BOUND('',#16613,.T.);
#872=FACE_BOUND('',#16614,.T.);
#873=FACE_BOUND('',#16615,.T.);
#874=FACE_BOUND('',#16616,.T.);
#875=FACE_BOUND('',#16617,.T.);
#876=FACE_BOUND('',#16618,.T.);
#877=FACE_BOUND('',#16619,.T.);
#878=FACE_BOUND('',#16620,.T.);
#879=FACE_BOUND('',#16621,.T.);
#880=FACE_BOUND('',#16622,.T.);
#881=FACE_BOUND('',#16623,.T.);
#882=FACE_BOUND('',#16624,.T.);
#883=FACE_BOUND('',#16625,.T.);
#884=FACE_BOUND('',#16626,.T.);
#885=FACE_BOUND('',#16627,.T.);
#886=FACE_BOUND('',#16628,.T.);
#887=FACE_BOUND('',#16629,.T.);
#888=FACE_BOUND('',#16630,.T.);
#889=FACE_BOUND('',#16631,.T.);
#890=FACE_BOUND('',#16632,.T.);
#891=FACE_BOUND('',#16633,.T.);
#892=FACE_BOUND('',#16634,.T.);
#893=FACE_BOUND('',#16635,.T.);
#894=FACE_BOUND('',#16636,.T.);
#895=FACE_BOUND('',#16637,.T.);
#896=FACE_BOUND('',#16638,.T.);
#897=FACE_BOUND('',#16639,.T.);
#898=FACE_BOUND('',#16640,.T.);
#899=FACE_BOUND('',#16641,.T.);
#900=FACE_BOUND('',#16643,.T.);
#901=FACE_BOUND('',#16644,.T.);
#902=FACE_BOUND('',#16645,.T.);
#903=FACE_BOUND('',#16646,.T.);
#904=FACE_BOUND('',#16647,.T.);
#905=FACE_BOUND('',#16648,.T.);
#906=FACE_BOUND('',#16649,.T.);
#907=FACE_BOUND('',#16650,.T.);
#908=FACE_BOUND('',#16651,.T.);
#909=FACE_BOUND('',#16652,.T.);
#910=FACE_BOUND('',#16653,.T.);
#911=FACE_BOUND('',#16654,.T.);
#912=FACE_BOUND('',#16655,.T.);
#913=FACE_BOUND('',#16656,.T.);
#914=FACE_BOUND('',#16657,.T.);
#915=FACE_BOUND('',#16658,.T.);
#916=FACE_BOUND('',#16659,.T.);
#917=FACE_BOUND('',#16660,.T.);
#918=FACE_BOUND('',#16661,.T.);
#919=FACE_BOUND('',#16662,.T.);
#920=FACE_BOUND('',#16663,.T.);
#921=FACE_BOUND('',#16664,.T.);
#922=FACE_BOUND('',#16665,.T.);
#923=FACE_BOUND('',#16666,.T.);
#924=FACE_BOUND('',#16667,.T.);
#925=FACE_BOUND('',#16668,.T.);
#926=FACE_BOUND('',#16669,.T.);
#927=FACE_BOUND('',#16670,.T.);
#928=FACE_BOUND('',#16671,.T.);
#929=FACE_BOUND('',#16672,.T.);
#930=FACE_BOUND('',#16673,.T.);
#931=FACE_BOUND('',#16674,.T.);
#932=FACE_BOUND('',#16675,.T.);
#933=FACE_BOUND('',#16945,.T.);
#934=FACE_BOUND('',#16973,.T.);
#935=FACE_BOUND('',#17001,.T.);
#936=FACE_BOUND('',#17029,.T.);
#937=FACE_BOUND('',#17147,.T.);
#938=FACE_BOUND('',#17370,.T.);
#939=FACE_BOUND('',#17409,.T.);
#940=FACE_BOUND('',#17439,.T.);
#941=FACE_BOUND('',#17515,.T.);
#942=FACE_BOUND('',#17530,.T.);
#943=FACE_BOUND('',#17537,.T.);
#944=FACE_BOUND('',#17542,.T.);
#945=FACE_BOUND('',#17604,.T.);
#946=FACE_BOUND('',#17619,.T.);
#947=FACE_BOUND('',#17626,.T.);
#948=FACE_BOUND('',#17631,.T.);
#949=FACE_BOUND('',#17693,.T.);
#950=FACE_BOUND('',#17708,.T.);
#951=FACE_BOUND('',#17715,.T.);
#952=FACE_BOUND('',#17720,.T.);
#953=FACE_BOUND('',#17864,.T.);
#954=FACE_BOUND('',#17966,.T.);
#955=FACE_BOUND('',#18155,.T.);
#956=FACE_BOUND('',#18942,.T.);
#957=FACE_BOUND('',#18952,.T.);
#958=FACE_BOUND('',#19379,.T.);
#959=FACE_BOUND('',#19409,.T.);
#960=FACE_BOUND('',#19443,.T.);
#961=FACE_BOUND('',#19473,.T.);
#962=FACE_BOUND('',#19554,.T.);
#963=FACE_BOUND('',#19555,.T.);
#964=FACE_BOUND('',#19560,.T.);
#965=FACE_BOUND('',#19561,.T.);
#966=FACE_BOUND('',#19564,.T.);
#967=FACE_BOUND('',#19565,.T.);
#968=FACE_BOUND('',#19566,.T.);
#969=FACE_BOUND('',#19567,.T.);
#970=FACE_BOUND('',#19568,.T.);
#971=FACE_BOUND('',#19599,.T.);
#972=FACE_BOUND('',#19601,.T.);
#973=FACE_BOUND('',#19986,.T.);
#974=FACE_BOUND('',#19988,.T.);
#975=FACE_BOUND('',#19989,.T.);
#976=FACE_BOUND('',#19990,.T.);
#977=FACE_BOUND('',#19991,.T.);
#978=FACE_BOUND('',#19992,.T.);
#979=FACE_BOUND('',#20033,.T.);
#980=FACE_BOUND('',#20069,.T.);
#981=FACE_BOUND('',#20150,.T.);
#982=FACE_BOUND('',#20151,.T.);
#983=FACE_BOUND('',#20156,.T.);
#984=FACE_BOUND('',#20157,.T.);
#985=FACE_BOUND('',#20160,.T.);
#986=FACE_BOUND('',#20161,.T.);
#987=FACE_BOUND('',#20162,.T.);
#988=FACE_BOUND('',#20163,.T.);
#989=FACE_BOUND('',#20164,.T.);
#990=FACE_BOUND('',#20241,.T.);
#991=FACE_BOUND('',#20242,.T.);
#992=FACE_BOUND('',#20243,.T.);
#993=FACE_BOUND('',#20244,.T.);
#994=FACE_BOUND('',#20245,.T.);
#995=FACE_BOUND('',#20246,.T.);
#996=FACE_BOUND('',#20247,.T.);
#997=FACE_BOUND('',#20248,.T.);
#998=FACE_BOUND('',#20266,.T.);
#999=FACE_BOUND('',#20270,.T.);
#1000=FACE_BOUND('',#20271,.T.);
#1001=FACE_BOUND('',#20281,.T.);
#1002=FACE_BOUND('',#20282,.T.);
#1003=FACE_BOUND('',#20283,.T.);
#1004=FACE_BOUND('',#20284,.T.);
#1005=FACE_BOUND('',#20285,.T.);
#1006=FACE_BOUND('',#20286,.T.);
#1007=FACE_BOUND('',#20287,.T.);
#1008=FACE_BOUND('',#20288,.T.);
#1009=FACE_BOUND('',#20327,.T.);
#1010=FACE_BOUND('',#20337,.T.);
#1011=FACE_BOUND('',#20345,.T.);
#1012=FACE_BOUND('',#20346,.T.);
#1013=FACE_BOUND('',#20386,.T.);
#1014=FACE_BOUND('',#20396,.T.);
#1015=FACE_BOUND('',#20404,.T.);
#1016=FACE_BOUND('',#20405,.T.);
#1017=FACE_BOUND('',#20504,.T.);
#1018=FACE_BOUND('',#20505,.T.);
#1019=FACE_BOUND('',#20510,.T.);
#1020=FACE_BOUND('',#20556,.T.);
#1021=FACE_BOUND('',#20557,.T.);
#1022=FACE_BOUND('',#20559,.T.);
#1023=FACE_BOUND('',#20560,.T.);
#1024=FACE_BOUND('',#20565,.T.);
#1025=FACE_BOUND('',#20567,.T.);
#1026=FACE_BOUND('',#20580,.T.);
#1027=FACE_BOUND('',#20602,.T.);
#1028=FACE_BOUND('',#20605,.T.);
#1029=FACE_BOUND('',#20614,.T.);
#1030=FACE_BOUND('',#20616,.T.);
#1031=FACE_BOUND('',#20639,.T.);
#1032=FACE_BOUND('',#20923,.T.);
#1033=FACE_BOUND('',#20924,.T.);
#1034=FACE_BOUND('',#20956,.T.);
#1035=FACE_BOUND('',#21349,.T.);
#1036=FACE_BOUND('',#21350,.T.);
#1037=FACE_BOUND('',#21356,.T.);
#1038=FACE_BOUND('',#21357,.T.);
#1039=FACE_BOUND('',#21364,.T.);
#1040=FACE_BOUND('',#21366,.T.);
#1041=FACE_BOUND('',#21380,.T.);
#1042=FACE_BOUND('',#21382,.T.);
#1043=FACE_BOUND('',#21461,.T.);
#1044=FACE_BOUND('',#21462,.T.);
#1045=FACE_BOUND('',#21467,.T.);
#1046=FACE_BOUND('',#21468,.T.);
#1047=FACE_BOUND('',#21471,.T.);
#1048=FACE_BOUND('',#21472,.T.);
#1049=FACE_BOUND('',#21473,.T.);
#1050=FACE_BOUND('',#21474,.T.);
#1051=FACE_BOUND('',#21475,.T.);
#1052=FACE_BOUND('',#21478,.T.);
#1053=FACE_BOUND('',#21480,.T.);
#1054=FACE_BOUND('',#21505,.T.);
#1055=FACE_BOUND('',#21506,.T.);
#1056=FACE_BOUND('',#21507,.T.);
#1057=FACE_BOUND('',#21508,.T.);
#1058=FACE_BOUND('',#21509,.T.);
#1059=FACE_BOUND('',#21510,.T.);
#1060=FACE_BOUND('',#21511,.T.);
#1061=FACE_BOUND('',#21512,.T.);
#1062=FACE_BOUND('',#21513,.T.);
#1063=FACE_BOUND('',#21514,.T.);
#1064=FACE_BOUND('',#21515,.T.);
#1065=FACE_BOUND('',#21517,.T.);
#1066=FACE_BOUND('',#21518,.T.);
#1067=FACE_BOUND('',#21519,.T.);
#1068=FACE_BOUND('',#21520,.T.);
#1069=FACE_BOUND('',#21521,.T.);
#1070=FACE_BOUND('',#21522,.T.);
#1071=FACE_BOUND('',#21523,.T.);
#1072=FACE_BOUND('',#21524,.T.);
#1073=FACE_BOUND('',#21525,.T.);
#1074=FACE_BOUND('',#21526,.T.);
#1075=FACE_BOUND('',#21527,.T.);
#1076=FACE_BOUND('',#21535,.T.);
#1077=FACE_BOUND('',#21536,.T.);
#1078=FACE_BOUND('',#21537,.T.);
#1079=FACE_BOUND('',#21538,.T.);
#1080=FACE_BOUND('',#21539,.T.);
#1081=FACE_BOUND('',#21540,.T.);
#1082=FACE_BOUND('',#21586,.T.);
#1083=FACE_BOUND('',#21588,.T.);
#1084=FACE_BOUND('',#21605,.T.);
#1085=FACE_BOUND('',#21606,.T.);
#1086=FACE_BOUND('',#21607,.T.);
#1087=FACE_BOUND('',#21608,.T.);
#1088=FACE_BOUND('',#21609,.T.);
#1089=FACE_BOUND('',#21610,.T.);
#1090=FACE_BOUND('',#21611,.T.);
#1091=FACE_BOUND('',#21613,.T.);
#1092=FACE_BOUND('',#21614,.T.);
#1093=FACE_BOUND('',#21615,.T.);
#1094=FACE_BOUND('',#21616,.T.);
#1095=FACE_BOUND('',#21617,.T.);
#1096=FACE_BOUND('',#21623,.T.);
#1097=FACE_BOUND('',#21626,.T.);
#1098=FACE_BOUND('',#21665,.T.);
#1099=FACE_BOUND('',#21666,.T.);
#1100=FACE_BOUND('',#21667,.T.);
#1101=FACE_BOUND('',#21668,.T.);
#1102=FACE_BOUND('',#21669,.T.);
#1103=FACE_BOUND('',#21671,.T.);
#1104=FACE_BOUND('',#21678,.T.);
#1105=FACE_BOUND('',#21681,.T.);
#1106=FACE_BOUND('',#21682,.T.);
#1107=FACE_BOUND('',#21683,.T.);
#1108=FACE_BOUND('',#21684,.T.);
#1109=FACE_BOUND('',#21690,.T.);
#1110=FACE_BOUND('',#21698,.T.);
#1111=FACE_BOUND('',#21699,.T.);
#1112=FACE_BOUND('',#21701,.T.);
#1113=FACE_BOUND('',#21707,.T.);
#1114=FACE_BOUND('',#21709,.T.);
#1115=FACE_BOUND('',#21710,.T.);
#1116=FACE_BOUND('',#21724,.T.);
#1117=FACE_BOUND('',#21725,.T.);
#1118=FACE_BOUND('',#21731,.T.);
#1119=FACE_BOUND('',#21733,.T.);
#1120=FACE_BOUND('',#21739,.T.);
#1121=FACE_BOUND('',#21740,.T.);
#1122=FACE_BOUND('',#21767,.T.);
#1123=FACE_BOUND('',#21768,.T.);
#1124=FACE_BOUND('',#21769,.T.);
#1125=FACE_BOUND('',#21770,.T.);
#1126=FACE_BOUND('',#21771,.T.);
#1127=FACE_BOUND('',#21775,.T.);
#1128=FACE_BOUND('',#21776,.T.);
#1129=FACE_BOUND('',#21777,.T.);
#1130=FACE_BOUND('',#21778,.T.);
#1131=FACE_BOUND('',#21779,.T.);
#1132=FACE_BOUND('',#21846,.T.);
#1133=FACE_BOUND('',#21852,.T.);
#1134=FACE_BOUND('',#21859,.T.);
#1135=FACE_BOUND('',#21873,.T.);
#1136=FACE_BOUND('',#21877,.T.);
#1137=FACE_BOUND('',#21879,.T.);
#1138=FACE_BOUND('',#21881,.T.);
#1139=FACE_BOUND('',#21885,.T.);
#1140=FACE_BOUND('',#21890,.T.);
#1141=FACE_BOUND('',#21902,.T.);
#1142=FACE_BOUND('',#21932,.T.);
#1143=FACE_BOUND('',#21973,.T.);
#1144=FACE_BOUND('',#21974,.T.);
#1145=FACE_BOUND('',#21975,.T.);
#1146=FACE_BOUND('',#21981,.T.);
#1147=FACE_BOUND('',#21984,.T.);
#1148=FACE_BOUND('',#21985,.T.);
#1149=FACE_BOUND('',#21986,.T.);
#1150=FACE_BOUND('',#21987,.T.);
#1151=FACE_BOUND('',#21999,.T.);
#1152=FACE_BOUND('',#22004,.T.);
#1153=FACE_BOUND('',#22019,.T.);
#1154=FACE_BOUND('',#22021,.T.);
#1155=FACE_BOUND('',#22027,.T.);
#1156=FACE_BOUND('',#22029,.T.);
#1157=FACE_BOUND('',#22048,.T.);
#1158=FACE_BOUND('',#22055,.T.);
#1159=FACE_BOUND('',#22062,.T.);
#1160=FACE_BOUND('',#22063,.T.);
#1161=FACE_BOUND('',#22114,.T.);
#1162=FACE_BOUND('',#22116,.T.);
#1163=FACE_BOUND('',#22121,.T.);
#1164=FACE_BOUND('',#22123,.T.);
#1165=FACE_BOUND('',#22130,.T.);
#1166=FACE_BOUND('',#22132,.T.);
#1167=FACE_BOUND('',#22153,.T.);
#1168=FACE_BOUND('',#22154,.T.);
#1169=FACE_BOUND('',#22155,.T.);
#1170=FACE_BOUND('',#22157,.T.);
#1171=FACE_BOUND('',#22158,.T.);
#1172=FACE_BOUND('',#22159,.T.);
#1173=FACE_BOUND('',#22160,.T.);
#1174=FACE_BOUND('',#22161,.T.);
#1175=FACE_BOUND('',#22163,.T.);
#1176=FACE_BOUND('',#22164,.T.);
#1177=FACE_BOUND('',#22166,.T.);
#1178=FACE_BOUND('',#22167,.T.);
#1179=FACE_BOUND('',#22168,.T.);
#1180=FACE_BOUND('',#22169,.T.);
#1181=FACE_BOUND('',#22170,.T.);
#1182=FACE_BOUND('',#22172,.T.);
#1183=FACE_BOUND('',#22174,.T.);
#1184=FACE_BOUND('',#22175,.T.);
#1185=FACE_BOUND('',#22176,.T.);
#1186=FACE_BOUND('',#22178,.T.);
#1187=FACE_BOUND('',#22179,.T.);
#1188=FACE_BOUND('',#22222,.T.);
#1189=FACE_BOUND('',#22236,.T.);
#1190=FACE_BOUND('',#22313,.T.);
#1191=FACE_BOUND('',#22314,.T.);
#1192=FACE_BOUND('',#22315,.T.);
#1193=FACE_BOUND('',#22316,.T.);
#1194=FACE_BOUND('',#22317,.T.);
#1195=FACE_BOUND('',#22318,.T.);
#1196=FACE_BOUND('',#22319,.T.);
#1197=FACE_BOUND('',#22320,.T.);
#1198=FACE_BOUND('',#22321,.T.);
#1199=FACE_BOUND('',#22322,.T.);
#1200=FACE_BOUND('',#22323,.T.);
#1201=FACE_BOUND('',#22324,.T.);
#1202=FACE_BOUND('',#22332,.T.);
#1203=FACE_BOUND('',#22333,.T.);
#1204=FACE_BOUND('',#22334,.T.);
#1205=FACE_BOUND('',#22335,.T.);
#1206=FACE_BOUND('',#22336,.T.);
#1207=FACE_BOUND('',#22337,.T.);
#1208=FACE_BOUND('',#22338,.T.);
#1209=FACE_BOUND('',#22339,.T.);
#1210=FACE_BOUND('',#22340,.T.);
#1211=FACE_BOUND('',#22341,.T.);
#1212=FACE_BOUND('',#22342,.T.);
#1213=FACE_BOUND('',#22343,.T.);
#1214=FACE_BOUND('',#22344,.T.);
#1215=FACE_BOUND('',#22345,.T.);
#1216=FACE_BOUND('',#22346,.T.);
#1217=FACE_BOUND('',#22347,.T.);
#1218=FACE_BOUND('',#22348,.T.);
#1219=FACE_BOUND('',#22349,.T.);
#1220=FACE_BOUND('',#22350,.T.);
#1221=FACE_BOUND('',#22351,.T.);
#1222=FACE_BOUND('',#22352,.T.);
#1223=FACE_BOUND('',#22392,.T.);
#1224=FACE_BOUND('',#22439,.T.);
#1225=FACE_BOUND('',#22527,.T.);
#1226=FACE_BOUND('',#22528,.T.);
#1227=FACE_BOUND('',#22529,.T.);
#1228=FACE_BOUND('',#22530,.T.);
#1229=FACE_BOUND('',#22531,.T.);
#1230=FACE_BOUND('',#22532,.T.);
#1231=FACE_BOUND('',#22533,.T.);
#1232=FACE_BOUND('',#22534,.T.);
#1233=FACE_BOUND('',#22551,.T.);
#1234=FACE_BOUND('',#22553,.T.);
#1235=FACE_BOUND('',#22562,.T.);
#1236=FACE_BOUND('',#22564,.T.);
#1237=SHAPE_REPRESENTATION_RELATIONSHIP('SRR','None',#220213,#1371);
#1238=SHAPE_REPRESENTATION_RELATIONSHIP('SRR','None',#220214,#1372);
#1239=SHAPE_REPRESENTATION_RELATIONSHIP('SRR','None',#220215,#1373);
#1240=SHAPE_REPRESENTATION_RELATIONSHIP('SRR','None',#220216,#1374);
#1241=SHAPE_REPRESENTATION_RELATIONSHIP('SRR','None',#220217,#1375);
#1242=SHAPE_REPRESENTATION_RELATIONSHIP('SRR','None',#220218,#1376);
#1243=SHAPE_REPRESENTATION_RELATIONSHIP('SRR','None',#220219,#1377);
#1244=SHAPE_REPRESENTATION_RELATIONSHIP('SRR','None',#220220,#1378);
#1245=SHAPE_REPRESENTATION_RELATIONSHIP('SRR','None',#220222,#1379);
#1246=SHAPE_REPRESENTATION_RELATIONSHIP('SRR','None',#220223,#1380);
#1247=SHAPE_REPRESENTATION_RELATIONSHIP('SRR','None',#220224,#1381);
#1248=SHAPE_REPRESENTATION_RELATIONSHIP('SRR','None',#220225,#1382);
#1249=SHAPE_REPRESENTATION_RELATIONSHIP('SRR','None',#220227,#1383);
#1250=SHAPE_REPRESENTATION_RELATIONSHIP('SRR','None',#220230,#1384);
#1251=SHAPE_REPRESENTATION_RELATIONSHIP('SRR','None',#220231,#1385);
#1252=SHAPE_REPRESENTATION_RELATIONSHIP('SRR','None',#220232,#1386);
#1253=SHAPE_REPRESENTATION_RELATIONSHIP('SRR','None',#220233,#1387);
#1254=SHAPE_REPRESENTATION_RELATIONSHIP('SRR','None',#220234,#1388);
#1255=SHAPE_REPRESENTATION_RELATIONSHIP('SRR','None',#220235,#1389);
#1256=SHAPE_REPRESENTATION_RELATIONSHIP('SRR','None',#220236,#1390);
#1257=SHAPE_REPRESENTATION_RELATIONSHIP('SRR','None',#220237,#1391);
#1258=SHAPE_REPRESENTATION_RELATIONSHIP('SRR','None',#220238,#1392);
#1259=SHAPE_REPRESENTATION_RELATIONSHIP('SRR','None',#220239,#1393);
#1260=SHAPE_REPRESENTATION_RELATIONSHIP('SRR','None',#220240,#1394);
#1261=SHAPE_REPRESENTATION_RELATIONSHIP('SRR','None',#220241,#1395);
#1262=SHAPE_REPRESENTATION_RELATIONSHIP('SRR','None',#220242,#1396);
#1263=SHAPE_REPRESENTATION_RELATIONSHIP('SRR','None',#220243,#1397);
#1264=SHAPE_REPRESENTATION_RELATIONSHIP('SRR','None',#220244,#1398);
#1265=SHAPE_REPRESENTATION_RELATIONSHIP('SRR','None',#220245,#1399);
#1266=SHAPE_REPRESENTATION_RELATIONSHIP('SRR','None',#220247,#1400);
#1267=SHAPE_REPRESENTATION_RELATIONSHIP('SRR','None',#220248,#1401);
#1268=SHAPE_REPRESENTATION_RELATIONSHIP('SRR','None',#220250,#1402);
#1269=SHAPE_REPRESENTATION_RELATIONSHIP('SRR','None',#220254,#1403);
#1270=SHAPE_REPRESENTATION_RELATIONSHIP('SRR','None',#220257,#1404);
#1271=SHAPE_REPRESENTATION_RELATIONSHIP('SRR','None',#220258,#1405);
#1272=SHAPE_REPRESENTATION_RELATIONSHIP('SRR','None',#220259,#1406);
#1273=SHAPE_REPRESENTATION_RELATIONSHIP('SRR','None',#220260,#1407);
#1274=SHAPE_REPRESENTATION_RELATIONSHIP('SRR','None',#220261,#1408);
#1275=SHAPE_REPRESENTATION_RELATIONSHIP('SRR','None',#220262,#1409);
#1276=SHAPE_REPRESENTATION_RELATIONSHIP('SRR','None',#220263,#1410);
#1277=SHAPE_REPRESENTATION_RELATIONSHIP('SRR','None',#220264,#1411);
#1278=SHAPE_REPRESENTATION_RELATIONSHIP('SRR','None',#220265,#1412);
#1279=SHAPE_REPRESENTATION_RELATIONSHIP('SRR','None',#220266,#1413);
#1280=SHAPE_REPRESENTATION_RELATIONSHIP('SRR','None',#220267,#1414);
#1281=SHAPE_REPRESENTATION_RELATIONSHIP('SRR','None',#220268,#1415);
#1282=SHAPE_REPRESENTATION_RELATIONSHIP('SRR','None',#220269,#1416);
#1283=SHAPE_REPRESENTATION_RELATIONSHIP('SRR','None',#220270,#1417);
#1284=SHAPE_REPRESENTATION_RELATIONSHIP('SRR','None',#220271,#1418);
#1285=SHAPE_REPRESENTATION_RELATIONSHIP('SRR','None',#220272,#1419);
#1286=SHAPE_REPRESENTATION_RELATIONSHIP('SRR','None',#220273,#1420);
#1287=SHAPE_REPRESENTATION_RELATIONSHIP('SRR','None',#220274,#1421);
#1288=SHAPE_REPRESENTATION_RELATIONSHIP('SRR','None',#220275,#1422);
#1289=SHAPE_REPRESENTATION_RELATIONSHIP('SRR','None',#220276,#1423);
#1290=SHAPE_REPRESENTATION_RELATIONSHIP('SRR','None',#220277,#1424);
#1291=SHAPE_REPRESENTATION_RELATIONSHIP('SRR','None',#220278,#1425);
#1292=SHAPE_REPRESENTATION_RELATIONSHIP('SRR','None',#220279,#1426);
#1293=SHAPE_REPRESENTATION_RELATIONSHIP('SRR','None',#220280,#1427);
#1294=SHAPE_REPRESENTATION_RELATIONSHIP('SRR','None',#220281,#1428);
#1295=SHAPE_REPRESENTATION_RELATIONSHIP('SRR','None',#220282,#1429);
#1296=SHAPE_REPRESENTATION_RELATIONSHIP('SRR','None',#220283,#1430);
#1297=SHAPE_REPRESENTATION_RELATIONSHIP('SRR','None',#220284,#1431);
#1298=SHAPE_REPRESENTATION_RELATIONSHIP('SRR','None',#220285,#1432);
#1299=SHAPE_REPRESENTATION_RELATIONSHIP('SRR','None',#220286,#1433);
#1300=SHAPE_REPRESENTATION_RELATIONSHIP('SRR','None',#220287,#1434);
#1301=SHAPE_REPRESENTATION_RELATIONSHIP('SRR','None',#220288,#1435);
#1302=SHAPE_REPRESENTATION_RELATIONSHIP('SRR','None',#220289,#1436);
#1303=SHAPE_REPRESENTATION_RELATIONSHIP('SRR','None',#220290,#1437);
#1304=SHAPE_REPRESENTATION_RELATIONSHIP('SRR','None',#220291,#1438);
#1305=SHAPE_REPRESENTATION_RELATIONSHIP('SRR','None',#220292,#1439);
#1306=SHAPE_REPRESENTATION_RELATIONSHIP('SRR','None',#220293,#1440);
#1307=SHAPE_REPRESENTATION_RELATIONSHIP('SRR','None',#220294,#1441);
#1308=SHAPE_REPRESENTATION_RELATIONSHIP('SRR','None',#220295,#1442);
#1309=SHAPE_REPRESENTATION_RELATIONSHIP('SRR','None',#220296,#1443);
#1310=SHAPE_REPRESENTATION_RELATIONSHIP('SRR','None',#220297,#1444);
#1311=SHAPE_REPRESENTATION_RELATIONSHIP('SRR','None',#220298,#1445);
#1312=SHAPE_REPRESENTATION_RELATIONSHIP('SRR','None',#220299,#1446);
#1313=SHAPE_REPRESENTATION_RELATIONSHIP('SRR','None',#220300,#1447);
#1314=SHAPE_REPRESENTATION_RELATIONSHIP('SRR','None',#220301,#1448);
#1315=SHAPE_REPRESENTATION_RELATIONSHIP('SRR','None',#220302,#1449);
#1316=SHAPE_REPRESENTATION_RELATIONSHIP('SRR','None',#220303,#1450);
#1317=SHAPE_REPRESENTATION_RELATIONSHIP('SRR','None',#220304,#1451);
#1318=SHAPE_REPRESENTATION_RELATIONSHIP('SRR','None',#220305,#1452);
#1319=SHAPE_REPRESENTATION_RELATIONSHIP('SRR','None',#220306,#1453);
#1320=SHAPE_REPRESENTATION_RELATIONSHIP('SRR','None',#220307,#1454);
#1321=SHAPE_REPRESENTATION_RELATIONSHIP('SRR','None',#220308,#1455);
#1322=SHAPE_REPRESENTATION_RELATIONSHIP('SRR','None',#220309,#1456);
#1323=SHAPE_REPRESENTATION_RELATIONSHIP('SRR','None',#220310,#1457);
#1324=SHAPE_REPRESENTATION_RELATIONSHIP('SRR','None',#220311,#1458);
#1325=SHAPE_REPRESENTATION_RELATIONSHIP('SRR','None',#220312,#1459);
#1326=SHAPE_REPRESENTATION_RELATIONSHIP('SRR','None',#220313,#1460);
#1327=SHAPE_REPRESENTATION_RELATIONSHIP('SRR','None',#220314,#1461);
#1328=SHAPE_REPRESENTATION_RELATIONSHIP('SRR','None',#220315,#1462);
#1329=SHAPE_REPRESENTATION_RELATIONSHIP('SRR','None',#220316,#1463);
#1330=SHAPE_REPRESENTATION_RELATIONSHIP('SRR','None',#220317,#1464);
#1331=SHAPE_REPRESENTATION_RELATIONSHIP('SRR','None',#220318,#1465);
#1332=SHAPE_REPRESENTATION_RELATIONSHIP('SRR','None',#220319,#1466);
#1333=SHAPE_REPRESENTATION_RELATIONSHIP('SRR','None',#220320,#1467);
#1334=SHAPE_REPRESENTATION_RELATIONSHIP('SRR','None',#220321,#1468);
#1335=SHAPE_REPRESENTATION_RELATIONSHIP('SRR','None',#220322,#1469);
#1336=SHAPE_REPRESENTATION_RELATIONSHIP('SRR','None',#220323,#1470);
#1337=SHAPE_REPRESENTATION_RELATIONSHIP('SRR','None',#220324,#1471);
#1338=SHAPE_REPRESENTATION_RELATIONSHIP('SRR','None',#220325,#1472);
#1339=SHAPE_REPRESENTATION_RELATIONSHIP('SRR','None',#220326,#1473);
#1340=SHAPE_REPRESENTATION_RELATIONSHIP('SRR','None',#220327,#1474);
#1341=SHAPE_REPRESENTATION_RELATIONSHIP('SRR','None',#220328,#1475);
#1342=SHAPE_REPRESENTATION_RELATIONSHIP('SRR','None',#220329,#1476);
#1343=SHAPE_REPRESENTATION_RELATIONSHIP('SRR','None',#220330,#1477);
#1344=SHAPE_REPRESENTATION_RELATIONSHIP('SRR','None',#220331,#1478);
#1345=SHAPE_REPRESENTATION_RELATIONSHIP('SRR','None',#220332,#1479);
#1346=SHAPE_REPRESENTATION_RELATIONSHIP('SRR','None',#220334,#1480);
#1347=SHAPE_REPRESENTATION_RELATIONSHIP('SRR','None',#220335,#1481);
#1348=SHAPE_REPRESENTATION_RELATIONSHIP('SRR','None',#220336,#1482);
#1349=SHAPE_REPRESENTATION_RELATIONSHIP('SRR','None',#220337,#1483);
#1350=SHAPE_REPRESENTATION_RELATIONSHIP('SRR','None',#220338,#1484);
#1351=SHAPE_REPRESENTATION_RELATIONSHIP('SRR','None',#220339,#1485);
#1352=SHAPE_REPRESENTATION_RELATIONSHIP('SRR','None',#220340,#1486);
#1353=SHAPE_REPRESENTATION_RELATIONSHIP('SRR','None',#220341,#1487);
#1354=SHAPE_REPRESENTATION_RELATIONSHIP('SRR','None',#220343,#1488);
#1355=SHAPE_REPRESENTATION_RELATIONSHIP('SRR','None',#220344,#1489);
#1356=SHAPE_REPRESENTATION_RELATIONSHIP('SRR','None',#220345,#1490);
#1357=SHAPE_REPRESENTATION_RELATIONSHIP('SRR','None',#220346,#1491);
#1358=SHAPE_REPRESENTATION_RELATIONSHIP('SRR','None',#220347,#1492);
#1359=SHAPE_REPRESENTATION_RELATIONSHIP('SRR','None',#220348,#1493);
#1360=SHAPE_REPRESENTATION_RELATIONSHIP('SRR','None',#220349,#1494);
#1361=SHAPE_REPRESENTATION_RELATIONSHIP('SRR','None',#220350,#1495);
#1362=SHAPE_REPRESENTATION_RELATIONSHIP('SRR','None',#220351,#1496);
#1363=SHAPE_REPRESENTATION_RELATIONSHIP('SRR','None',#220352,#1497);
#1364=SHAPE_REPRESENTATION_RELATIONSHIP('SRR','None',#220353,#1498);
#1365=SHAPE_REPRESENTATION_RELATIONSHIP('SRR','None',#220354,#1499);
#1366=SHAPE_REPRESENTATION_RELATIONSHIP('SRR','None',#220355,#1500);
#1367=SHAPE_REPRESENTATION_RELATIONSHIP('SRR','None',#220356,#1501);
#1368=SHAPE_REPRESENTATION_RELATIONSHIP('SRR','None',#220357,#1502);
#1369=SHAPE_REPRESENTATION_RELATIONSHIP('SRR','None',#220358,#1503);
#1370=SHAPE_REPRESENTATION_RELATIONSHIP('SRR','None',#220359,#1504);
#1371=ADVANCED_BREP_SHAPE_REPRESENTATION('',(#2889),#219604);
#1372=ADVANCED_BREP_SHAPE_REPRESENTATION('',(#2890),#219605);
#1373=ADVANCED_BREP_SHAPE_REPRESENTATION('',(#2891),#219606);
#1374=ADVANCED_BREP_SHAPE_REPRESENTATION('',(#2892),#219607);
#1375=ADVANCED_BREP_SHAPE_REPRESENTATION('',(#2893),#219608);
#1376=ADVANCED_BREP_SHAPE_REPRESENTATION('',(#2894),#219609);
#1377=ADVANCED_BREP_SHAPE_REPRESENTATION('',(#2895),#219610);
#1378=ADVANCED_BREP_SHAPE_REPRESENTATION('',(#2896),#219611);
#1379=ADVANCED_BREP_SHAPE_REPRESENTATION('',(#2897),#219613);
#1380=ADVANCED_BREP_SHAPE_REPRESENTATION('',(#2898),#219614);
#1381=ADVANCED_BREP_SHAPE_REPRESENTATION('',(#2899),#219615);
#1382=ADVANCED_BREP_SHAPE_REPRESENTATION('',(#2900),#219616);
#1383=ADVANCED_BREP_SHAPE_REPRESENTATION('',(#2901),#219618);
#1384=ADVANCED_BREP_SHAPE_REPRESENTATION('',(#2902),#219621);
#1385=ADVANCED_BREP_SHAPE_REPRESENTATION('',(#2903,#2904,#2905,#2906,#2907,
#2908,#2909),#219622);
#1386=ADVANCED_BREP_SHAPE_REPRESENTATION('',(#2910),#219623);
#1387=ADVANCED_BREP_SHAPE_REPRESENTATION('',(#2911),#219624);
#1388=ADVANCED_BREP_SHAPE_REPRESENTATION('',(#2912),#219625);
#1389=ADVANCED_BREP_SHAPE_REPRESENTATION('',(#2913),#219626);
#1390=ADVANCED_BREP_SHAPE_REPRESENTATION('',(#2914),#219627);
#1391=ADVANCED_BREP_SHAPE_REPRESENTATION('',(#2915),#219628);
#1392=ADVANCED_BREP_SHAPE_REPRESENTATION('',(#2916),#219629);
#1393=ADVANCED_BREP_SHAPE_REPRESENTATION('',(#2917),#219630);
#1394=ADVANCED_BREP_SHAPE_REPRESENTATION('',(#2918),#219631);
#1395=ADVANCED_BREP_SHAPE_REPRESENTATION('',(#2919),#219632);
#1396=ADVANCED_BREP_SHAPE_REPRESENTATION('',(#2920),#219633);
#1397=ADVANCED_BREP_SHAPE_REPRESENTATION('',(#2921),#219634);
#1398=ADVANCED_BREP_SHAPE_REPRESENTATION('',(#2922),#219635);
#1399=ADVANCED_BREP_SHAPE_REPRESENTATION('',(#2923),#219636);
#1400=ADVANCED_BREP_SHAPE_REPRESENTATION('',(#2924),#219638);
#1401=ADVANCED_BREP_SHAPE_REPRESENTATION('',(#2925),#219639);
#1402=ADVANCED_BREP_SHAPE_REPRESENTATION('',(#2926),#219641);
#1403=ADVANCED_BREP_SHAPE_REPRESENTATION('',(#2927),#219645);
#1404=ADVANCED_BREP_SHAPE_REPRESENTATION('',(#2928),#219648);
#1405=ADVANCED_BREP_SHAPE_REPRESENTATION('',(#2929),#219649);
#1406=ADVANCED_BREP_SHAPE_REPRESENTATION('',(#2930),#219650);
#1407=ADVANCED_BREP_SHAPE_REPRESENTATION('',(#2931),#219651);
#1408=ADVANCED_BREP_SHAPE_REPRESENTATION('',(#2932),#219652);
#1409=ADVANCED_BREP_SHAPE_REPRESENTATION('',(#2933),#219653);
#1410=ADVANCED_BREP_SHAPE_REPRESENTATION('',(#2934),#219654);
#1411=ADVANCED_BREP_SHAPE_REPRESENTATION('',(#2935),#219655);
#1412=ADVANCED_BREP_SHAPE_REPRESENTATION('',(#2936),#219656);
#1413=ADVANCED_BREP_SHAPE_REPRESENTATION('',(#2937),#219657);
#1414=ADVANCED_BREP_SHAPE_REPRESENTATION('',(#2938),#219658);
#1415=ADVANCED_BREP_SHAPE_REPRESENTATION('',(#2939),#219659);
#1416=ADVANCED_BREP_SHAPE_REPRESENTATION('',(#2940),#219660);
#1417=ADVANCED_BREP_SHAPE_REPRESENTATION('',(#2941),#219661);
#1418=ADVANCED_BREP_SHAPE_REPRESENTATION('',(#2942),#219662);
#1419=ADVANCED_BREP_SHAPE_REPRESENTATION('',(#2943),#219663);
#1420=ADVANCED_BREP_SHAPE_REPRESENTATION('',(#2944),#219664);
#1421=ADVANCED_BREP_SHAPE_REPRESENTATION('',(#2945),#219665);
#1422=ADVANCED_BREP_SHAPE_REPRESENTATION('',(#2946),#219666);
#1423=ADVANCED_BREP_SHAPE_REPRESENTATION('',(#2947),#219667);
#1424=ADVANCED_BREP_SHAPE_REPRESENTATION('',(#2948),#219668);
#1425=ADVANCED_BREP_SHAPE_REPRESENTATION('',(#2949,#2950,#2951,#2952),#219669);
#1426=ADVANCED_BREP_SHAPE_REPRESENTATION('',(#2953,#2954,#2955,#2956),#219670);
#1427=ADVANCED_BREP_SHAPE_REPRESENTATION('',(#2957,#2958,#2959,#2960),#219671);
#1428=ADVANCED_BREP_SHAPE_REPRESENTATION('',(#2961),#219672);
#1429=ADVANCED_BREP_SHAPE_REPRESENTATION('',(#2962),#219673);
#1430=ADVANCED_BREP_SHAPE_REPRESENTATION('',(#2963),#219674);
#1431=ADVANCED_BREP_SHAPE_REPRESENTATION('',(#2964),#219675);
#1432=ADVANCED_BREP_SHAPE_REPRESENTATION('',(#2965),#219676);
#1433=ADVANCED_BREP_SHAPE_REPRESENTATION('',(#2966),#219677);
#1434=ADVANCED_BREP_SHAPE_REPRESENTATION('',(#2967),#219678);
#1435=ADVANCED_BREP_SHAPE_REPRESENTATION('',(#2968),#219679);
#1436=ADVANCED_BREP_SHAPE_REPRESENTATION('',(#2969),#219680);
#1437=ADVANCED_BREP_SHAPE_REPRESENTATION('',(#2970),#219681);
#1438=ADVANCED_BREP_SHAPE_REPRESENTATION('',(#2971),#219682);
#1439=ADVANCED_BREP_SHAPE_REPRESENTATION('',(#2972),#219683);
#1440=ADVANCED_BREP_SHAPE_REPRESENTATION('',(#2973),#219684);
#1441=ADVANCED_BREP_SHAPE_REPRESENTATION('',(#2974),#219685);
#1442=ADVANCED_BREP_SHAPE_REPRESENTATION('',(#2975),#219686);
#1443=ADVANCED_BREP_SHAPE_REPRESENTATION('',(#2976),#219687);
#1444=ADVANCED_BREP_SHAPE_REPRESENTATION('',(#2977),#219688);
#1445=ADVANCED_BREP_SHAPE_REPRESENTATION('',(#2978),#219689);
#1446=ADVANCED_BREP_SHAPE_REPRESENTATION('',(#2979),#219690);
#1447=ADVANCED_BREP_SHAPE_REPRESENTATION('',(#2980),#219691);
#1448=ADVANCED_BREP_SHAPE_REPRESENTATION('',(#2981),#219692);
#1449=ADVANCED_BREP_SHAPE_REPRESENTATION('',(#2982),#219693);
#1450=ADVANCED_BREP_SHAPE_REPRESENTATION('',(#2983),#219694);
#1451=ADVANCED_BREP_SHAPE_REPRESENTATION('',(#2984),#219695);
#1452=ADVANCED_BREP_SHAPE_REPRESENTATION('',(#2985),#219696);
#1453=ADVANCED_BREP_SHAPE_REPRESENTATION('',(#2986),#219697);
#1454=ADVANCED_BREP_SHAPE_REPRESENTATION('',(#2987),#219698);
#1455=ADVANCED_BREP_SHAPE_REPRESENTATION('',(#2988),#219699);
#1456=ADVANCED_BREP_SHAPE_REPRESENTATION('',(#2989),#219700);
#1457=ADVANCED_BREP_SHAPE_REPRESENTATION('',(#2990),#219701);
#1458=ADVANCED_BREP_SHAPE_REPRESENTATION('',(#2991),#219702);
#1459=ADVANCED_BREP_SHAPE_REPRESENTATION('',(#2992),#219703);
#1460=ADVANCED_BREP_SHAPE_REPRESENTATION('',(#2993),#219704);
#1461=ADVANCED_BREP_SHAPE_REPRESENTATION('',(#2994),#219705);
#1462=ADVANCED_BREP_SHAPE_REPRESENTATION('',(#2995),#219706);
#1463=ADVANCED_BREP_SHAPE_REPRESENTATION('',(#2996),#219707);
#1464=ADVANCED_BREP_SHAPE_REPRESENTATION('',(#2997),#219708);
#1465=ADVANCED_BREP_SHAPE_REPRESENTATION('',(#2998),#219709);
#1466=ADVANCED_BREP_SHAPE_REPRESENTATION('',(#2999),#219710);
#1467=ADVANCED_BREP_SHAPE_REPRESENTATION('',(#3000),#219711);
#1468=ADVANCED_BREP_SHAPE_REPRESENTATION('',(#3001),#219712);
#1469=ADVANCED_BREP_SHAPE_REPRESENTATION('',(#3002),#219713);
#1470=ADVANCED_BREP_SHAPE_REPRESENTATION('',(#3003),#219714);
#1471=ADVANCED_BREP_SHAPE_REPRESENTATION('',(#3004),#219715);
#1472=ADVANCED_BREP_SHAPE_REPRESENTATION('',(#3005),#219716);
#1473=ADVANCED_BREP_SHAPE_REPRESENTATION('',(#3006),#219717);
#1474=ADVANCED_BREP_SHAPE_REPRESENTATION('',(#3007),#219718);
#1475=ADVANCED_BREP_SHAPE_REPRESENTATION('',(#3008),#219719);
#1476=ADVANCED_BREP_SHAPE_REPRESENTATION('',(#3009,#3010,#3011,#3012,#3013,
#3014,#3015),#219720);
#1477=ADVANCED_BREP_SHAPE_REPRESENTATION('',(#3016,#3017,#3018,#3019,#3020,
#3021,#3022,#3023,#3024,#3025,#3026,#3027,#3028,#3029,#3030,#3031,#3032,
#3033,#3034,#3035,#3036,#3037,#3038),#219721);
#1478=ADVANCED_BREP_SHAPE_REPRESENTATION('',(#3039),#219722);
#1479=ADVANCED_BREP_SHAPE_REPRESENTATION('',(#3040),#219723);
#1480=ADVANCED_BREP_SHAPE_REPRESENTATION('',(#3041),#219725);
#1481=ADVANCED_BREP_SHAPE_REPRESENTATION('',(#3042),#219726);
#1482=ADVANCED_BREP_SHAPE_REPRESENTATION('',(#3043),#219727);
#1483=ADVANCED_BREP_SHAPE_REPRESENTATION('',(#3044,#3045,#3046,#3047,#3048,
#3049,#3050,#3051,#3052,#3053,#3054,#3055,#3056,#3057,#3058),#219728);
#1484=ADVANCED_BREP_SHAPE_REPRESENTATION('',(#3059,#3060,#3061,#3062,#3063,
#3064,#3065),#219729);
#1485=ADVANCED_BREP_SHAPE_REPRESENTATION('',(#3066,#3067,#3068,#3069,#3070,
#3071,#3072,#3073,#3074,#3075,#3076,#3077,#3078,#3079,#3080,#3081,#3082,
#3083),#219730);
#1486=ADVANCED_BREP_SHAPE_REPRESENTATION('',(#3084),#219731);
#1487=ADVANCED_BREP_SHAPE_REPRESENTATION('',(#3085,#3086,#3087),#219732);
#1488=ADVANCED_BREP_SHAPE_REPRESENTATION('',(#3088),#219734);
#1489=ADVANCED_BREP_SHAPE_REPRESENTATION('',(#3089),#219735);
#1490=ADVANCED_BREP_SHAPE_REPRESENTATION('',(#3090,#3091,#3092),#219736);
#1491=ADVANCED_BREP_SHAPE_REPRESENTATION('',(#3093),#219737);
#1492=ADVANCED_BREP_SHAPE_REPRESENTATION('',(#3094),#219738);
#1493=ADVANCED_BREP_SHAPE_REPRESENTATION('',(#3095),#219739);
#1494=ADVANCED_BREP_SHAPE_REPRESENTATION('',(#3096),#219740);
#1495=ADVANCED_BREP_SHAPE_REPRESENTATION('',(#3097),#219741);
#1496=ADVANCED_BREP_SHAPE_REPRESENTATION('',(#3098),#219742);
#1497=ADVANCED_BREP_SHAPE_REPRESENTATION('',(#3099),#219743);
#1498=ADVANCED_BREP_SHAPE_REPRESENTATION('',(#3100),#219744);
#1499=ADVANCED_BREP_SHAPE_REPRESENTATION('',(#3101),#219745);
#1500=ADVANCED_BREP_SHAPE_REPRESENTATION('',(#3102),#219746);
#1501=ADVANCED_BREP_SHAPE_REPRESENTATION('',(#3103),#219747);
#1502=ADVANCED_BREP_SHAPE_REPRESENTATION('',(#3104),#219748);
#1503=ADVANCED_BREP_SHAPE_REPRESENTATION('',(#3105),#219749);
#1504=ADVANCED_BREP_SHAPE_REPRESENTATION('',(#3106),#219750);
#1505=STYLED_ITEM('',(#220970),#2889);
#1506=STYLED_ITEM('',(#220972),#122179);
#1507=STYLED_ITEM('',(#220972),#122180);
#1508=STYLED_ITEM('',(#220972),#122181);
#1509=STYLED_ITEM('',(#220972),#122182);
#1510=STYLED_ITEM('',(#220972),#122201);
#1511=STYLED_ITEM('',(#220972),#122202);
#1512=STYLED_ITEM('',(#220972),#122203);
#1513=STYLED_ITEM('',(#220972),#122204);
#1514=STYLED_ITEM('',(#220972),#122206);
#1515=STYLED_ITEM('',(#220972),#122209);
#1516=STYLED_ITEM('',(#220972),#122214);
#1517=STYLED_ITEM('',(#220972),#122217);
#1518=STYLED_ITEM('',(#220972),#122218);
#1519=STYLED_ITEM('',(#220972),#122219);
#1520=STYLED_ITEM('',(#220972),#122220);
#1521=STYLED_ITEM('',(#220972),#122221);
#1522=STYLED_ITEM('',(#220972),#122226);
#1523=STYLED_ITEM('',(#220972),#122229);
#1524=STYLED_ITEM('',(#220972),#122230);
#1525=STYLED_ITEM('',(#220972),#122231);
#1526=STYLED_ITEM('',(#220972),#122232);
#1527=STYLED_ITEM('',(#220972),#122234);
#1528=STYLED_ITEM('',(#220972),#122235);
#1529=STYLED_ITEM('',(#220972),#122238);
#1530=STYLED_ITEM('',(#220972),#122239);
#1531=STYLED_ITEM('',(#220972),#122240);
#1532=STYLED_ITEM('',(#220972),#122241);
#1533=STYLED_ITEM('',(#220972),#122242);
#1534=STYLED_ITEM('',(#220972),#122243);
#1535=STYLED_ITEM('',(#220972),#122246);
#1536=STYLED_ITEM('',(#220972),#122247);
#1537=STYLED_ITEM('',(#220972),#122248);
#1538=STYLED_ITEM('',(#220972),#122249);
#1539=STYLED_ITEM('',(#220972),#122250);
#1540=STYLED_ITEM('',(#220972),#122251);
#1541=STYLED_ITEM('',(#220972),#122252);
#1542=STYLED_ITEM('',(#220972),#122253);
#1543=STYLED_ITEM('',(#220972),#122254);
#1544=STYLED_ITEM('',(#220972),#122255);
#1545=STYLED_ITEM('',(#220972),#122256);
#1546=STYLED_ITEM('',(#220972),#122257);
#1547=STYLED_ITEM('',(#220972),#122258);
#1548=STYLED_ITEM('',(#220972),#122259);
#1549=STYLED_ITEM('',(#220972),#122260);
#1550=STYLED_ITEM('',(#220971),#2890);
#1551=STYLED_ITEM('',(#220973),#122271);
#1552=STYLED_ITEM('',(#220973),#122272);
#1553=STYLED_ITEM('',(#220973),#122273);
#1554=STYLED_ITEM('',(#220973),#122274);
#1555=STYLED_ITEM('',(#220973),#122275);
#1556=STYLED_ITEM('',(#220973),#122276);
#1557=STYLED_ITEM('',(#220973),#122277);
#1558=STYLED_ITEM('',(#220973),#122278);
#1559=STYLED_ITEM('',(#220971),#2891);
#1560=STYLED_ITEM('',(#220973),#122297);
#1561=STYLED_ITEM('',(#220973),#122298);
#1562=STYLED_ITEM('',(#220973),#122299);
#1563=STYLED_ITEM('',(#220973),#122300);
#1564=STYLED_ITEM('',(#220973),#122301);
#1565=STYLED_ITEM('',(#220973),#122302);
#1566=STYLED_ITEM('',(#220973),#122303);
#1567=STYLED_ITEM('',(#220973),#122304);
#1568=STYLED_ITEM('',(#220974),#122317);
#1569=STYLED_ITEM('',(#220974),#122318);
#1570=STYLED_ITEM('',(#220974),#122319);
#1571=STYLED_ITEM('',(#220974),#122320);
#1572=STYLED_ITEM('',(#220971),#2892);
#1573=STYLED_ITEM('',(#220975),#122331);
#1574=STYLED_ITEM('',(#220975),#122332);
#1575=STYLED_ITEM('',(#220975),#122333);
#1576=STYLED_ITEM('',(#220975),#122334);
#1577=STYLED_ITEM('',(#220975),#122335);
#1578=STYLED_ITEM('',(#220975),#122336);
#1579=STYLED_ITEM('',(#220975),#122337);
#1580=STYLED_ITEM('',(#220975),#122338);
#1581=STYLED_ITEM('',(#220971),#2893);
#1582=STYLED_ITEM('',(#220977),#122349);
#1583=STYLED_ITEM('',(#220971),#122350);
#1584=STYLED_ITEM('',(#220971),#122351);
#1585=STYLED_ITEM('',(#220971),#122352);
#1586=STYLED_ITEM('',(#220971),#122353);
#1587=STYLED_ITEM('',(#220977),#122354);
#1588=STYLED_ITEM('',(#220977),#122355);
#1589=STYLED_ITEM('',(#220977),#122356);
#1590=STYLED_ITEM('',(#220977),#122357);
#1591=STYLED_ITEM('',(#220971),#122360);
#1592=STYLED_ITEM('',(#220971),#122371);
#1593=STYLED_ITEM('',(#220971),#122372);
#1594=STYLED_ITEM('',(#220971),#122373);
#1595=STYLED_ITEM('',(#220971),#122374);
#1596=STYLED_ITEM('',(#220971),#122375);
#1597=STYLED_ITEM('',(#220976),#2894);
#1598=STYLED_ITEM('',(#220973),#122386);
#1599=STYLED_ITEM('',(#220973),#122387);
#1600=STYLED_ITEM('',(#220973),#122388);
#1601=STYLED_ITEM('',(#220973),#122389);
#1602=STYLED_ITEM('',(#220973),#122390);
#1603=STYLED_ITEM('',(#220973),#122391);
#1604=STYLED_ITEM('',(#220973),#122392);
#1605=STYLED_ITEM('',(#220973),#122393);
#1606=STYLED_ITEM('',(#220971),#2895);
#1607=STYLED_ITEM('',(#220973),#122414);
#1608=STYLED_ITEM('',(#220973),#122415);
#1609=STYLED_ITEM('',(#220973),#122416);
#1610=STYLED_ITEM('',(#220973),#122417);
#1611=STYLED_ITEM('',(#220973),#122418);
#1612=STYLED_ITEM('',(#220973),#122419);
#1613=STYLED_ITEM('',(#220973),#122420);
#1614=STYLED_ITEM('',(#220973),#122421);
#1615=STYLED_ITEM('',(#220971),#2896);
#1616=STYLED_ITEM('',(#220977),#122432);
#1617=STYLED_ITEM('',(#220977),#122465);
#1618=STYLED_ITEM('',(#220972),#122470);
#1619=STYLED_ITEM('',(#220972),#122471);
#1620=STYLED_ITEM('',(#220972),#122476);
#1621=STYLED_ITEM('',(#220972),#122479);
#1622=STYLED_ITEM('',(#220972),#122484);
#1623=STYLED_ITEM('',(#220972),#122487);
#1624=STYLED_ITEM('',(#220972),#122488);
#1625=STYLED_ITEM('',(#220972),#122489);
#1626=STYLED_ITEM('',(#220972),#122490);
#1627=STYLED_ITEM('',(#220972),#122491);
#1628=STYLED_ITEM('',(#220972),#122492);
#1629=STYLED_ITEM('',(#220972),#122493);
#1630=STYLED_ITEM('',(#220972),#122494);
#1631=STYLED_ITEM('',(#220972),#122495);
#1632=STYLED_ITEM('',(#220972),#122512);
#1633=STYLED_ITEM('',(#220972),#122513);
#1634=STYLED_ITEM('',(#220972),#122514);
#1635=STYLED_ITEM('',(#220972),#122517);
#1636=STYLED_ITEM('',(#220972),#122518);
#1637=STYLED_ITEM('',(#220972),#122521);
#1638=STYLED_ITEM('',(#220972),#122522);
#1639=STYLED_ITEM('',(#220972),#122523);
#1640=STYLED_ITEM('',(#220972),#122524);
#1641=STYLED_ITEM('',(#220972),#122536);
#1642=STYLED_ITEM('',(#220972),#122537);
#1643=STYLED_ITEM('',(#220972),#122538);
#1644=STYLED_ITEM('',(#220972),#122539);
#1645=STYLED_ITEM('',(#220972),#122540);
#1646=STYLED_ITEM('',(#220972),#122541);
#1647=STYLED_ITEM('',(#220972),#122546);
#1648=STYLED_ITEM('',(#220972),#122550);
#1649=STYLED_ITEM('',(#220972),#122552);
#1650=STYLED_ITEM('',(#220972),#122553);
#1651=STYLED_ITEM('',(#220972),#122554);
#1652=STYLED_ITEM('',(#220972),#122555);
#1653=STYLED_ITEM('',(#220972),#122556);
#1654=STYLED_ITEM('',(#220972),#122557);
#1655=STYLED_ITEM('',(#220972),#122559);
#1656=STYLED_ITEM('',(#220972),#122560);
#1657=STYLED_ITEM('',(#220972),#122561);
#1658=STYLED_ITEM('',(#220972),#122562);
#1659=STYLED_ITEM('',(#220972),#122563);
#1660=STYLED_ITEM('',(#220972),#122566);
#1661=STYLED_ITEM('',(#220972),#122568);
#1662=STYLED_ITEM('',(#220972),#122569);
#1663=STYLED_ITEM('',(#220972),#122570);
#1664=STYLED_ITEM('',(#220972),#122571);
#1665=STYLED_ITEM('',(#220972),#122572);
#1666=STYLED_ITEM('',(#220972),#122580);
#1667=STYLED_ITEM('',(#220972),#122582);
#1668=STYLED_ITEM('',(#220971),#2897);
#1669=STYLED_ITEM('',(#220973),#122598);
#1670=STYLED_ITEM('',(#220973),#122599);
#1671=STYLED_ITEM('',(#220973),#122600);
#1672=STYLED_ITEM('',(#220973),#122601);
#1673=STYLED_ITEM('',(#220973),#122602);
#1674=STYLED_ITEM('',(#220973),#122603);
#1675=STYLED_ITEM('',(#220973),#122604);
#1676=STYLED_ITEM('',(#220973),#122605);
#1677=STYLED_ITEM('',(#220971),#2898);
#1678=STYLED_ITEM('',(#220973),#122626);
#1679=STYLED_ITEM('',(#220973),#122627);
#1680=STYLED_ITEM('',(#220973),#122628);
#1681=STYLED_ITEM('',(#220973),#122629);
#1682=STYLED_ITEM('',(#220973),#122630);
#1683=STYLED_ITEM('',(#220973),#122631);
#1684=STYLED_ITEM('',(#220973),#122632);
#1685=STYLED_ITEM('',(#220973),#122633);
#1686=STYLED_ITEM('',(#220971),#2899);
#1687=STYLED_ITEM('',(#220973),#122654);
#1688=STYLED_ITEM('',(#220973),#122655);
#1689=STYLED_ITEM('',(#220973),#122656);
#1690=STYLED_ITEM('',(#220973),#122657);
#1691=STYLED_ITEM('',(#220973),#122658);
#1692=STYLED_ITEM('',(#220973),#122659);
#1693=STYLED_ITEM('',(#220973),#122660);
#1694=STYLED_ITEM('',(#220973),#122661);
#1695=STYLED_ITEM('',(#220971),#2900);
#1696=STYLED_ITEM('',(#220978),#2901);
#1697=STYLED_ITEM('',(#220974),#2902);
#1698=STYLED_ITEM('',(#220979),#2903);
#1699=STYLED_ITEM('',(#220979),#2904);
#1700=STYLED_ITEM('',(#220979),#2905);
#1701=STYLED_ITEM('',(#220979),#2906);
#1702=STYLED_ITEM('',(#220979),#2907);
#1703=STYLED_ITEM('',(#220979),#2908);
#1704=STYLED_ITEM('',(#220980),#2909);
#1705=STYLED_ITEM('',(#220974),#2910);
#1706=STYLED_ITEM('',(#220975),#122888);
#1707=STYLED_ITEM('',(#220975),#122889);
#1708=STYLED_ITEM('',(#220975),#122890);
#1709=STYLED_ITEM('',(#220975),#122891);
#1710=STYLED_ITEM('',(#220975),#122892);
#1711=STYLED_ITEM('',(#220975),#122893);
#1712=STYLED_ITEM('',(#220975),#122894);
#1713=STYLED_ITEM('',(#220975),#122895);
#1714=STYLED_ITEM('',(#220971),#2911);
#1715=STYLED_ITEM('',(#220977),#122906);
#1716=STYLED_ITEM('',(#220971),#122907);
#1717=STYLED_ITEM('',(#220971),#122908);
#1718=STYLED_ITEM('',(#220971),#122909);
#1719=STYLED_ITEM('',(#220971),#122910);
#1720=STYLED_ITEM('',(#220977),#122911);
#1721=STYLED_ITEM('',(#220977),#122912);
#1722=STYLED_ITEM('',(#220977),#122913);
#1723=STYLED_ITEM('',(#220977),#122914);
#1724=STYLED_ITEM('',(#220971),#122917);
#1725=STYLED_ITEM('',(#220971),#122928);
#1726=STYLED_ITEM('',(#220971),#122929);
#1727=STYLED_ITEM('',(#220971),#122930);
#1728=STYLED_ITEM('',(#220971),#122931);
#1729=STYLED_ITEM('',(#220971),#122932);
#1730=STYLED_ITEM('',(#220976),#2912);
#1731=STYLED_ITEM('',(#220974),#2913);
#1732=STYLED_ITEM('',(#220981),#122959);
#1733=STYLED_ITEM('',(#220981),#122960);
#1734=STYLED_ITEM('',(#220981),#122968);
#1735=STYLED_ITEM('',(#220981),#122970);
#1736=STYLED_ITEM('',(#220981),#122971);
#1737=STYLED_ITEM('',(#220982),#122973);
#1738=STYLED_ITEM('',(#220982),#122974);
#1739=STYLED_ITEM('',(#220982),#122977);
#1740=STYLED_ITEM('',(#220971),#2914);
#1741=STYLED_ITEM('',(#220974),#2915);
#1742=STYLED_ITEM('',(#220974),#2916);
#1743=STYLED_ITEM('',(#220974),#2917);
#1744=STYLED_ITEM('',(#220974),#2918);
#1745=STYLED_ITEM('',(#220974),#2919);
#1746=STYLED_ITEM('',(#220974),#2920);
#1747=STYLED_ITEM('',(#220974),#2921);
#1748=STYLED_ITEM('',(#220974),#2922);
#1749=STYLED_ITEM('',(#220974),#2923);
#1750=STYLED_ITEM('',(#220974),#2924);
#1751=STYLED_ITEM('',(#220974),#2925);
#1752=STYLED_ITEM('',(#220978),#2926);
#1753=STYLED_ITEM('',(#220978),#2927);
#1754=STYLED_ITEM('',(#220983),#123448);
#1755=STYLED_ITEM('',(#220983),#123449);
#1756=STYLED_ITEM('',(#220983),#123457);
#1757=STYLED_ITEM('',(#220983),#123459);
#1758=STYLED_ITEM('',(#220983),#123460);
#1759=STYLED_ITEM('',(#220982),#123462);
#1760=STYLED_ITEM('',(#220982),#123463);
#1761=STYLED_ITEM('',(#220982),#123466);
#1762=STYLED_ITEM('',(#220971),#2928);
#1763=STYLED_ITEM('',(#220972),#123501);
#1764=STYLED_ITEM('',(#220972),#123502);
#1765=STYLED_ITEM('',(#220972),#123503);
#1766=STYLED_ITEM('',(#220972),#123504);
#1767=STYLED_ITEM('',(#220972),#123523);
#1768=STYLED_ITEM('',(#220972),#123524);
#1769=STYLED_ITEM('',(#220972),#123525);
#1770=STYLED_ITEM('',(#220972),#123526);
#1771=STYLED_ITEM('',(#220972),#123528);
#1772=STYLED_ITEM('',(#220972),#123531);
#1773=STYLED_ITEM('',(#220972),#123536);
#1774=STYLED_ITEM('',(#220972),#123539);
#1775=STYLED_ITEM('',(#220972),#123540);
#1776=STYLED_ITEM('',(#220972),#123541);
#1777=STYLED_ITEM('',(#220972),#123542);
#1778=STYLED_ITEM('',(#220972),#123543);
#1779=STYLED_ITEM('',(#220972),#123548);
#1780=STYLED_ITEM('',(#220972),#123551);
#1781=STYLED_ITEM('',(#220972),#123552);
#1782=STYLED_ITEM('',(#220972),#123553);
#1783=STYLED_ITEM('',(#220972),#123554);
#1784=STYLED_ITEM('',(#220972),#123556);
#1785=STYLED_ITEM('',(#220972),#123557);
#1786=STYLED_ITEM('',(#220972),#123560);
#1787=STYLED_ITEM('',(#220972),#123561);
#1788=STYLED_ITEM('',(#220972),#123562);
#1789=STYLED_ITEM('',(#220972),#123563);
#1790=STYLED_ITEM('',(#220972),#123564);
#1791=STYLED_ITEM('',(#220972),#123565);
#1792=STYLED_ITEM('',(#220972),#123568);
#1793=STYLED_ITEM('',(#220972),#123569);
#1794=STYLED_ITEM('',(#220972),#123570);
#1795=STYLED_ITEM('',(#220972),#123571);
#1796=STYLED_ITEM('',(#220972),#123572);
#1797=STYLED_ITEM('',(#220972),#123573);
#1798=STYLED_ITEM('',(#220972),#123574);
#1799=STYLED_ITEM('',(#220972),#123575);
#1800=STYLED_ITEM('',(#220972),#123576);
#1801=STYLED_ITEM('',(#220972),#123577);
#1802=STYLED_ITEM('',(#220972),#123578);
#1803=STYLED_ITEM('',(#220972),#123579);
#1804=STYLED_ITEM('',(#220972),#123580);
#1805=STYLED_ITEM('',(#220972),#123581);
#1806=STYLED_ITEM('',(#220972),#123582);
#1807=STYLED_ITEM('',(#220971),#2929);
#1808=STYLED_ITEM('',(#220981),#123583);
#1809=STYLED_ITEM('',(#220981),#123584);
#1810=STYLED_ITEM('',(#220981),#123592);
#1811=STYLED_ITEM('',(#220981),#123594);
#1812=STYLED_ITEM('',(#220981),#123595);
#1813=STYLED_ITEM('',(#220982),#123597);
#1814=STYLED_ITEM('',(#220982),#123598);
#1815=STYLED_ITEM('',(#220982),#123601);
#1816=STYLED_ITEM('',(#220971),#2930);
#1817=STYLED_ITEM('',(#220981),#123609);
#1818=STYLED_ITEM('',(#220981),#123610);
#1819=STYLED_ITEM('',(#220981),#123618);
#1820=STYLED_ITEM('',(#220981),#123620);
#1821=STYLED_ITEM('',(#220981),#123621);
#1822=STYLED_ITEM('',(#220982),#123623);
#1823=STYLED_ITEM('',(#220982),#123624);
#1824=STYLED_ITEM('',(#220982),#123627);
#1825=STYLED_ITEM('',(#220971),#2931);
#1826=STYLED_ITEM('',(#220981),#123635);
#1827=STYLED_ITEM('',(#220981),#123636);
#1828=STYLED_ITEM('',(#220981),#123644);
#1829=STYLED_ITEM('',(#220981),#123646);
#1830=STYLED_ITEM('',(#220981),#123647);
#1831=STYLED_ITEM('',(#220982),#123649);
#1832=STYLED_ITEM('',(#220982),#123650);
#1833=STYLED_ITEM('',(#220982),#123653);
#1834=STYLED_ITEM('',(#220971),#2932);
#1835=STYLED_ITEM('',(#220981),#123661);
#1836=STYLED_ITEM('',(#220981),#123662);
#1837=STYLED_ITEM('',(#220981),#123670);
#1838=STYLED_ITEM('',(#220981),#123672);
#1839=STYLED_ITEM('',(#220981),#123673);
#1840=STYLED_ITEM('',(#220982),#123675);
#1841=STYLED_ITEM('',(#220982),#123676);
#1842=STYLED_ITEM('',(#220982),#123679);
#1843=STYLED_ITEM('',(#220971),#2933);
#1844=STYLED_ITEM('',(#220977),#123687);
#1845=STYLED_ITEM('',(#220971),#123688);
#1846=STYLED_ITEM('',(#220971),#123689);
#1847=STYLED_ITEM('',(#220971),#123690);
#1848=STYLED_ITEM('',(#220971),#123691);
#1849=STYLED_ITEM('',(#220977),#123692);
#1850=STYLED_ITEM('',(#220977),#123693);
#1851=STYLED_ITEM('',(#220977),#123694);
#1852=STYLED_ITEM('',(#220977),#123695);
#1853=STYLED_ITEM('',(#220971),#123698);
#1854=STYLED_ITEM('',(#220971),#123709);
#1855=STYLED_ITEM('',(#220971),#123710);
#1856=STYLED_ITEM('',(#220971),#123711);
#1857=STYLED_ITEM('',(#220971),#123712);
#1858=STYLED_ITEM('',(#220971),#123713);
#1859=STYLED_ITEM('',(#220972),#2934);
#1860=STYLED_ITEM('',(#220977),#123714);
#1861=STYLED_ITEM('',(#220971),#123715);
#1862=STYLED_ITEM('',(#220971),#123716);
#1863=STYLED_ITEM('',(#220971),#123717);
#1864=STYLED_ITEM('',(#220971),#123718);
#1865=STYLED_ITEM('',(#220977),#123719);
#1866=STYLED_ITEM('',(#220977),#123720);
#1867=STYLED_ITEM('',(#220977),#123721);
#1868=STYLED_ITEM('',(#220977),#123722);
#1869=STYLED_ITEM('',(#220971),#123725);
#1870=STYLED_ITEM('',(#220971),#123736);
#1871=STYLED_ITEM('',(#220971),#123737);
#1872=STYLED_ITEM('',(#220971),#123738);
#1873=STYLED_ITEM('',(#220971),#123739);
#1874=STYLED_ITEM('',(#220971),#123740);
#1875=STYLED_ITEM('',(#220976),#2935);
#1876=STYLED_ITEM('',(#220977),#123741);
#1877=STYLED_ITEM('',(#220971),#123742);
#1878=STYLED_ITEM('',(#220971),#123743);
#1879=STYLED_ITEM('',(#220971),#123744);
#1880=STYLED_ITEM('',(#220971),#123745);
#1881=STYLED_ITEM('',(#220977),#123746);
#1882=STYLED_ITEM('',(#220977),#123747);
#1883=STYLED_ITEM('',(#220977),#123748);
#1884=STYLED_ITEM('',(#220977),#123749);
#1885=STYLED_ITEM('',(#220971),#123752);
#1886=STYLED_ITEM('',(#220971),#123763);
#1887=STYLED_ITEM('',(#220971),#123764);
#1888=STYLED_ITEM('',(#220971),#123765);
#1889=STYLED_ITEM('',(#220971),#123766);
#1890=STYLED_ITEM('',(#220971),#123767);
#1891=STYLED_ITEM('',(#220976),#2936);
#1892=STYLED_ITEM('',(#220977),#123768);
#1893=STYLED_ITEM('',(#220971),#123769);
#1894=STYLED_ITEM('',(#220971),#123770);
#1895=STYLED_ITEM('',(#220971),#123771);
#1896=STYLED_ITEM('',(#220971),#123772);
#1897=STYLED_ITEM('',(#220977),#123773);
#1898=STYLED_ITEM('',(#220977),#123774);
#1899=STYLED_ITEM('',(#220977),#123775);
#1900=STYLED_ITEM('',(#220977),#123776);
#1901=STYLED_ITEM('',(#220971),#123779);
#1902=STYLED_ITEM('',(#220971),#123790);
#1903=STYLED_ITEM('',(#220971),#123791);
#1904=STYLED_ITEM('',(#220971),#123792);
#1905=STYLED_ITEM('',(#220971),#123793);
#1906=STYLED_ITEM('',(#220971),#123794);
#1907=STYLED_ITEM('',(#220976),#2937);
#1908=STYLED_ITEM('',(#220977),#123795);
#1909=STYLED_ITEM('',(#220977),#123828);
#1910=STYLED_ITEM('',(#220972),#123833);
#1911=STYLED_ITEM('',(#220972),#123834);
#1912=STYLED_ITEM('',(#220972),#123839);
#1913=STYLED_ITEM('',(#220972),#123842);
#1914=STYLED_ITEM('',(#220972),#123847);
#1915=STYLED_ITEM('',(#220972),#123850);
#1916=STYLED_ITEM('',(#220972),#123851);
#1917=STYLED_ITEM('',(#220972),#123852);
#1918=STYLED_ITEM('',(#220972),#123853);
#1919=STYLED_ITEM('',(#220972),#123854);
#1920=STYLED_ITEM('',(#220972),#123855);
#1921=STYLED_ITEM('',(#220972),#123856);
#1922=STYLED_ITEM('',(#220972),#123857);
#1923=STYLED_ITEM('',(#220972),#123858);
#1924=STYLED_ITEM('',(#220972),#123875);
#1925=STYLED_ITEM('',(#220972),#123876);
#1926=STYLED_ITEM('',(#220972),#123877);
#1927=STYLED_ITEM('',(#220972),#123880);
#1928=STYLED_ITEM('',(#220972),#123881);
#1929=STYLED_ITEM('',(#220972),#123884);
#1930=STYLED_ITEM('',(#220972),#123885);
#1931=STYLED_ITEM('',(#220972),#123886);
#1932=STYLED_ITEM('',(#220972),#123887);
#1933=STYLED_ITEM('',(#220972),#123899);
#1934=STYLED_ITEM('',(#220972),#123900);
#1935=STYLED_ITEM('',(#220972),#123901);
#1936=STYLED_ITEM('',(#220972),#123902);
#1937=STYLED_ITEM('',(#220972),#123903);
#1938=STYLED_ITEM('',(#220972),#123904);
#1939=STYLED_ITEM('',(#220972),#123909);
#1940=STYLED_ITEM('',(#220972),#123913);
#1941=STYLED_ITEM('',(#220972),#123915);
#1942=STYLED_ITEM('',(#220972),#123916);
#1943=STYLED_ITEM('',(#220972),#123917);
#1944=STYLED_ITEM('',(#220972),#123918);
#1945=STYLED_ITEM('',(#220972),#123919);
#1946=STYLED_ITEM('',(#220972),#123920);
#1947=STYLED_ITEM('',(#220972),#123922);
#1948=STYLED_ITEM('',(#220972),#123923);
#1949=STYLED_ITEM('',(#220972),#123924);
#1950=STYLED_ITEM('',(#220972),#123925);
#1951=STYLED_ITEM('',(#220972),#123926);
#1952=STYLED_ITEM('',(#220972),#123929);
#1953=STYLED_ITEM('',(#220972),#123931);
#1954=STYLED_ITEM('',(#220972),#123932);
#1955=STYLED_ITEM('',(#220972),#123933);
#1956=STYLED_ITEM('',(#220972),#123934);
#1957=STYLED_ITEM('',(#220972),#123935);
#1958=STYLED_ITEM('',(#220972),#123943);
#1959=STYLED_ITEM('',(#220972),#123945);
#1960=STYLED_ITEM('',(#220971),#2938);
#1961=STYLED_ITEM('',(#220981),#123951);
#1962=STYLED_ITEM('',(#220981),#123952);
#1963=STYLED_ITEM('',(#220981),#123960);
#1964=STYLED_ITEM('',(#220981),#123962);
#1965=STYLED_ITEM('',(#220981),#123963);
#1966=STYLED_ITEM('',(#220982),#123965);
#1967=STYLED_ITEM('',(#220982),#123966);
#1968=STYLED_ITEM('',(#220982),#123969);
#1969=STYLED_ITEM('',(#220971),#2939);
#1970=STYLED_ITEM('',(#220981),#123977);
#1971=STYLED_ITEM('',(#220981),#123978);
#1972=STYLED_ITEM('',(#220981),#123986);
#1973=STYLED_ITEM('',(#220981),#123988);
#1974=STYLED_ITEM('',(#220981),#123989);
#1975=STYLED_ITEM('',(#220982),#123991);
#1976=STYLED_ITEM('',(#220982),#123992);
#1977=STYLED_ITEM('',(#220982),#123995);
#1978=STYLED_ITEM('',(#220971),#2940);
#1979=STYLED_ITEM('',(#220981),#124003);
#1980=STYLED_ITEM('',(#220981),#124004);
#1981=STYLED_ITEM('',(#220981),#124012);
#1982=STYLED_ITEM('',(#220981),#124014);
#1983=STYLED_ITEM('',(#220981),#124015);
#1984=STYLED_ITEM('',(#220982),#124017);
#1985=STYLED_ITEM('',(#220982),#124018);
#1986=STYLED_ITEM('',(#220982),#124021);
#1987=STYLED_ITEM('',(#220971),#2941);
#1988=STYLED_ITEM('',(#220981),#124029);
#1989=STYLED_ITEM('',(#220981),#124030);
#1990=STYLED_ITEM('',(#220981),#124038);
#1991=STYLED_ITEM('',(#220981),#124040);
#1992=STYLED_ITEM('',(#220981),#124041);
#1993=STYLED_ITEM('',(#220982),#124043);
#1994=STYLED_ITEM('',(#220982),#124044);
#1995=STYLED_ITEM('',(#220982),#124047);
#1996=STYLED_ITEM('',(#220971),#2942);
#1997=STYLED_ITEM('',(#220981),#124055);
#1998=STYLED_ITEM('',(#220981),#124056);
#1999=STYLED_ITEM('',(#220981),#124064);
#2000=STYLED_ITEM('',(#220981),#124066);
#2001=STYLED_ITEM('',(#220981),#124067);
#2002=STYLED_ITEM('',(#220982),#124069);
#2003=STYLED_ITEM('',(#220982),#124070);
#2004=STYLED_ITEM('',(#220982),#124073);
#2005=STYLED_ITEM('',(#220971),#2943);
#2006=STYLED_ITEM('',(#220981),#124081);
#2007=STYLED_ITEM('',(#220981),#124082);
#2008=STYLED_ITEM('',(#220981),#124090);
#2009=STYLED_ITEM('',(#220981),#124092);
#2010=STYLED_ITEM('',(#220981),#124093);
#2011=STYLED_ITEM('',(#220982),#124095);
#2012=STYLED_ITEM('',(#220982),#124096);
#2013=STYLED_ITEM('',(#220982),#124099);
#2014=STYLED_ITEM('',(#220971),#2944);
#2015=STYLED_ITEM('',(#220977),#124107);
#2016=STYLED_ITEM('',(#220971),#124108);
#2017=STYLED_ITEM('',(#220971),#124109);
#2018=STYLED_ITEM('',(#220971),#124110);
#2019=STYLED_ITEM('',(#220971),#124111);
#2020=STYLED_ITEM('',(#220977),#124112);
#2021=STYLED_ITEM('',(#220977),#124113);
#2022=STYLED_ITEM('',(#220977),#124114);
#2023=STYLED_ITEM('',(#220977),#124115);
#2024=STYLED_ITEM('',(#220971),#124118);
#2025=STYLED_ITEM('',(#220971),#124129);
#2026=STYLED_ITEM('',(#220971),#124130);
#2027=STYLED_ITEM('',(#220971),#124131);
#2028=STYLED_ITEM('',(#220971),#124132);
#2029=STYLED_ITEM('',(#220971),#124133);
#2030=STYLED_ITEM('',(#220972),#2945);
#2031=STYLED_ITEM('',(#220977),#124134);
#2032=STYLED_ITEM('',(#220977),#124135);
#2033=STYLED_ITEM('',(#220972),#124160);
#2034=STYLED_ITEM('',(#220972),#124161);
#2035=STYLED_ITEM('',(#220972),#124185);
#2036=STYLED_ITEM('',(#220972),#124187);
#2037=STYLED_ITEM('',(#220972),#124188);
#2038=STYLED_ITEM('',(#220972),#124189);
#2039=STYLED_ITEM('',(#220971),#2946);
#2040=STYLED_ITEM('',(#220981),#124196);
#2041=STYLED_ITEM('',(#220981),#124197);
#2042=STYLED_ITEM('',(#220981),#124205);
#2043=STYLED_ITEM('',(#220981),#124207);
#2044=STYLED_ITEM('',(#220981),#124208);
#2045=STYLED_ITEM('',(#220982),#124210);
#2046=STYLED_ITEM('',(#220982),#124211);
#2047=STYLED_ITEM('',(#220982),#124214);
#2048=STYLED_ITEM('',(#220971),#2947);
#2049=STYLED_ITEM('',(#220981),#124222);
#2050=STYLED_ITEM('',(#220981),#124223);
#2051=STYLED_ITEM('',(#220981),#124231);
#2052=STYLED_ITEM('',(#220981),#124233);
#2053=STYLED_ITEM('',(#220981),#124234);
#2054=STYLED_ITEM('',(#220982),#124236);
#2055=STYLED_ITEM('',(#220982),#124237);
#2056=STYLED_ITEM('',(#220982),#124240);
#2057=STYLED_ITEM('',(#220971),#2948);
#2058=STYLED_ITEM('',(#220985),#124249);
#2059=STYLED_ITEM('',(#220986),#124279);
#2060=STYLED_ITEM('',(#220984),#2949);
#2061=STYLED_ITEM('',(#220984),#2950);
#2062=STYLED_ITEM('',(#220987),#2951);
#2063=STYLED_ITEM('',(#220987),#2952);
#2064=STYLED_ITEM('',(#220985),#124334);
#2065=STYLED_ITEM('',(#220986),#124364);
#2066=STYLED_ITEM('',(#220984),#2953);
#2067=STYLED_ITEM('',(#220984),#2954);
#2068=STYLED_ITEM('',(#220987),#2955);
#2069=STYLED_ITEM('',(#220987),#2956);
#2070=STYLED_ITEM('',(#220985),#124419);
#2071=STYLED_ITEM('',(#220986),#124449);
#2072=STYLED_ITEM('',(#220984),#2957);
#2073=STYLED_ITEM('',(#220984),#2958);
#2074=STYLED_ITEM('',(#220987),#2959);
#2075=STYLED_ITEM('',(#220987),#2960);
#2076=STYLED_ITEM('',(#220977),#124503);
#2077=STYLED_ITEM('',(#220977),#124504);
#2078=STYLED_ITEM('',(#220972),#124601);
#2079=STYLED_ITEM('',(#220972),#124650);
#2080=STYLED_ITEM('',(#220972),#124651);
#2081=STYLED_ITEM('',(#220972),#124700);
#2082=STYLED_ITEM('',(#220972),#124701);
#2083=STYLED_ITEM('',(#220972),#124702);
#2084=STYLED_ITEM('',(#220971),#2961);
#2085=STYLED_ITEM('',(#220971),#124709);
#2086=STYLED_ITEM('',(#220971),#124710);
#2087=STYLED_ITEM('',(#220971),#124711);
#2088=STYLED_ITEM('',(#220971),#124712);
#2089=STYLED_ITEM('',(#220971),#124713);
#2090=STYLED_ITEM('',(#220971),#124714);
#2091=STYLED_ITEM('',(#220971),#124715);
#2092=STYLED_ITEM('',(#220971),#124716);
#2093=STYLED_ITEM('',(#220971),#124717);
#2094=STYLED_ITEM('',(#220971),#124718);
#2095=STYLED_ITEM('',(#220971),#124719);
#2096=STYLED_ITEM('',(#220971),#124720);
#2097=STYLED_ITEM('',(#220971),#124721);
#2098=STYLED_ITEM('',(#220971),#124722);
#2099=STYLED_ITEM('',(#220971),#124723);
#2100=STYLED_ITEM('',(#220971),#124724);
#2101=STYLED_ITEM('',(#220971),#124729);
#2102=STYLED_ITEM('',(#220971),#124730);
#2103=STYLED_ITEM('',(#220971),#124731);
#2104=STYLED_ITEM('',(#220971),#124732);
#2105=STYLED_ITEM('',(#220971),#124733);
#2106=STYLED_ITEM('',(#220971),#124734);
#2107=STYLED_ITEM('',(#220971),#124735);
#2108=STYLED_ITEM('',(#220971),#124736);
#2109=STYLED_ITEM('',(#220971),#124742);
#2110=STYLED_ITEM('',(#220971),#124743);
#2111=STYLED_ITEM('',(#220971),#124744);
#2112=STYLED_ITEM('',(#220971),#124745);
#2113=STYLED_ITEM('',(#220971),#124747);
#2114=STYLED_ITEM('',(#220971),#124748);
#2115=STYLED_ITEM('',(#220971),#124753);
#2116=STYLED_ITEM('',(#220971),#124755);
#2117=STYLED_ITEM('',(#220971),#124756);
#2118=STYLED_ITEM('',(#220971),#124762);
#2119=STYLED_ITEM('',(#220971),#124763);
#2120=STYLED_ITEM('',(#220971),#124769);
#2121=STYLED_ITEM('',(#220972),#2962);
#2122=STYLED_ITEM('',(#220977),#124785);
#2123=STYLED_ITEM('',(#220977),#124818);
#2124=STYLED_ITEM('',(#220972),#124823);
#2125=STYLED_ITEM('',(#220972),#124824);
#2126=STYLED_ITEM('',(#220972),#124829);
#2127=STYLED_ITEM('',(#220972),#124832);
#2128=STYLED_ITEM('',(#220972),#124837);
#2129=STYLED_ITEM('',(#220972),#124840);
#2130=STYLED_ITEM('',(#220972),#124841);
#2131=STYLED_ITEM('',(#220972),#124842);
#2132=STYLED_ITEM('',(#220972),#124843);
#2133=STYLED_ITEM('',(#220972),#124844);
#2134=STYLED_ITEM('',(#220972),#124845);
#2135=STYLED_ITEM('',(#220972),#124846);
#2136=STYLED_ITEM('',(#220972),#124847);
#2137=STYLED_ITEM('',(#220972),#124848);
#2138=STYLED_ITEM('',(#220972),#124865);
#2139=STYLED_ITEM('',(#220972),#124866);
#2140=STYLED_ITEM('',(#220972),#124867);
#2141=STYLED_ITEM('',(#220972),#124870);
#2142=STYLED_ITEM('',(#220972),#124871);
#2143=STYLED_ITEM('',(#220972),#124874);
#2144=STYLED_ITEM('',(#220972),#124875);
#2145=STYLED_ITEM('',(#220972),#124876);
#2146=STYLED_ITEM('',(#220972),#124877);
#2147=STYLED_ITEM('',(#220972),#124889);
#2148=STYLED_ITEM('',(#220972),#124890);
#2149=STYLED_ITEM('',(#220972),#124891);
#2150=STYLED_ITEM('',(#220972),#124892);
#2151=STYLED_ITEM('',(#220972),#124893);
#2152=STYLED_ITEM('',(#220972),#124894);
#2153=STYLED_ITEM('',(#220972),#124899);
#2154=STYLED_ITEM('',(#220972),#124903);
#2155=STYLED_ITEM('',(#220972),#124905);
#2156=STYLED_ITEM('',(#220972),#124906);
#2157=STYLED_ITEM('',(#220972),#124907);
#2158=STYLED_ITEM('',(#220972),#124908);
#2159=STYLED_ITEM('',(#220972),#124909);
#2160=STYLED_ITEM('',(#220972),#124910);
#2161=STYLED_ITEM('',(#220972),#124912);
#2162=STYLED_ITEM('',(#220972),#124913);
#2163=STYLED_ITEM('',(#220972),#124914);
#2164=STYLED_ITEM('',(#220972),#124915);
#2165=STYLED_ITEM('',(#220972),#124916);
#2166=STYLED_ITEM('',(#220972),#124919);
#2167=STYLED_ITEM('',(#220972),#124921);
#2168=STYLED_ITEM('',(#220972),#124922);
#2169=STYLED_ITEM('',(#220972),#124923);
#2170=STYLED_ITEM('',(#220972),#124924);
#2171=STYLED_ITEM('',(#220972),#124925);
#2172=STYLED_ITEM('',(#220972),#124933);
#2173=STYLED_ITEM('',(#220972),#124935);
#2174=STYLED_ITEM('',(#220971),#2963);
#2175=STYLED_ITEM('',(#220971),#124941);
#2176=STYLED_ITEM('',(#220971),#124942);
#2177=STYLED_ITEM('',(#220971),#124943);
#2178=STYLED_ITEM('',(#220971),#124944);
#2179=STYLED_ITEM('',(#220971),#124945);
#2180=STYLED_ITEM('',(#220971),#124946);
#2181=STYLED_ITEM('',(#220971),#124947);
#2182=STYLED_ITEM('',(#220971),#124948);
#2183=STYLED_ITEM('',(#220971),#124949);
#2184=STYLED_ITEM('',(#220971),#124950);
#2185=STYLED_ITEM('',(#220971),#124951);
#2186=STYLED_ITEM('',(#220971),#124952);
#2187=STYLED_ITEM('',(#220971),#124953);
#2188=STYLED_ITEM('',(#220971),#124954);
#2189=STYLED_ITEM('',(#220971),#124955);
#2190=STYLED_ITEM('',(#220971),#124956);
#2191=STYLED_ITEM('',(#220971),#124961);
#2192=STYLED_ITEM('',(#220971),#124962);
#2193=STYLED_ITEM('',(#220971),#124963);
#2194=STYLED_ITEM('',(#220971),#124964);
#2195=STYLED_ITEM('',(#220971),#124965);
#2196=STYLED_ITEM('',(#220971),#124966);
#2197=STYLED_ITEM('',(#220971),#124967);
#2198=STYLED_ITEM('',(#220971),#124968);
#2199=STYLED_ITEM('',(#220971),#124974);
#2200=STYLED_ITEM('',(#220971),#124975);
#2201=STYLED_ITEM('',(#220971),#124976);
#2202=STYLED_ITEM('',(#220971),#124977);
#2203=STYLED_ITEM('',(#220971),#124979);
#2204=STYLED_ITEM('',(#220971),#124980);
#2205=STYLED_ITEM('',(#220971),#124985);
#2206=STYLED_ITEM('',(#220971),#124987);
#2207=STYLED_ITEM('',(#220971),#124988);
#2208=STYLED_ITEM('',(#220971),#124994);
#2209=STYLED_ITEM('',(#220971),#124995);
#2210=STYLED_ITEM('',(#220971),#125001);
#2211=STYLED_ITEM('',(#220972),#2964);
#2212=STYLED_ITEM('',(#220981),#125017);
#2213=STYLED_ITEM('',(#220981),#125018);
#2214=STYLED_ITEM('',(#220981),#125026);
#2215=STYLED_ITEM('',(#220981),#125028);
#2216=STYLED_ITEM('',(#220981),#125029);
#2217=STYLED_ITEM('',(#220982),#125031);
#2218=STYLED_ITEM('',(#220982),#125032);
#2219=STYLED_ITEM('',(#220982),#125035);
#2220=STYLED_ITEM('',(#220971),#2965);
#2221=STYLED_ITEM('',(#220981),#125043);
#2222=STYLED_ITEM('',(#220981),#125044);
#2223=STYLED_ITEM('',(#220981),#125052);
#2224=STYLED_ITEM('',(#220981),#125054);
#2225=STYLED_ITEM('',(#220981),#125055);
#2226=STYLED_ITEM('',(#220982),#125057);
#2227=STYLED_ITEM('',(#220982),#125058);
#2228=STYLED_ITEM('',(#220982),#125061);
#2229=STYLED_ITEM('',(#220971),#2966);
#2230=STYLED_ITEM('',(#220981),#125069);
#2231=STYLED_ITEM('',(#220981),#125070);
#2232=STYLED_ITEM('',(#220981),#125078);
#2233=STYLED_ITEM('',(#220981),#125080);
#2234=STYLED_ITEM('',(#220981),#125081);
#2235=STYLED_ITEM('',(#220982),#125083);
#2236=STYLED_ITEM('',(#220982),#125084);
#2237=STYLED_ITEM('',(#220982),#125087);
#2238=STYLED_ITEM('',(#220971),#2967);
#2239=STYLED_ITEM('',(#220981),#125095);
#2240=STYLED_ITEM('',(#220981),#125096);
#2241=STYLED_ITEM('',(#220981),#125104);
#2242=STYLED_ITEM('',(#220981),#125106);
#2243=STYLED_ITEM('',(#220981),#125107);
#2244=STYLED_ITEM('',(#220982),#125109);
#2245=STYLED_ITEM('',(#220982),#125110);
#2246=STYLED_ITEM('',(#220982),#125113);
#2247=STYLED_ITEM('',(#220971),#2968);
#2248=STYLED_ITEM('',(#220981),#125121);
#2249=STYLED_ITEM('',(#220981),#125122);
#2250=STYLED_ITEM('',(#220981),#125130);
#2251=STYLED_ITEM('',(#220981),#125132);
#2252=STYLED_ITEM('',(#220981),#125133);
#2253=STYLED_ITEM('',(#220982),#125135);
#2254=STYLED_ITEM('',(#220982),#125136);
#2255=STYLED_ITEM('',(#220982),#125139);
#2256=STYLED_ITEM('',(#220971),#2969);
#2257=STYLED_ITEM('',(#220981),#125147);
#2258=STYLED_ITEM('',(#220981),#125148);
#2259=STYLED_ITEM('',(#220981),#125156);
#2260=STYLED_ITEM('',(#220981),#125158);
#2261=STYLED_ITEM('',(#220981),#125159);
#2262=STYLED_ITEM('',(#220982),#125161);
#2263=STYLED_ITEM('',(#220982),#125162);
#2264=STYLED_ITEM('',(#220982),#125165);
#2265=STYLED_ITEM('',(#220971),#2970);
#2266=STYLED_ITEM('',(#220981),#125173);
#2267=STYLED_ITEM('',(#220981),#125174);
#2268=STYLED_ITEM('',(#220981),#125182);
#2269=STYLED_ITEM('',(#220981),#125184);
#2270=STYLED_ITEM('',(#220981),#125185);
#2271=STYLED_ITEM('',(#220982),#125187);
#2272=STYLED_ITEM('',(#220982),#125188);
#2273=STYLED_ITEM('',(#220982),#125191);
#2274=STYLED_ITEM('',(#220971),#2971);
#2275=STYLED_ITEM('',(#220981),#125199);
#2276=STYLED_ITEM('',(#220981),#125200);
#2277=STYLED_ITEM('',(#220981),#125208);
#2278=STYLED_ITEM('',(#220981),#125210);
#2279=STYLED_ITEM('',(#220981),#125211);
#2280=STYLED_ITEM('',(#220982),#125213);
#2281=STYLED_ITEM('',(#220982),#125214);
#2282=STYLED_ITEM('',(#220982),#125217);
#2283=STYLED_ITEM('',(#220971),#2972);
#2284=STYLED_ITEM('',(#220981),#125225);
#2285=STYLED_ITEM('',(#220981),#125226);
#2286=STYLED_ITEM('',(#220981),#125234);
#2287=STYLED_ITEM('',(#220981),#125236);
#2288=STYLED_ITEM('',(#220981),#125237);
#2289=STYLED_ITEM('',(#220982),#125239);
#2290=STYLED_ITEM('',(#220982),#125240);
#2291=STYLED_ITEM('',(#220982),#125243);
#2292=STYLED_ITEM('',(#220971),#2973);
#2293=STYLED_ITEM('',(#220981),#125251);
#2294=STYLED_ITEM('',(#220981),#125252);
#2295=STYLED_ITEM('',(#220981),#125260);
#2296=STYLED_ITEM('',(#220981),#125262);
#2297=STYLED_ITEM('',(#220981),#125263);
#2298=STYLED_ITEM('',(#220982),#125265);
#2299=STYLED_ITEM('',(#220982),#125266);
#2300=STYLED_ITEM('',(#220982),#125269);
#2301=STYLED_ITEM('',(#220971),#2974);
#2302=STYLED_ITEM('',(#220981),#125277);
#2303=STYLED_ITEM('',(#220981),#125278);
#2304=STYLED_ITEM('',(#220981),#125286);
#2305=STYLED_ITEM('',(#220981),#125288);
#2306=STYLED_ITEM('',(#220981),#125289);
#2307=STYLED_ITEM('',(#220982),#125291);
#2308=STYLED_ITEM('',(#220982),#125292);
#2309=STYLED_ITEM('',(#220982),#125295);
#2310=STYLED_ITEM('',(#220971),#2975);
#2311=STYLED_ITEM('',(#220981),#125303);
#2312=STYLED_ITEM('',(#220981),#125304);
#2313=STYLED_ITEM('',(#220981),#125312);
#2314=STYLED_ITEM('',(#220981),#125314);
#2315=STYLED_ITEM('',(#220981),#125315);
#2316=STYLED_ITEM('',(#220982),#125317);
#2317=STYLED_ITEM('',(#220982),#125318);
#2318=STYLED_ITEM('',(#220982),#125321);
#2319=STYLED_ITEM('',(#220971),#2976);
#2320=STYLED_ITEM('',(#220981),#125329);
#2321=STYLED_ITEM('',(#220981),#125330);
#2322=STYLED_ITEM('',(#220981),#125338);
#2323=STYLED_ITEM('',(#220981),#125340);
#2324=STYLED_ITEM('',(#220981),#125341);
#2325=STYLED_ITEM('',(#220982),#125343);
#2326=STYLED_ITEM('',(#220982),#125344);
#2327=STYLED_ITEM('',(#220982),#125347);
#2328=STYLED_ITEM('',(#220971),#2977);
#2329=STYLED_ITEM('',(#220981),#125355);
#2330=STYLED_ITEM('',(#220981),#125356);
#2331=STYLED_ITEM('',(#220981),#125364);
#2332=STYLED_ITEM('',(#220981),#125366);
#2333=STYLED_ITEM('',(#220981),#125367);
#2334=STYLED_ITEM('',(#220982),#125369);
#2335=STYLED_ITEM('',(#220982),#125370);
#2336=STYLED_ITEM('',(#220982),#125373);
#2337=STYLED_ITEM('',(#220971),#2978);
#2338=STYLED_ITEM('',(#220981),#125381);
#2339=STYLED_ITEM('',(#220981),#125382);
#2340=STYLED_ITEM('',(#220981),#125390);
#2341=STYLED_ITEM('',(#220981),#125392);
#2342=STYLED_ITEM('',(#220981),#125393);
#2343=STYLED_ITEM('',(#220982),#125395);
#2344=STYLED_ITEM('',(#220982),#125396);
#2345=STYLED_ITEM('',(#220982),#125399);
#2346=STYLED_ITEM('',(#220971),#2979);
#2347=STYLED_ITEM('',(#220981),#125407);
#2348=STYLED_ITEM('',(#220981),#125408);
#2349=STYLED_ITEM('',(#220981),#125416);
#2350=STYLED_ITEM('',(#220981),#125418);
#2351=STYLED_ITEM('',(#220981),#125419);
#2352=STYLED_ITEM('',(#220982),#125421);
#2353=STYLED_ITEM('',(#220982),#125422);
#2354=STYLED_ITEM('',(#220982),#125425);
#2355=STYLED_ITEM('',(#220971),#2980);
#2356=STYLED_ITEM('',(#220981),#125433);
#2357=STYLED_ITEM('',(#220981),#125434);
#2358=STYLED_ITEM('',(#220981),#125442);
#2359=STYLED_ITEM('',(#220981),#125444);
#2360=STYLED_ITEM('',(#220981),#125445);
#2361=STYLED_ITEM('',(#220982),#125447);
#2362=STYLED_ITEM('',(#220982),#125448);
#2363=STYLED_ITEM('',(#220982),#125451);
#2364=STYLED_ITEM('',(#220971),#2981);
#2365=STYLED_ITEM('',(#220981),#125459);
#2366=STYLED_ITEM('',(#220981),#125460);
#2367=STYLED_ITEM('',(#220981),#125468);
#2368=STYLED_ITEM('',(#220981),#125470);
#2369=STYLED_ITEM('',(#220981),#125471);
#2370=STYLED_ITEM('',(#220982),#125473);
#2371=STYLED_ITEM('',(#220982),#125474);
#2372=STYLED_ITEM('',(#220982),#125477);
#2373=STYLED_ITEM('',(#220971),#2982);
#2374=STYLED_ITEM('',(#220981),#125485);
#2375=STYLED_ITEM('',(#220981),#125486);
#2376=STYLED_ITEM('',(#220981),#125494);
#2377=STYLED_ITEM('',(#220981),#125496);
#2378=STYLED_ITEM('',(#220981),#125497);
#2379=STYLED_ITEM('',(#220982),#125499);
#2380=STYLED_ITEM('',(#220982),#125500);
#2381=STYLED_ITEM('',(#220982),#125503);
#2382=STYLED_ITEM('',(#220971),#2983);
#2383=STYLED_ITEM('',(#220981),#125511);
#2384=STYLED_ITEM('',(#220981),#125512);
#2385=STYLED_ITEM('',(#220981),#125520);
#2386=STYLED_ITEM('',(#220981),#125522);
#2387=STYLED_ITEM('',(#220981),#125523);
#2388=STYLED_ITEM('',(#220982),#125525);
#2389=STYLED_ITEM('',(#220982),#125526);
#2390=STYLED_ITEM('',(#220982),#125529);
#2391=STYLED_ITEM('',(#220971),#2984);
#2392=STYLED_ITEM('',(#220981),#125537);
#2393=STYLED_ITEM('',(#220981),#125538);
#2394=STYLED_ITEM('',(#220981),#125546);
#2395=STYLED_ITEM('',(#220981),#125548);
#2396=STYLED_ITEM('',(#220981),#125549);
#2397=STYLED_ITEM('',(#220982),#125551);
#2398=STYLED_ITEM('',(#220982),#125552);
#2399=STYLED_ITEM('',(#220982),#125555);
#2400=STYLED_ITEM('',(#220971),#2985);
#2401=STYLED_ITEM('',(#220981),#125563);
#2402=STYLED_ITEM('',(#220981),#125564);
#2403=STYLED_ITEM('',(#220981),#125572);
#2404=STYLED_ITEM('',(#220981),#125574);
#2405=STYLED_ITEM('',(#220981),#125575);
#2406=STYLED_ITEM('',(#220982),#125577);
#2407=STYLED_ITEM('',(#220982),#125578);
#2408=STYLED_ITEM('',(#220982),#125581);
#2409=STYLED_ITEM('',(#220971),#2986);
#2410=STYLED_ITEM('',(#220981),#125589);
#2411=STYLED_ITEM('',(#220981),#125590);
#2412=STYLED_ITEM('',(#220981),#125598);
#2413=STYLED_ITEM('',(#220981),#125600);
#2414=STYLED_ITEM('',(#220981),#125601);
#2415=STYLED_ITEM('',(#220982),#125603);
#2416=STYLED_ITEM('',(#220982),#125604);
#2417=STYLED_ITEM('',(#220982),#125607);
#2418=STYLED_ITEM('',(#220971),#2987);
#2419=STYLED_ITEM('',(#220981),#125615);
#2420=STYLED_ITEM('',(#220981),#125616);
#2421=STYLED_ITEM('',(#220981),#125624);
#2422=STYLED_ITEM('',(#220981),#125626);
#2423=STYLED_ITEM('',(#220981),#125627);
#2424=STYLED_ITEM('',(#220982),#125629);
#2425=STYLED_ITEM('',(#220982),#125630);
#2426=STYLED_ITEM('',(#220982),#125633);
#2427=STYLED_ITEM('',(#220971),#2988);
#2428=STYLED_ITEM('',(#220981),#125641);
#2429=STYLED_ITEM('',(#220981),#125642);
#2430=STYLED_ITEM('',(#220981),#125650);
#2431=STYLED_ITEM('',(#220981),#125652);
#2432=STYLED_ITEM('',(#220981),#125653);
#2433=STYLED_ITEM('',(#220982),#125655);
#2434=STYLED_ITEM('',(#220982),#125656);
#2435=STYLED_ITEM('',(#220982),#125659);
#2436=STYLED_ITEM('',(#220971),#2989);
#2437=STYLED_ITEM('',(#220969),#125677);
#2438=STYLED_ITEM('',(#220969),#125678);
#2439=STYLED_ITEM('',(#220969),#125679);
#2440=STYLED_ITEM('',(#220969),#125680);
#2441=STYLED_ITEM('',(#220969),#125681);
#2442=STYLED_ITEM('',(#220969),#125682);
#2443=STYLED_ITEM('',(#220969),#125683);
#2444=STYLED_ITEM('',(#220969),#125684);
#2445=STYLED_ITEM('',(#220971),#2990);
#2446=STYLED_ITEM('',(#220981),#125695);
#2447=STYLED_ITEM('',(#220981),#125696);
#2448=STYLED_ITEM('',(#220981),#125704);
#2449=STYLED_ITEM('',(#220981),#125706);
#2450=STYLED_ITEM('',(#220981),#125707);
#2451=STYLED_ITEM('',(#220982),#125709);
#2452=STYLED_ITEM('',(#220982),#125710);
#2453=STYLED_ITEM('',(#220982),#125713);
#2454=STYLED_ITEM('',(#220971),#2991);
#2455=STYLED_ITEM('',(#220981),#125721);
#2456=STYLED_ITEM('',(#220981),#125722);
#2457=STYLED_ITEM('',(#220981),#125730);
#2458=STYLED_ITEM('',(#220981),#125732);
#2459=STYLED_ITEM('',(#220981),#125733);
#2460=STYLED_ITEM('',(#220982),#125735);
#2461=STYLED_ITEM('',(#220982),#125736);
#2462=STYLED_ITEM('',(#220982),#125739);
#2463=STYLED_ITEM('',(#220971),#2992);
#2464=STYLED_ITEM('',(#220981),#125747);
#2465=STYLED_ITEM('',(#220981),#125748);
#2466=STYLED_ITEM('',(#220981),#125756);
#2467=STYLED_ITEM('',(#220981),#125758);
#2468=STYLED_ITEM('',(#220981),#125759);
#2469=STYLED_ITEM('',(#220982),#125761);
#2470=STYLED_ITEM('',(#220982),#125762);
#2471=STYLED_ITEM('',(#220982),#125765);
#2472=STYLED_ITEM('',(#220971),#2993);
#2473=STYLED_ITEM('',(#220981),#125773);
#2474=STYLED_ITEM('',(#220981),#125774);
#2475=STYLED_ITEM('',(#220981),#125782);
#2476=STYLED_ITEM('',(#220981),#125784);
#2477=STYLED_ITEM('',(#220981),#125785);
#2478=STYLED_ITEM('',(#220982),#125787);
#2479=STYLED_ITEM('',(#220982),#125788);
#2480=STYLED_ITEM('',(#220982),#125791);
#2481=STYLED_ITEM('',(#220971),#2994);
#2482=STYLED_ITEM('',(#220981),#125799);
#2483=STYLED_ITEM('',(#220981),#125800);
#2484=STYLED_ITEM('',(#220981),#125808);
#2485=STYLED_ITEM('',(#220981),#125810);
#2486=STYLED_ITEM('',(#220981),#125811);
#2487=STYLED_ITEM('',(#220982),#125813);
#2488=STYLED_ITEM('',(#220982),#125814);
#2489=STYLED_ITEM('',(#220982),#125817);
#2490=STYLED_ITEM('',(#220971),#2995);
#2491=STYLED_ITEM('',(#220981),#125825);
#2492=STYLED_ITEM('',(#220981),#125826);
#2493=STYLED_ITEM('',(#220981),#125834);
#2494=STYLED_ITEM('',(#220981),#125836);
#2495=STYLED_ITEM('',(#220981),#125837);
#2496=STYLED_ITEM('',(#220982),#125839);
#2497=STYLED_ITEM('',(#220982),#125840);
#2498=STYLED_ITEM('',(#220982),#125843);
#2499=STYLED_ITEM('',(#220971),#2996);
#2500=STYLED_ITEM('',(#220981),#125851);
#2501=STYLED_ITEM('',(#220981),#125852);
#2502=STYLED_ITEM('',(#220981),#125860);
#2503=STYLED_ITEM('',(#220981),#125862);
#2504=STYLED_ITEM('',(#220981),#125863);
#2505=STYLED_ITEM('',(#220982),#125865);
#2506=STYLED_ITEM('',(#220982),#125866);
#2507=STYLED_ITEM('',(#220982),#125869);
#2508=STYLED_ITEM('',(#220971),#2997);
#2509=STYLED_ITEM('',(#220981),#125877);
#2510=STYLED_ITEM('',(#220981),#125878);
#2511=STYLED_ITEM('',(#220981),#125886);
#2512=STYLED_ITEM('',(#220981),#125888);
#2513=STYLED_ITEM('',(#220981),#125889);
#2514=STYLED_ITEM('',(#220982),#125891);
#2515=STYLED_ITEM('',(#220982),#125892);
#2516=STYLED_ITEM('',(#220982),#125895);
#2517=STYLED_ITEM('',(#220971),#2998);
#2518=STYLED_ITEM('',(#220981),#125903);
#2519=STYLED_ITEM('',(#220981),#125904);
#2520=STYLED_ITEM('',(#220981),#125912);
#2521=STYLED_ITEM('',(#220981),#125914);
#2522=STYLED_ITEM('',(#220981),#125915);
#2523=STYLED_ITEM('',(#220982),#125917);
#2524=STYLED_ITEM('',(#220982),#125918);
#2525=STYLED_ITEM('',(#220982),#125921);
#2526=STYLED_ITEM('',(#220971),#2999);
#2527=STYLED_ITEM('',(#220981),#125929);
#2528=STYLED_ITEM('',(#220981),#125930);
#2529=STYLED_ITEM('',(#220981),#125938);
#2530=STYLED_ITEM('',(#220981),#125940);
#2531=STYLED_ITEM('',(#220981),#125941);
#2532=STYLED_ITEM('',(#220982),#125943);
#2533=STYLED_ITEM('',(#220982),#125944);
#2534=STYLED_ITEM('',(#220982),#125947);
#2535=STYLED_ITEM('',(#220971),#3000);
#2536=STYLED_ITEM('',(#220981),#125955);
#2537=STYLED_ITEM('',(#220981),#125956);
#2538=STYLED_ITEM('',(#220981),#125964);
#2539=STYLED_ITEM('',(#220981),#125966);
#2540=STYLED_ITEM('',(#220981),#125967);
#2541=STYLED_ITEM('',(#220982),#125969);
#2542=STYLED_ITEM('',(#220982),#125970);
#2543=STYLED_ITEM('',(#220982),#125973);
#2544=STYLED_ITEM('',(#220971),#3001);
#2545=STYLED_ITEM('',(#220981),#125981);
#2546=STYLED_ITEM('',(#220981),#125982);
#2547=STYLED_ITEM('',(#220981),#125990);
#2548=STYLED_ITEM('',(#220981),#125992);
#2549=STYLED_ITEM('',(#220981),#125993);
#2550=STYLED_ITEM('',(#220982),#125995);
#2551=STYLED_ITEM('',(#220982),#125996);
#2552=STYLED_ITEM('',(#220982),#125999);
#2553=STYLED_ITEM('',(#220971),#3002);
#2554=STYLED_ITEM('',(#220981),#126007);
#2555=STYLED_ITEM('',(#220981),#126008);
#2556=STYLED_ITEM('',(#220981),#126016);
#2557=STYLED_ITEM('',(#220981),#126018);
#2558=STYLED_ITEM('',(#220981),#126019);
#2559=STYLED_ITEM('',(#220982),#126021);
#2560=STYLED_ITEM('',(#220982),#126022);
#2561=STYLED_ITEM('',(#220982),#126025);
#2562=STYLED_ITEM('',(#220971),#3003);
#2563=STYLED_ITEM('',(#220981),#126033);
#2564=STYLED_ITEM('',(#220981),#126034);
#2565=STYLED_ITEM('',(#220981),#126042);
#2566=STYLED_ITEM('',(#220981),#126044);
#2567=STYLED_ITEM('',(#220981),#126045);
#2568=STYLED_ITEM('',(#220982),#126047);
#2569=STYLED_ITEM('',(#220982),#126048);
#2570=STYLED_ITEM('',(#220982),#126051);
#2571=STYLED_ITEM('',(#220971),#3004);
#2572=STYLED_ITEM('',(#220981),#126059);
#2573=STYLED_ITEM('',(#220981),#126060);
#2574=STYLED_ITEM('',(#220981),#126068);
#2575=STYLED_ITEM('',(#220981),#126070);
#2576=STYLED_ITEM('',(#220981),#126071);
#2577=STYLED_ITEM('',(#220982),#126073);
#2578=STYLED_ITEM('',(#220982),#126074);
#2579=STYLED_ITEM('',(#220982),#126077);
#2580=STYLED_ITEM('',(#220971),#3005);
#2581=STYLED_ITEM('',(#220977),#126085);
#2582=STYLED_ITEM('',(#220977),#126086);
#2583=STYLED_ITEM('',(#220976),#126111);
#2584=STYLED_ITEM('',(#220976),#126112);
#2585=STYLED_ITEM('',(#220976),#126136);
#2586=STYLED_ITEM('',(#220976),#126138);
#2587=STYLED_ITEM('',(#220976),#126139);
#2588=STYLED_ITEM('',(#220976),#126140);
#2589=STYLED_ITEM('',(#220971),#3006);
#2590=STYLED_ITEM('',(#220977),#126147);
#2591=STYLED_ITEM('',(#220977),#126148);
#2592=STYLED_ITEM('',(#220976),#126173);
#2593=STYLED_ITEM('',(#220976),#126174);
#2594=STYLED_ITEM('',(#220976),#126198);
#2595=STYLED_ITEM('',(#220976),#126200);
#2596=STYLED_ITEM('',(#220976),#126201);
#2597=STYLED_ITEM('',(#220976),#126202);
#2598=STYLED_ITEM('',(#220971),#3007);
#2599=STYLED_ITEM('',(#220989),#126209);
#2600=STYLED_ITEM('',(#220989),#126210);
#2601=STYLED_ITEM('',(#220989),#126211);
#2602=STYLED_ITEM('',(#220989),#126212);
#2603=STYLED_ITEM('',(#220989),#126213);
#2604=STYLED_ITEM('',(#220989),#126214);
#2605=STYLED_ITEM('',(#220989),#126215);
#2606=STYLED_ITEM('',(#220989),#126216);
#2607=STYLED_ITEM('',(#220989),#126217);
#2608=STYLED_ITEM('',(#220989),#126218);
#2609=STYLED_ITEM('',(#220985),#126229);
#2610=STYLED_ITEM('',(#220985),#126236);
#2611=STYLED_ITEM('',(#220985),#126259);
#2612=STYLED_ITEM('',(#220985),#126264);
#2613=STYLED_ITEM('',(#220985),#126279);
#2614=STYLED_ITEM('',(#220989),#126280);
#2615=STYLED_ITEM('',(#220989),#126281);
#2616=STYLED_ITEM('',(#220989),#126282);
#2617=STYLED_ITEM('',(#220989),#126283);
#2618=STYLED_ITEM('',(#220989),#126284);
#2619=STYLED_ITEM('',(#220989),#126285);
#2620=STYLED_ITEM('',(#220989),#126286);
#2621=STYLED_ITEM('',(#220989),#126287);
#2622=STYLED_ITEM('',(#220990),#126288);
#2623=STYLED_ITEM('',(#220989),#126289);
#2624=STYLED_ITEM('',(#220989),#126290);
#2625=STYLED_ITEM('',(#220989),#126291);
#2626=STYLED_ITEM('',(#220989),#126292);
#2627=STYLED_ITEM('',(#220989),#126293);
#2628=STYLED_ITEM('',(#220988),#3008);
#2629=STYLED_ITEM('',(#220979),#3009);
#2630=STYLED_ITEM('',(#220979),#3010);
#2631=STYLED_ITEM('',(#220979),#3011);
#2632=STYLED_ITEM('',(#220991),#3012);
#2633=STYLED_ITEM('',(#220979),#3013);
#2634=STYLED_ITEM('',(#220979),#3014);
#2635=STYLED_ITEM('',(#220979),#3015);
#2636=STYLED_ITEM('',(#220979),#3016);
#2637=STYLED_ITEM('',(#220979),#3017);
#2638=STYLED_ITEM('',(#220979),#3018);
#2639=STYLED_ITEM('',(#220979),#3019);
#2640=STYLED_ITEM('',(#220979),#3020);
#2641=STYLED_ITEM('',(#220979),#3021);
#2642=STYLED_ITEM('',(#220979),#3022);
#2643=STYLED_ITEM('',(#220979),#3023);
#2644=STYLED_ITEM('',(#220979),#3024);
#2645=STYLED_ITEM('',(#220979),#3025);
#2646=STYLED_ITEM('',(#220979),#3026);
#2647=STYLED_ITEM('',(#220979),#3027);
#2648=STYLED_ITEM('',(#220979),#3028);
#2649=STYLED_ITEM('',(#220979),#3029);
#2650=STYLED_ITEM('',(#220979),#3030);
#2651=STYLED_ITEM('',(#220979),#3031);
#2652=STYLED_ITEM('',(#220979),#3032);
#2653=STYLED_ITEM('',(#220979),#3033);
#2654=STYLED_ITEM('',(#220979),#3034);
#2655=STYLED_ITEM('',(#220979),#3035);
#2656=STYLED_ITEM('',(#220979),#3036);
#2657=STYLED_ITEM('',(#220992),#3037);
#2658=STYLED_ITEM('',(#220979),#3038);
#2659=STYLED_ITEM('',(#220977),#126712);
#2660=STYLED_ITEM('',(#220977),#126713);
#2661=STYLED_ITEM('',(#220972),#126744);
#2662=STYLED_ITEM('',(#220972),#126745);
#2663=STYLED_ITEM('',(#220972),#126775);
#2664=STYLED_ITEM('',(#220972),#126777);
#2665=STYLED_ITEM('',(#220972),#126778);
#2666=STYLED_ITEM('',(#220972),#126779);
#2667=STYLED_ITEM('',(#220971),#3039);
#2668=STYLED_ITEM('',(#220989),#126786);
#2669=STYLED_ITEM('',(#220989),#126787);
#2670=STYLED_ITEM('',(#220989),#126788);
#2671=STYLED_ITEM('',(#220989),#126789);
#2672=STYLED_ITEM('',(#220989),#126790);
#2673=STYLED_ITEM('',(#220989),#126791);
#2674=STYLED_ITEM('',(#220989),#126792);
#2675=STYLED_ITEM('',(#220989),#126793);
#2676=STYLED_ITEM('',(#220989),#126794);
#2677=STYLED_ITEM('',(#220989),#126795);
#2678=STYLED_ITEM('',(#220985),#126806);
#2679=STYLED_ITEM('',(#220985),#126813);
#2680=STYLED_ITEM('',(#220985),#126836);
#2681=STYLED_ITEM('',(#220985),#126841);
#2682=STYLED_ITEM('',(#220985),#126856);
#2683=STYLED_ITEM('',(#220989),#126857);
#2684=STYLED_ITEM('',(#220989),#126858);
#2685=STYLED_ITEM('',(#220989),#126859);
#2686=STYLED_ITEM('',(#220989),#126860);
#2687=STYLED_ITEM('',(#220989),#126861);
#2688=STYLED_ITEM('',(#220989),#126862);
#2689=STYLED_ITEM('',(#220989),#126863);
#2690=STYLED_ITEM('',(#220989),#126864);
#2691=STYLED_ITEM('',(#220990),#126865);
#2692=STYLED_ITEM('',(#220989),#126866);
#2693=STYLED_ITEM('',(#220989),#126867);
#2694=STYLED_ITEM('',(#220989),#126868);
#2695=STYLED_ITEM('',(#220989),#126869);
#2696=STYLED_ITEM('',(#220989),#126870);
#2697=STYLED_ITEM('',(#220988),#3040);
#2698=STYLED_ITEM('',(#220994),#126912);
#2699=STYLED_ITEM('',(#220994),#126913);
#2700=STYLED_ITEM('',(#220994),#126915);
#2701=STYLED_ITEM('',(#220994),#126921);
#2702=STYLED_ITEM('',(#220994),#126923);
#2703=STYLED_ITEM('',(#220994),#126924);
#2704=STYLED_ITEM('',(#220994),#126925);
#2705=STYLED_ITEM('',(#220994),#126926);
#2706=STYLED_ITEM('',(#220994),#126927);
#2707=STYLED_ITEM('',(#220994),#126928);
#2708=STYLED_ITEM('',(#220994),#126929);
#2709=STYLED_ITEM('',(#220994),#126930);
#2710=STYLED_ITEM('',(#220994),#126931);
#2711=STYLED_ITEM('',(#220994),#126932);
#2712=STYLED_ITEM('',(#220994),#126933);
#2713=STYLED_ITEM('',(#220994),#126934);
#2714=STYLED_ITEM('',(#220994),#126935);
#2715=STYLED_ITEM('',(#220994),#126936);
#2716=STYLED_ITEM('',(#220994),#126937);
#2717=STYLED_ITEM('',(#220994),#126938);
#2718=STYLED_ITEM('',(#220994),#126939);
#2719=STYLED_ITEM('',(#220994),#126940);
#2720=STYLED_ITEM('',(#220994),#126941);
#2721=STYLED_ITEM('',(#220994),#126942);
#2722=STYLED_ITEM('',(#220994),#126949);
#2723=STYLED_ITEM('',(#220994),#126950);
#2724=STYLED_ITEM('',(#220994),#126951);
#2725=STYLED_ITEM('',(#220994),#126952);
#2726=STYLED_ITEM('',(#220994),#126953);
#2727=STYLED_ITEM('',(#220994),#126954);
#2728=STYLED_ITEM('',(#220994),#126955);
#2729=STYLED_ITEM('',(#220994),#126956);
#2730=STYLED_ITEM('',(#220994),#126957);
#2731=STYLED_ITEM('',(#220994),#126958);
#2732=STYLED_ITEM('',(#220994),#126959);
#2733=STYLED_ITEM('',(#220994),#126960);
#2734=STYLED_ITEM('',(#220994),#126961);
#2735=STYLED_ITEM('',(#220994),#126962);
#2736=STYLED_ITEM('',(#220994),#126963);
#2737=STYLED_ITEM('',(#220994),#126964);
#2738=STYLED_ITEM('',(#220994),#126966);
#2739=STYLED_ITEM('',(#220994),#126967);
#2740=STYLED_ITEM('',(#220994),#126968);
#2741=STYLED_ITEM('',(#220994),#126969);
#2742=STYLED_ITEM('',(#220994),#126970);
#2743=STYLED_ITEM('',(#220993),#3041);
#2744=STYLED_ITEM('',(#220984),#126986);
#2745=STYLED_ITEM('',(#220984),#126987);
#2746=STYLED_ITEM('',(#220984),#126988);
#2747=STYLED_ITEM('',(#220984),#126989);
#2748=STYLED_ITEM('',(#220984),#126990);
#2749=STYLED_ITEM('',(#220984),#127005);
#2750=STYLED_ITEM('',(#220984),#127006);
#2751=STYLED_ITEM('',(#220984),#127007);
#2752=STYLED_ITEM('',(#220984),#127008);
#2753=STYLED_ITEM('',(#220984),#127009);
#2754=STYLED_ITEM('',(#220984),#127010);
#2755=STYLED_ITEM('',(#220984),#127011);
#2756=STYLED_ITEM('',(#220984),#127012);
#2757=STYLED_ITEM('',(#220984),#127013);
#2758=STYLED_ITEM('',(#220984),#127014);
#2759=STYLED_ITEM('',(#220984),#127015);
#2760=STYLED_ITEM('',(#220984),#127016);
#2761=STYLED_ITEM('',(#220984),#127017);
#2762=STYLED_ITEM('',(#220984),#127018);
#2763=STYLED_ITEM('',(#220984),#127019);
#2764=STYLED_ITEM('',(#220984),#127020);
#2765=STYLED_ITEM('',(#220984),#127021);
#2766=STYLED_ITEM('',(#220984),#127022);
#2767=STYLED_ITEM('',(#220984),#127023);
#2768=STYLED_ITEM('',(#220984),#127024);
#2769=STYLED_ITEM('',(#220984),#127025);
#2770=STYLED_ITEM('',(#220984),#127026);
#2771=STYLED_ITEM('',(#220987),#3042);
#2772=STYLED_ITEM('',(#220984),#127041);
#2773=STYLED_ITEM('',(#220984),#127042);
#2774=STYLED_ITEM('',(#220984),#127043);
#2775=STYLED_ITEM('',(#220984),#127044);
#2776=STYLED_ITEM('',(#220984),#127045);
#2777=STYLED_ITEM('',(#220984),#127060);
#2778=STYLED_ITEM('',(#220984),#127061);
#2779=STYLED_ITEM('',(#220984),#127062);
#2780=STYLED_ITEM('',(#220984),#127063);
#2781=STYLED_ITEM('',(#220984),#127064);
#2782=STYLED_ITEM('',(#220984),#127065);
#2783=STYLED_ITEM('',(#220984),#127066);
#2784=STYLED_ITEM('',(#220984),#127067);
#2785=STYLED_ITEM('',(#220984),#127068);
#2786=STYLED_ITEM('',(#220984),#127069);
#2787=STYLED_ITEM('',(#220984),#127070);
#2788=STYLED_ITEM('',(#220984),#127071);
#2789=STYLED_ITEM('',(#220984),#127072);
#2790=STYLED_ITEM('',(#220984),#127073);
#2791=STYLED_ITEM('',(#220984),#127074);
#2792=STYLED_ITEM('',(#220984),#127075);
#2793=STYLED_ITEM('',(#220984),#127076);
#2794=STYLED_ITEM('',(#220984),#127077);
#2795=STYLED_ITEM('',(#220984),#127078);
#2796=STYLED_ITEM('',(#220984),#127079);
#2797=STYLED_ITEM('',(#220984),#127080);
#2798=STYLED_ITEM('',(#220984),#127081);
#2799=STYLED_ITEM('',(#220987),#3043);
#2800=STYLED_ITEM('',(#220995),#3044);
#2801=STYLED_ITEM('',(#220979),#3045);
#2802=STYLED_ITEM('',(#220979),#3046);
#2803=STYLED_ITEM('',(#220979),#3047);
#2804=STYLED_ITEM('',(#220979),#3048);
#2805=STYLED_ITEM('',(#220979),#3049);
#2806=STYLED_ITEM('',(#220979),#3050);
#2807=STYLED_ITEM('',(#220979),#3051);
#2808=STYLED_ITEM('',(#220979),#3052);
#2809=STYLED_ITEM('',(#220979),#3053);
#2810=STYLED_ITEM('',(#220995),#3054);
#2811=STYLED_ITEM('',(#220979),#3055);
#2812=STYLED_ITEM('',(#220979),#3056);
#2813=STYLED_ITEM('',(#220979),#3057);
#2814=STYLED_ITEM('',(#220979),#3058);
#2815=STYLED_ITEM('',(#220979),#3059);
#2816=STYLED_ITEM('',(#220979),#3060);
#2817=STYLED_ITEM('',(#220992),#3061);
#2818=STYLED_ITEM('',(#220979),#3062);
#2819=STYLED_ITEM('',(#220979),#3063);
#2820=STYLED_ITEM('',(#220979),#3064);
#2821=STYLED_ITEM('',(#220992),#3065);
#2822=STYLED_ITEM('',(#220979),#3066);
#2823=STYLED_ITEM('',(#220979),#3067);
#2824=STYLED_ITEM('',(#220979),#3068);
#2825=STYLED_ITEM('',(#220991),#3069);
#2826=STYLED_ITEM('',(#220991),#3070);
#2827=STYLED_ITEM('',(#220979),#3071);
#2828=STYLED_ITEM('',(#220979),#3072);
#2829=STYLED_ITEM('',(#220979),#3073);
#2830=STYLED_ITEM('',(#220991),#3074);
#2831=STYLED_ITEM('',(#220979),#3075);
#2832=STYLED_ITEM('',(#220991),#3076);
#2833=STYLED_ITEM('',(#220979),#3077);
#2834=STYLED_ITEM('',(#220979),#3078);
#2835=STYLED_ITEM('',(#220979),#3079);
#2836=STYLED_ITEM('',(#220979),#3080);
#2837=STYLED_ITEM('',(#220979),#3081);
#2838=STYLED_ITEM('',(#220979),#3082);
#2839=STYLED_ITEM('',(#220979),#3083);
#2840=STYLED_ITEM('',(#220997),#128031);
#2841=STYLED_ITEM('',(#220997),#128032);
#2842=STYLED_ITEM('',(#220997),#128033);
#2843=STYLED_ITEM('',(#220997),#128034);
#2844=STYLED_ITEM('',(#220997),#128035);
#2845=STYLED_ITEM('',(#220997),#128036);
#2846=STYLED_ITEM('',(#220997),#128037);
#2847=STYLED_ITEM('',(#220997),#128038);
#2848=STYLED_ITEM('',(#220997),#128039);
#2849=STYLED_ITEM('',(#220997),#128040);
#2850=STYLED_ITEM('',(#220997),#128041);
#2851=STYLED_ITEM('',(#220997),#128042);
#2852=STYLED_ITEM('',(#220997),#128043);
#2853=STYLED_ITEM('',(#220997),#128044);
#2854=STYLED_ITEM('',(#220979),#128049);
#2855=STYLED_ITEM('',(#220997),#128105);
#2856=STYLED_ITEM('',(#220997),#128106);
#2857=STYLED_ITEM('',(#220997),#128107);
#2858=STYLED_ITEM('',(#220997),#128108);
#2859=STYLED_ITEM('',(#220997),#128109);
#2860=STYLED_ITEM('',(#220997),#128110);
#2861=STYLED_ITEM('',(#220997),#128111);
#2862=STYLED_ITEM('',(#220997),#128112);
#2863=STYLED_ITEM('',(#220997),#128113);
#2864=STYLED_ITEM('',(#220997),#128115);
#2865=STYLED_ITEM('',(#220996),#3084);
#2866=STYLED_ITEM('',(#220998),#3085);
#2867=STYLED_ITEM('',(#220999),#3086);
#2868=STYLED_ITEM('',(#221000),#3087);
#2869=STYLED_ITEM('',(#221001),#3088);
#2870=STYLED_ITEM('',(#220974),#3089);
#2871=STYLED_ITEM('',(#220998),#3090);
#2872=STYLED_ITEM('',(#220998),#3091);
#2873=STYLED_ITEM('',(#221002),#3092);
#2874=STYLED_ITEM('',(#220974),#3093);
#2875=STYLED_ITEM('',(#220974),#3094);
#2876=STYLED_ITEM('',(#220974),#3095);
#2877=STYLED_ITEM('',(#220969),#3096);
#2878=STYLED_ITEM('',(#220969),#3097);
#2879=STYLED_ITEM('',(#220974),#3098);
#2880=STYLED_ITEM('',(#220969),#3099);
#2881=STYLED_ITEM('',(#220969),#3100);
#2882=STYLED_ITEM('',(#220969),#3101);
#2883=STYLED_ITEM('',(#220976),#3102);
#2884=STYLED_ITEM('',(#220976),#3103);
#2885=STYLED_ITEM('',(#221003),#3104);
#2886=STYLED_ITEM('',(#221004),#3105);
#2887=STYLED_ITEM('',(#221005),#3106);
#2888=STYLED_ITEM('',(#221006),#16);
#2889=MANIFOLD_SOLID_BREP('Body1',#129037);
#2890=MANIFOLD_SOLID_BREP('Body1',#129038);
#2891=MANIFOLD_SOLID_BREP('Body1',#129039);
#2892=MANIFOLD_SOLID_BREP('Body1',#129040);
#2893=MANIFOLD_SOLID_BREP('Body1',#129041);
#2894=MANIFOLD_SOLID_BREP('Body1',#129042);
#2895=MANIFOLD_SOLID_BREP('Body1',#129043);
#2896=MANIFOLD_SOLID_BREP('Body1',#129044);
#2897=MANIFOLD_SOLID_BREP('Body1',#129045);
#2898=MANIFOLD_SOLID_BREP('Body1',#129046);
#2899=MANIFOLD_SOLID_BREP('Body1',#129047);
#2900=MANIFOLD_SOLID_BREP('Body1',#129048);
#2901=MANIFOLD_SOLID_BREP('Body1',#129049);
#2902=MANIFOLD_SOLID_BREP('Body1',#129050);
#2903=MANIFOLD_SOLID_BREP('Body1',#129051);
#2904=MANIFOLD_SOLID_BREP('Body2',#129052);
#2905=MANIFOLD_SOLID_BREP('Body3',#129053);
#2906=MANIFOLD_SOLID_BREP('Body4',#129054);
#2907=MANIFOLD_SOLID_BREP('Body5',#129055);
#2908=MANIFOLD_SOLID_BREP('Body6',#129056);
#2909=MANIFOLD_SOLID_BREP('Body7',#129057);
#2910=MANIFOLD_SOLID_BREP('Body1',#129058);
#2911=MANIFOLD_SOLID_BREP('Body1',#129059);
#2912=MANIFOLD_SOLID_BREP('Body1',#129060);
#2913=MANIFOLD_SOLID_BREP('Body1',#129061);
#2914=MANIFOLD_SOLID_BREP('Body1',#129062);
#2915=MANIFOLD_SOLID_BREP('Body1',#129063);
#2916=MANIFOLD_SOLID_BREP('Body1',#129064);
#2917=MANIFOLD_SOLID_BREP('Body1',#129065);
#2918=MANIFOLD_SOLID_BREP('Body1',#129066);
#2919=MANIFOLD_SOLID_BREP('Body1',#129067);
#2920=MANIFOLD_SOLID_BREP('Body1',#129068);
#2921=MANIFOLD_SOLID_BREP('Body1',#129069);
#2922=MANIFOLD_SOLID_BREP('Body1',#129070);
#2923=MANIFOLD_SOLID_BREP('Body1',#129071);
#2924=MANIFOLD_SOLID_BREP('Body1',#129072);
#2925=MANIFOLD_SOLID_BREP('Body1',#129073);
#2926=MANIFOLD_SOLID_BREP('Body1',#129074);
#2927=MANIFOLD_SOLID_BREP('Body1',#129075);
#2928=MANIFOLD_SOLID_BREP('Body1',#129076);
#2929=MANIFOLD_SOLID_BREP('Body1',#129077);
#2930=MANIFOLD_SOLID_BREP('Body1',#129078);
#2931=MANIFOLD_SOLID_BREP('Body1',#129079);
#2932=MANIFOLD_SOLID_BREP('Body1',#129080);
#2933=MANIFOLD_SOLID_BREP('Body1',#129081);
#2934=MANIFOLD_SOLID_BREP('Body1',#129082);
#2935=MANIFOLD_SOLID_BREP('Body1',#129083);
#2936=MANIFOLD_SOLID_BREP('Body1',#129084);
#2937=MANIFOLD_SOLID_BREP('Body1',#129085);
#2938=MANIFOLD_SOLID_BREP('Body1',#129086);
#2939=MANIFOLD_SOLID_BREP('Body1',#129087);
#2940=MANIFOLD_SOLID_BREP('Body1',#129088);
#2941=MANIFOLD_SOLID_BREP('Body1',#129089);
#2942=MANIFOLD_SOLID_BREP('Body1',#129090);
#2943=MANIFOLD_SOLID_BREP('Body1',#129091);
#2944=MANIFOLD_SOLID_BREP('Body1',#129092);
#2945=MANIFOLD_SOLID_BREP('Body1',#129093);
#2946=MANIFOLD_SOLID_BREP('Body1',#129094);
#2947=MANIFOLD_SOLID_BREP('Body1',#129095);
#2948=MANIFOLD_SOLID_BREP('Body1',#129096);
#2949=MANIFOLD_SOLID_BREP('Body1',#129097);
#2950=MANIFOLD_SOLID_BREP('Body2',#129098);
#2951=MANIFOLD_SOLID_BREP('Body3',#129099);
#2952=MANIFOLD_SOLID_BREP('Body4',#129100);
#2953=MANIFOLD_SOLID_BREP('Body1',#129101);
#2954=MANIFOLD_SOLID_BREP('Body2',#129102);
#2955=MANIFOLD_SOLID_BREP('Body3',#129103);
#2956=MANIFOLD_SOLID_BREP('Body4',#129104);
#2957=MANIFOLD_SOLID_BREP('Body1',#129105);
#2958=MANIFOLD_SOLID_BREP('Body2',#129106);
#2959=MANIFOLD_SOLID_BREP('Body3',#129107);
#2960=MANIFOLD_SOLID_BREP('Body4',#129108);
#2961=MANIFOLD_SOLID_BREP('Body1',#129109);
#2962=MANIFOLD_SOLID_BREP('Body1',#129110);
#2963=MANIFOLD_SOLID_BREP('Body1',#129111);
#2964=MANIFOLD_SOLID_BREP('Body1',#129112);
#2965=MANIFOLD_SOLID_BREP('Body1',#129113);
#2966=MANIFOLD_SOLID_BREP('Body1',#129114);
#2967=MANIFOLD_SOLID_BREP('Body1',#129115);
#2968=MANIFOLD_SOLID_BREP('Body1',#129116);
#2969=MANIFOLD_SOLID_BREP('Body1',#129117);
#2970=MANIFOLD_SOLID_BREP('Body1',#129118);
#2971=MANIFOLD_SOLID_BREP('Body1',#129119);
#2972=MANIFOLD_SOLID_BREP('Body1',#129120);
#2973=MANIFOLD_SOLID_BREP('Body1',#129121);
#2974=MANIFOLD_SOLID_BREP('Body1',#129122);
#2975=MANIFOLD_SOLID_BREP('Body1',#129123);
#2976=MANIFOLD_SOLID_BREP('Body1',#129124);
#2977=MANIFOLD_SOLID_BREP('Body1',#129125);
#2978=MANIFOLD_SOLID_BREP('Body1',#129126);
#2979=MANIFOLD_SOLID_BREP('Body1',#129127);
#2980=MANIFOLD_SOLID_BREP('Body1',#129128);
#2981=MANIFOLD_SOLID_BREP('Body1',#129129);
#2982=MANIFOLD_SOLID_BREP('Body1',#129130);
#2983=MANIFOLD_SOLID_BREP('Body1',#129131);
#2984=MANIFOLD_SOLID_BREP('Body1',#129132);
#2985=MANIFOLD_SOLID_BREP('Body1',#129133);
#2986=MANIFOLD_SOLID_BREP('Body1',#129134);
#2987=MANIFOLD_SOLID_BREP('Body1',#129135);
#2988=MANIFOLD_SOLID_BREP('Body1',#129136);
#2989=MANIFOLD_SOLID_BREP('Body1',#129137);
#2990=MANIFOLD_SOLID_BREP('Body1',#129138);
#2991=MANIFOLD_SOLID_BREP('Body1',#129139);
#2992=MANIFOLD_SOLID_BREP('Body1',#129140);
#2993=MANIFOLD_SOLID_BREP('Body1',#129141);
#2994=MANIFOLD_SOLID_BREP('Body1',#129142);
#2995=MANIFOLD_SOLID_BREP('Body1',#129143);
#2996=MANIFOLD_SOLID_BREP('Body1',#129144);
#2997=MANIFOLD_SOLID_BREP('Body1',#129145);
#2998=MANIFOLD_SOLID_BREP('Body1',#129146);
#2999=MANIFOLD_SOLID_BREP('Body1',#129147);
#3000=MANIFOLD_SOLID_BREP('Body1',#129148);
#3001=MANIFOLD_SOLID_BREP('Body1',#129149);
#3002=MANIFOLD_SOLID_BREP('Body1',#129150);
#3003=MANIFOLD_SOLID_BREP('Body1',#129151);
#3004=MANIFOLD_SOLID_BREP('Body1',#129152);
#3005=MANIFOLD_SOLID_BREP('Body1',#129153);
#3006=MANIFOLD_SOLID_BREP('Body1',#129154);
#3007=MANIFOLD_SOLID_BREP('Body1',#129155);
#3008=MANIFOLD_SOLID_BREP('Body1',#129156);
#3009=MANIFOLD_SOLID_BREP('Body1',#129157);
#3010=MANIFOLD_SOLID_BREP('Body2',#129158);
#3011=MANIFOLD_SOLID_BREP('Body3',#129159);
#3012=MANIFOLD_SOLID_BREP('Body4',#129160);
#3013=MANIFOLD_SOLID_BREP('Body5',#129161);
#3014=MANIFOLD_SOLID_BREP('Body6',#129162);
#3015=MANIFOLD_SOLID_BREP('Body7',#129163);
#3016=MANIFOLD_SOLID_BREP('Body1',#129164);
#3017=MANIFOLD_SOLID_BREP('Body2',#129165);
#3018=MANIFOLD_SOLID_BREP('Body3',#129166);
#3019=MANIFOLD_SOLID_BREP('Body4',#129167);
#3020=MANIFOLD_SOLID_BREP('Body5',#129168);
#3021=MANIFOLD_SOLID_BREP('Body6',#129169);
#3022=MANIFOLD_SOLID_BREP('Body7',#129170);
#3023=MANIFOLD_SOLID_BREP('Body8',#129171);
#3024=MANIFOLD_SOLID_BREP('Body9',#129172);
#3025=MANIFOLD_SOLID_BREP('Body10',#129173);
#3026=MANIFOLD_SOLID_BREP('Body11',#129174);
#3027=MANIFOLD_SOLID_BREP('Body12',#129175);
#3028=MANIFOLD_SOLID_BREP('Body13',#129176);
#3029=MANIFOLD_SOLID_BREP('Body14',#129177);
#3030=MANIFOLD_SOLID_BREP('Body15',#129178);
#3031=MANIFOLD_SOLID_BREP('Body16',#129179);
#3032=MANIFOLD_SOLID_BREP('Body17',#129180);
#3033=MANIFOLD_SOLID_BREP('Body18',#129181);
#3034=MANIFOLD_SOLID_BREP('Body19',#129182);
#3035=MANIFOLD_SOLID_BREP('Body20',#129183);
#3036=MANIFOLD_SOLID_BREP('Body21',#129184);
#3037=MANIFOLD_SOLID_BREP('Body22',#129185);
#3038=MANIFOLD_SOLID_BREP('Body23',#129186);
#3039=MANIFOLD_SOLID_BREP('Body1',#129187);
#3040=MANIFOLD_SOLID_BREP('Body1',#129188);
#3041=MANIFOLD_SOLID_BREP('Body1',#129189);
#3042=MANIFOLD_SOLID_BREP('Body1',#129190);
#3043=MANIFOLD_SOLID_BREP('Body1',#129191);
#3044=MANIFOLD_SOLID_BREP('Body1',#129192);
#3045=MANIFOLD_SOLID_BREP('Body2',#129193);
#3046=MANIFOLD_SOLID_BREP('Body3',#129194);
#3047=MANIFOLD_SOLID_BREP('Body4',#129195);
#3048=MANIFOLD_SOLID_BREP('Body5',#129196);
#3049=MANIFOLD_SOLID_BREP('Body6',#129197);
#3050=MANIFOLD_SOLID_BREP('Body7',#129198);
#3051=MANIFOLD_SOLID_BREP('Body8',#129199);
#3052=MANIFOLD_SOLID_BREP('Body9',#129200);
#3053=MANIFOLD_SOLID_BREP('Body10',#129201);
#3054=MANIFOLD_SOLID_BREP('Body11',#129202);
#3055=MANIFOLD_SOLID_BREP('Body12',#129203);
#3056=MANIFOLD_SOLID_BREP('Body13',#129204);
#3057=MANIFOLD_SOLID_BREP('Body14',#129205);
#3058=MANIFOLD_SOLID_BREP('Body15',#129206);
#3059=MANIFOLD_SOLID_BREP('Body1',#129207);
#3060=MANIFOLD_SOLID_BREP('Body2',#129208);
#3061=MANIFOLD_SOLID_BREP('Body3',#129209);
#3062=MANIFOLD_SOLID_BREP('Body4',#129210);
#3063=MANIFOLD_SOLID_BREP('Body5',#129211);
#3064=MANIFOLD_SOLID_BREP('Body6',#129212);
#3065=MANIFOLD_SOLID_BREP('Body7',#129213);
#3066=MANIFOLD_SOLID_BREP('Body1',#129214);
#3067=MANIFOLD_SOLID_BREP('Body2',#129215);
#3068=MANIFOLD_SOLID_BREP('Body3',#129216);
#3069=MANIFOLD_SOLID_BREP('Body4',#129217);
#3070=MANIFOLD_SOLID_BREP('Body5',#129218);
#3071=MANIFOLD_SOLID_BREP('Body6',#129219);
#3072=MANIFOLD_SOLID_BREP('Body7',#129220);
#3073=MANIFOLD_SOLID_BREP('Body8',#129221);
#3074=MANIFOLD_SOLID_BREP('Body9',#129222);
#3075=MANIFOLD_SOLID_BREP('Body10',#129223);
#3076=MANIFOLD_SOLID_BREP('Body11',#129224);
#3077=MANIFOLD_SOLID_BREP('Body12',#129225);
#3078=MANIFOLD_SOLID_BREP('Body13',#129226);
#3079=MANIFOLD_SOLID_BREP('Body14',#129227);
#3080=MANIFOLD_SOLID_BREP('Body15',#129228);
#3081=MANIFOLD_SOLID_BREP('Body16',#129229);
#3082=MANIFOLD_SOLID_BREP('Body17',#129230);
#3083=MANIFOLD_SOLID_BREP('Body18',#129231);
#3084=MANIFOLD_SOLID_BREP('Body1',#129232);
#3085=MANIFOLD_SOLID_BREP('Body1',#129233);
#3086=MANIFOLD_SOLID_BREP('Body2',#129234);
#3087=MANIFOLD_SOLID_BREP('Body3',#129235);
#3088=MANIFOLD_SOLID_BREP('Body1',#129236);
#3089=MANIFOLD_SOLID_BREP('Body1',#129237);
#3090=MANIFOLD_SOLID_BREP('Body1',#129238);
#3091=MANIFOLD_SOLID_BREP('Body2',#129239);
#3092=MANIFOLD_SOLID_BREP('Body3',#129240);
#3093=MANIFOLD_SOLID_BREP('Body1',#129241);
#3094=MANIFOLD_SOLID_BREP('Body1',#129242);
#3095=MANIFOLD_SOLID_BREP('Body1',#129243);
#3096=MANIFOLD_SOLID_BREP('Body1',#129244);
#3097=MANIFOLD_SOLID_BREP('Body1',#129245);
#3098=MANIFOLD_SOLID_BREP('Body1',#129246);
#3099=MANIFOLD_SOLID_BREP('Body1',#129247);
#3100=MANIFOLD_SOLID_BREP('Body1',#129248);
#3101=MANIFOLD_SOLID_BREP('Body1',#129249);
#3102=MANIFOLD_SOLID_BREP('Body1',#129250);
#3103=MANIFOLD_SOLID_BREP('Body1',#129251);
#3104=MANIFOLD_SOLID_BREP('610 nm Emission bandpass filter',#129252);
#3105=MANIFOLD_SOLID_BREP('520 nm Emission bandpass filter',#129253);
#3106=MANIFOLD_SOLID_BREP('470 nm Excitation bandpass filter',#129254);
#3107=PLANE('',#130761);
#3108=PLANE('',#130763);
#3109=PLANE('',#130764);
#3110=PLANE('',#130765);
#3111=PLANE('',#130766);
#3112=PLANE('',#130767);
#3113=PLANE('',#130768);
#3114=PLANE('',#130769);
#3115=PLANE('',#130770);
#3116=PLANE('',#130771);
#3117=PLANE('',#130773);
#3118=PLANE('',#130777);
#3119=PLANE('',#130778);
#3120=PLANE('',#130779);
#3121=PLANE('',#130783);
#3122=PLANE('',#130787);
#3123=PLANE('',#130788);
#3124=PLANE('',#130792);
#3125=PLANE('',#130793);
#3126=PLANE('',#130794);
#3127=PLANE('',#130798);
#3128=PLANE('',#130802);
#3129=PLANE('',#130803);
#3130=PLANE('',#130807);
#3131=PLANE('',#130808);
#3132=PLANE('',#130809);
#3133=PLANE('',#130813);
#3134=PLANE('',#130817);
#3135=PLANE('',#130818);
#3136=PLANE('',#130819);
#3137=PLANE('',#130820);
#3138=PLANE('',#130821);
#3139=PLANE('',#130822);
#3140=PLANE('',#130826);
#3141=PLANE('',#130827);
#3142=PLANE('',#130828);
#3143=PLANE('',#130832);
#3144=PLANE('',#130836);
#3145=PLANE('',#130837);
#3146=PLANE('',#130841);
#3147=PLANE('',#130842);
#3148=PLANE('',#130843);
#3149=PLANE('',#130847);
#3150=PLANE('',#130851);
#3151=PLANE('',#130852);
#3152=PLANE('',#130853);
#3153=PLANE('',#130854);
#3154=PLANE('',#130855);
#3155=PLANE('',#130859);
#3156=PLANE('',#130860);
#3157=PLANE('',#130861);
#3158=PLANE('',#130862);
#3159=PLANE('',#130866);
#3160=PLANE('',#130867);
#3161=PLANE('',#130871);
#3162=PLANE('',#130872);
#3163=PLANE('',#130873);
#3164=PLANE('',#130874);
#3165=PLANE('',#130875);
#3166=PLANE('',#130876);
#3167=PLANE('',#130877);
#3168=PLANE('',#130878);
#3169=PLANE('',#130882);
#3170=PLANE('',#130883);
#3171=PLANE('',#130887);
#3172=PLANE('',#130888);
#3173=PLANE('',#130889);
#3174=PLANE('',#130890);
#3175=PLANE('',#130891);
#3176=PLANE('',#130892);
#3177=PLANE('',#130893);
#3178=PLANE('',#130894);
#3179=PLANE('',#130895);
#3180=PLANE('',#130896);
#3181=PLANE('',#130897);
#3182=PLANE('',#130898);
#3183=PLANE('',#130899);
#3184=PLANE('',#130900);
#3185=PLANE('',#130901);
#3186=PLANE('',#130902);
#3187=PLANE('',#130903);
#3188=PLANE('',#130904);
#3189=PLANE('',#130905);
#3190=PLANE('',#130906);
#3191=PLANE('',#130907);
#3192=PLANE('',#130908);
#3193=PLANE('',#130909);
#3194=PLANE('',#130910);
#3195=PLANE('',#130911);
#3196=PLANE('',#130912);
#3197=PLANE('',#130913);
#3198=PLANE('',#130914);
#3199=PLANE('',#130915);
#3200=PLANE('',#130916);
#3201=PLANE('',#130917);
#3202=PLANE('',#130918);
#3203=PLANE('',#130919);
#3204=PLANE('',#130920);
#3205=PLANE('',#130921);
#3206=PLANE('',#130923);
#3207=PLANE('',#130928);
#3208=PLANE('',#130933);
#3209=PLANE('',#130934);
#3210=PLANE('',#130939);
#3211=PLANE('',#130940);
#3212=PLANE('',#130945);
#3213=PLANE('',#130948);
#3214=PLANE('',#130951);
#3215=PLANE('',#130954);
#3216=PLANE('',#130957);
#3217=PLANE('',#130962);
#3218=PLANE('',#130967);
#3219=PLANE('',#130968);
#3220=PLANE('',#130973);
#3221=PLANE('',#130974);
#3222=PLANE('',#130976);
#3223=PLANE('',#130983);
#3224=PLANE('',#130984);
#3225=PLANE('',#130991);
#3226=PLANE('',#130996);
#3227=PLANE('',#130999);
#3228=PLANE('',#131002);
#3229=PLANE('',#131005);
#3230=PLANE('',#131008);
#3231=PLANE('',#131015);
#3232=PLANE('',#131016);
#3233=PLANE('',#131023);
#3234=PLANE('',#131024);
#3235=PLANE('',#131025);
#3236=PLANE('',#131026);
#3237=PLANE('',#131027);
#3238=PLANE('',#131028);
#3239=PLANE('',#131029);
#3240=PLANE('',#131030);
#3241=PLANE('',#131031);
#3242=PLANE('',#131033);
#3243=PLANE('',#131038);
#3244=PLANE('',#131043);
#3245=PLANE('',#131044);
#3246=PLANE('',#131049);
#3247=PLANE('',#131050);
#3248=PLANE('',#131055);
#3249=PLANE('',#131058);
#3250=PLANE('',#131061);
#3251=PLANE('',#131064);
#3252=PLANE('',#131067);
#3253=PLANE('',#131072);
#3254=PLANE('',#131077);
#3255=PLANE('',#131078);
#3256=PLANE('',#131083);
#3257=PLANE('',#131084);
#3258=PLANE('',#131086);
#3259=PLANE('',#131087);
#3260=PLANE('',#131088);
#3261=PLANE('',#131089);
#3262=PLANE('',#131090);
#3263=PLANE('',#131091);
#3264=PLANE('',#131092);
#3265=PLANE('',#131093);
#3266=PLANE('',#131094);
#3267=PLANE('',#131095);
#3268=PLANE('',#131096);
#3269=PLANE('',#131097);
#3270=PLANE('',#131098);
#3271=PLANE('',#131099);
#3272=PLANE('',#131100);
#3273=PLANE('',#131101);
#3274=PLANE('',#131102);
#3275=PLANE('',#131103);
#3276=PLANE('',#131104);
#3277=PLANE('',#131105);
#3278=PLANE('',#131106);
#3279=PLANE('',#131107);
#3280=PLANE('',#131108);
#3281=PLANE('',#131109);
#3282=PLANE('',#131110);
#3283=PLANE('',#131111);
#3284=PLANE('',#131112);
#3285=PLANE('',#131114);
#3286=PLANE('',#131119);
#3287=PLANE('',#131124);
#3288=PLANE('',#131125);
#3289=PLANE('',#131130);
#3290=PLANE('',#131131);
#3291=PLANE('',#131136);
#3292=PLANE('',#131139);
#3293=PLANE('',#131142);
#3294=PLANE('',#131145);
#3295=PLANE('',#131148);
#3296=PLANE('',#131153);
#3297=PLANE('',#131158);
#3298=PLANE('',#131159);
#3299=PLANE('',#131164);
#3300=PLANE('',#131165);
#3301=PLANE('',#131167);
#3302=PLANE('',#131172);
#3303=PLANE('',#131177);
#3304=PLANE('',#131178);
#3305=PLANE('',#131183);
#3306=PLANE('',#131184);
#3307=PLANE('',#131189);
#3308=PLANE('',#131192);
#3309=PLANE('',#131195);
#3310=PLANE('',#131198);
#3311=PLANE('',#131201);
#3312=PLANE('',#131206);
#3313=PLANE('',#131211);
#3314=PLANE('',#131212);
#3315=PLANE('',#131217);
#3316=PLANE('',#131218);
#3317=PLANE('',#131232);
#3318=PLANE('',#131236);
#3319=PLANE('',#131237);
#3320=PLANE('',#131238);
#3321=PLANE('',#131242);
#3322=PLANE('',#131246);
#3323=PLANE('',#131250);
#3324=PLANE('',#131251);
#3325=PLANE('',#131252);
#3326=PLANE('',#131256);
#3327=PLANE('',#131260);
#3328=PLANE('',#131264);
#3329=PLANE('',#131265);
#3330=PLANE('',#131266);
#3331=PLANE('',#131270);
#3332=PLANE('',#131274);
#3333=PLANE('',#131278);
#3334=PLANE('',#131279);
#3335=PLANE('',#131280);
#3336=PLANE('',#131284);
#3337=PLANE('',#131288);
#3338=PLANE('',#131289);
#3339=PLANE('',#131290);
#3340=PLANE('',#131291);
#3341=PLANE('',#131292);
#3342=PLANE('',#131293);
#3343=PLANE('',#131294);
#3344=PLANE('',#131298);
#3345=PLANE('',#131299);
#3346=PLANE('',#131303);
#3347=PLANE('',#131304);
#3348=PLANE('',#131305);
#3349=PLANE('',#131306);
#3350=PLANE('',#131310);
#3351=PLANE('',#131311);
#3352=PLANE('',#131315);
#3353=PLANE('',#131316);
#3354=PLANE('',#131317);
#3355=PLANE('',#131318);
#3356=PLANE('',#131319);
#3357=PLANE('',#131320);
#3358=PLANE('',#131321);
#3359=PLANE('',#131322);
#3360=PLANE('',#131323);
#3361=PLANE('',#131324);
#3362=PLANE('',#131325);
#3363=PLANE('',#131326);
#3364=PLANE('',#131327);
#3365=PLANE('',#131331);
#3366=PLANE('',#131332);
#3367=PLANE('',#131333);
#3368=PLANE('',#131337);
#3369=PLANE('',#131341);
#3370=PLANE('',#131345);
#3371=PLANE('',#131346);
#3372=PLANE('',#131347);
#3373=PLANE('',#131351);
#3374=PLANE('',#131355);
#3375=PLANE('',#131356);
#3376=PLANE('',#131357);
#3377=PLANE('',#131358);
#3378=PLANE('',#131359);
#3379=PLANE('',#131360);
#3380=PLANE('',#131361);
#3381=PLANE('',#131362);
#3382=PLANE('',#131363);
#3383=PLANE('',#131364);
#3384=PLANE('',#131365);
#3385=PLANE('',#131366);
#3386=PLANE('',#131367);
#3387=PLANE('',#131368);
#3388=PLANE('',#131372);
#3389=PLANE('',#131373);
#3390=PLANE('',#131374);
#3391=PLANE('',#131378);
#3392=PLANE('',#131382);
#3393=PLANE('',#131383);
#3394=PLANE('',#131384);
#3395=PLANE('',#131385);
#3396=PLANE('',#131386);
#3397=PLANE('',#131387);
#3398=PLANE('',#131388);
#3399=PLANE('',#131389);
#3400=PLANE('',#131390);
#3401=PLANE('',#131394);
#3402=PLANE('',#131395);
#3403=PLANE('',#131399);
#3404=PLANE('',#131400);
#3405=PLANE('',#131404);
#3406=PLANE('',#131405);
#3407=PLANE('',#131406);
#3408=PLANE('',#131407);
#3409=PLANE('',#131408);
#3410=PLANE('',#131409);
#3411=PLANE('',#131410);
#3412=PLANE('',#131411);
#3413=PLANE('',#131412);
#3414=PLANE('',#131413);
#3415=PLANE('',#131414);
#3416=PLANE('',#131415);
#3417=PLANE('',#131416);
#3418=PLANE('',#131417);
#3419=PLANE('',#131418);
#3420=PLANE('',#131419);
#3421=PLANE('',#131420);
#3422=PLANE('',#131421);
#3423=PLANE('',#131422);
#3424=PLANE('',#131423);
#3425=PLANE('',#131424);
#3426=PLANE('',#131425);
#3427=PLANE('',#131426);
#3428=PLANE('',#131427);
#3429=PLANE('',#131428);
#3430=PLANE('',#131429);
#3431=PLANE('',#131430);
#3432=PLANE('',#131434);
#3433=PLANE('',#131438);
#3434=PLANE('',#131439);
#3435=PLANE('',#131443);
#3436=PLANE('',#131444);
#3437=PLANE('',#131446);
#3438=PLANE('',#131448);
#3439=PLANE('',#131449);
#3440=PLANE('',#131452);
#3441=PLANE('',#131457);
#3442=PLANE('',#131462);
#3443=PLANE('',#131463);
#3444=PLANE('',#131468);
#3445=PLANE('',#131469);
#3446=PLANE('',#131474);
#3447=PLANE('',#131477);
#3448=PLANE('',#131480);
#3449=PLANE('',#131483);
#3450=PLANE('',#131486);
#3451=PLANE('',#131491);
#3452=PLANE('',#131496);
#3453=PLANE('',#131497);
#3454=PLANE('',#131502);
#3455=PLANE('',#131503);
#3456=PLANE('',#131505);
#3457=PLANE('',#131510);
#3458=PLANE('',#131515);
#3459=PLANE('',#131516);
#3460=PLANE('',#131521);
#3461=PLANE('',#131522);
#3462=PLANE('',#131527);
#3463=PLANE('',#131530);
#3464=PLANE('',#131533);
#3465=PLANE('',#131536);
#3466=PLANE('',#131539);
#3467=PLANE('',#131544);
#3468=PLANE('',#131549);
#3469=PLANE('',#131550);
#3470=PLANE('',#131555);
#3471=PLANE('',#131556);
#3472=PLANE('',#131558);
#3473=PLANE('',#131563);
#3474=PLANE('',#131568);
#3475=PLANE('',#131569);
#3476=PLANE('',#131574);
#3477=PLANE('',#131575);
#3478=PLANE('',#131580);
#3479=PLANE('',#131583);
#3480=PLANE('',#131586);
#3481=PLANE('',#131589);
#3482=PLANE('',#131592);
#3483=PLANE('',#131597);
#3484=PLANE('',#131602);
#3485=PLANE('',#131603);
#3486=PLANE('',#131608);
#3487=PLANE('',#131609);
#3488=PLANE('',#131630);
#3489=PLANE('',#131631);
#3490=PLANE('',#131632);
#3491=PLANE('',#131633);
#3492=PLANE('',#131634);
#3493=PLANE('',#131635);
#3494=PLANE('',#131636);
#3495=PLANE('',#131641);
#3496=PLANE('',#131642);
#3497=PLANE('',#131646);
#3498=PLANE('',#131650);
#3499=PLANE('',#131654);
#3500=PLANE('',#131658);
#3501=PLANE('',#131659);
#3502=PLANE('',#131660);
#3503=PLANE('',#131661);
#3504=PLANE('',#131662);
#3505=PLANE('',#131663);
#3506=PLANE('',#131664);
#3507=PLANE('',#131668);
#3508=PLANE('',#131669);
#3509=PLANE('',#131673);
#3510=PLANE('',#131674);
#3511=PLANE('',#131681);
#3512=PLANE('',#131682);
#3513=PLANE('',#131704);
#3514=PLANE('',#131705);
#3515=PLANE('',#131712);
#3516=PLANE('',#131713);
#3517=PLANE('',#131714);
#3518=PLANE('',#131715);
#3519=PLANE('',#131716);
#3520=PLANE('',#131717);
#3521=PLANE('',#131718);
#3522=PLANE('',#131719);
#3523=PLANE('',#131720);
#3524=PLANE('',#131721);
#3525=PLANE('',#131722);
#3526=PLANE('',#131723);
#3527=PLANE('',#131744);
#3528=PLANE('',#131745);
#3529=PLANE('',#131752);
#3530=PLANE('',#131753);
#3531=PLANE('',#131754);
#3532=PLANE('',#131755);
#3533=PLANE('',#131756);
#3534=PLANE('',#131757);
#3535=PLANE('',#131758);
#3536=PLANE('',#131759);
#3537=PLANE('',#131760);
#3538=PLANE('',#131761);
#3539=PLANE('',#131762);
#3540=PLANE('',#131763);
#3541=PLANE('',#131784);
#3542=PLANE('',#131785);
#3543=PLANE('',#131806);
#3544=PLANE('',#131807);
#3545=PLANE('',#131820);
#3546=PLANE('',#131821);
#3547=PLANE('',#131822);
#3548=PLANE('',#131823);
#3549=PLANE('',#131824);
#3550=PLANE('',#131825);
#3551=PLANE('',#131826);
#3552=PLANE('',#131827);
#3553=PLANE('',#131828);
#3554=PLANE('',#131829);
#3555=PLANE('',#131830);
#3556=PLANE('',#131831);
#3557=PLANE('',#131832);
#3558=PLANE('',#131833);
#3559=PLANE('',#131834);
#3560=PLANE('',#131835);
#3561=PLANE('',#131836);
#3562=PLANE('',#131837);
#3563=PLANE('',#131838);
#3564=PLANE('',#131839);
#3565=PLANE('',#131840);
#3566=PLANE('',#131841);
#3567=PLANE('',#131842);
#3568=PLANE('',#131843);
#3569=PLANE('',#131844);
#3570=PLANE('',#131845);
#3571=PLANE('',#131846);
#3572=PLANE('',#131847);
#3573=PLANE('',#131848);
#3574=PLANE('',#131849);
#3575=PLANE('',#131850);
#3576=PLANE('',#131851);
#3577=PLANE('',#131852);
#3578=PLANE('',#131853);
#3579=PLANE('',#131854);
#3580=PLANE('',#131855);
#3581=PLANE('',#131856);
#3582=PLANE('',#131857);
#3583=PLANE('',#131858);
#3584=PLANE('',#131859);
#3585=PLANE('',#131860);
#3586=PLANE('',#131861);
#3587=PLANE('',#131862);
#3588=PLANE('',#131863);
#3589=PLANE('',#131864);
#3590=PLANE('',#131865);
#3591=PLANE('',#131866);
#3592=PLANE('',#131867);
#3593=PLANE('',#131868);
#3594=PLANE('',#131869);
#3595=PLANE('',#131870);
#3596=PLANE('',#131871);
#3597=PLANE('',#131872);
#3598=PLANE('',#131873);
#3599=PLANE('',#131874);
#3600=PLANE('',#131875);
#3601=PLANE('',#131876);
#3602=PLANE('',#131877);
#3603=PLANE('',#131878);
#3604=PLANE('',#131879);
#3605=PLANE('',#131880);
#3606=PLANE('',#131881);
#3607=PLANE('',#131882);
#3608=PLANE('',#131883);
#3609=PLANE('',#131884);
#3610=PLANE('',#131885);
#3611=PLANE('',#131886);
#3612=PLANE('',#131887);
#3613=PLANE('',#131888);
#3614=PLANE('',#131889);
#3615=PLANE('',#131890);
#3616=PLANE('',#131891);
#3617=PLANE('',#131892);
#3618=PLANE('',#131893);
#3619=PLANE('',#131894);
#3620=PLANE('',#131896);
#3621=PLANE('',#131897);
#3622=PLANE('',#131901);
#3623=PLANE('',#131905);
#3624=PLANE('',#131909);
#3625=PLANE('',#131913);
#3626=PLANE('',#131914);
#3627=PLANE('',#131915);
#3628=PLANE('',#131916);
#3629=PLANE('',#131917);
#3630=PLANE('',#131918);
#3631=PLANE('',#131919);
#3632=PLANE('',#131923);
#3633=PLANE('',#131924);
#3634=PLANE('',#131928);
#3635=PLANE('',#131929);
#3636=PLANE('',#131936);
#3637=PLANE('',#131937);
#3638=PLANE('',#131939);
#3639=PLANE('',#131944);
#3640=PLANE('',#131949);
#3641=PLANE('',#131950);
#3642=PLANE('',#131955);
#3643=PLANE('',#131956);
#3644=PLANE('',#131961);
#3645=PLANE('',#131964);
#3646=PLANE('',#131967);
#3647=PLANE('',#131970);
#3648=PLANE('',#131973);
#3649=PLANE('',#131978);
#3650=PLANE('',#131983);
#3651=PLANE('',#131984);
#3652=PLANE('',#131989);
#3653=PLANE('',#131990);
#3654=PLANE('',#131992);
#3655=PLANE('',#131993);
#3656=PLANE('',#131994);
#3657=PLANE('',#131995);
#3658=PLANE('',#131996);
#3659=PLANE('',#131997);
#3660=PLANE('',#131998);
#3661=PLANE('',#131999);
#3662=PLANE('',#132000);
#3663=PLANE('',#132001);
#3664=PLANE('',#132002);
#3665=PLANE('',#132003);
#3666=PLANE('',#132004);
#3667=PLANE('',#132005);
#3668=PLANE('',#132006);
#3669=PLANE('',#132007);
#3670=PLANE('',#132008);
#3671=PLANE('',#132009);
#3672=PLANE('',#132010);
#3673=PLANE('',#132011);
#3674=PLANE('',#132012);
#3675=PLANE('',#132013);
#3676=PLANE('',#132014);
#3677=PLANE('',#132015);
#3678=PLANE('',#132016);
#3679=PLANE('',#132017);
#3680=PLANE('',#132018);
#3681=PLANE('',#132020);
#3682=PLANE('',#132021);
#3683=PLANE('',#132025);
#3684=PLANE('',#132029);
#3685=PLANE('',#132033);
#3686=PLANE('',#132037);
#3687=PLANE('',#132038);
#3688=PLANE('',#132039);
#3689=PLANE('',#132040);
#3690=PLANE('',#132041);
#3691=PLANE('',#132042);
#3692=PLANE('',#132043);
#3693=PLANE('',#132047);
#3694=PLANE('',#132048);
#3695=PLANE('',#132052);
#3696=PLANE('',#132053);
#3697=PLANE('',#132060);
#3698=PLANE('',#132061);
#3699=PLANE('',#132063);
#3700=PLANE('',#132064);
#3701=PLANE('',#132068);
#3702=PLANE('',#132072);
#3703=PLANE('',#132076);
#3704=PLANE('',#132080);
#3705=PLANE('',#132081);
#3706=PLANE('',#132082);
#3707=PLANE('',#132083);
#3708=PLANE('',#132084);
#3709=PLANE('',#132085);
#3710=PLANE('',#132086);
#3711=PLANE('',#132090);
#3712=PLANE('',#132091);
#3713=PLANE('',#132095);
#3714=PLANE('',#132096);
#3715=PLANE('',#132103);
#3716=PLANE('',#132104);
#3717=PLANE('',#132106);
#3718=PLANE('',#132107);
#3719=PLANE('',#132111);
#3720=PLANE('',#132115);
#3721=PLANE('',#132119);
#3722=PLANE('',#132123);
#3723=PLANE('',#132124);
#3724=PLANE('',#132125);
#3725=PLANE('',#132126);
#3726=PLANE('',#132127);
#3727=PLANE('',#132128);
#3728=PLANE('',#132129);
#3729=PLANE('',#132133);
#3730=PLANE('',#132134);
#3731=PLANE('',#132138);
#3732=PLANE('',#132139);
#3733=PLANE('',#132146);
#3734=PLANE('',#132147);
#3735=PLANE('',#132149);
#3736=PLANE('',#132150);
#3737=PLANE('',#132154);
#3738=PLANE('',#132158);
#3739=PLANE('',#132162);
#3740=PLANE('',#132166);
#3741=PLANE('',#132167);
#3742=PLANE('',#132168);
#3743=PLANE('',#132169);
#3744=PLANE('',#132170);
#3745=PLANE('',#132171);
#3746=PLANE('',#132172);
#3747=PLANE('',#132176);
#3748=PLANE('',#132177);
#3749=PLANE('',#132181);
#3750=PLANE('',#132182);
#3751=PLANE('',#132189);
#3752=PLANE('',#132190);
#3753=PLANE('',#132192);
#3754=PLANE('',#132193);
#3755=PLANE('',#132197);
#3756=PLANE('',#132201);
#3757=PLANE('',#132205);
#3758=PLANE('',#132209);
#3759=PLANE('',#132210);
#3760=PLANE('',#132211);
#3761=PLANE('',#132212);
#3762=PLANE('',#132213);
#3763=PLANE('',#132214);
#3764=PLANE('',#132215);
#3765=PLANE('',#132219);
#3766=PLANE('',#132220);
#3767=PLANE('',#132224);
#3768=PLANE('',#132225);
#3769=PLANE('',#132232);
#3770=PLANE('',#132233);
#3771=PLANE('',#132235);
#3772=PLANE('',#132236);
#3773=PLANE('',#132240);
#3774=PLANE('',#132244);
#3775=PLANE('',#132248);
#3776=PLANE('',#132252);
#3777=PLANE('',#132253);
#3778=PLANE('',#132254);
#3779=PLANE('',#132255);
#3780=PLANE('',#132256);
#3781=PLANE('',#132257);
#3782=PLANE('',#132258);
#3783=PLANE('',#132262);
#3784=PLANE('',#132263);
#3785=PLANE('',#132267);
#3786=PLANE('',#132268);
#3787=PLANE('',#132275);
#3788=PLANE('',#132276);
#3789=PLANE('',#132281);
#3790=PLANE('',#132282);
#3791=PLANE('',#132283);
#3792=PLANE('',#132284);
#3793=PLANE('',#132285);
#3794=PLANE('',#132286);
#3795=PLANE('',#132290);
#3796=PLANE('',#132291);
#3797=PLANE('',#132292);
#3798=PLANE('',#132296);
#3799=PLANE('',#132300);
#3800=PLANE('',#132301);
#3801=PLANE('',#132305);
#3802=PLANE('',#132306);
#3803=PLANE('',#132307);
#3804=PLANE('',#132311);
#3805=PLANE('',#132315);
#3806=PLANE('',#132316);
#3807=PLANE('',#132320);
#3808=PLANE('',#132321);
#3809=PLANE('',#132322);
#3810=PLANE('',#132326);
#3811=PLANE('',#132330);
#3812=PLANE('',#132331);
#3813=PLANE('',#132335);
#3814=PLANE('',#132336);
#3815=PLANE('',#132337);
#3816=PLANE('',#132341);
#3817=PLANE('',#132345);
#3818=PLANE('',#132346);
#3819=PLANE('',#132347);
#3820=PLANE('',#132351);
#3821=PLANE('',#132352);
#3822=PLANE('',#132353);
#3823=PLANE('',#132357);
#3824=PLANE('',#132361);
#3825=PLANE('',#132362);
#3826=PLANE('',#132366);
#3827=PLANE('',#132367);
#3828=PLANE('',#132368);
#3829=PLANE('',#132372);
#3830=PLANE('',#132376);
#3831=PLANE('',#132377);
#3832=PLANE('',#132381);
#3833=PLANE('',#132382);
#3834=PLANE('',#132383);
#3835=PLANE('',#132387);
#3836=PLANE('',#132391);
#3837=PLANE('',#132392);
#3838=PLANE('',#132396);
#3839=PLANE('',#132397);
#3840=PLANE('',#132398);
#3841=PLANE('',#132402);
#3842=PLANE('',#132406);
#3843=PLANE('',#132407);
#3844=PLANE('',#132408);
#3845=PLANE('',#132409);
#3846=PLANE('',#132410);
#3847=PLANE('',#132411);
#3848=PLANE('',#132412);
#3849=PLANE('',#132413);
#3850=PLANE('',#132414);
#3851=PLANE('',#132418);
#3852=PLANE('',#132419);
#3853=PLANE('',#132423);
#3854=PLANE('',#132424);
#3855=PLANE('',#132425);
#3856=PLANE('',#132426);
#3857=PLANE('',#132430);
#3858=PLANE('',#132431);
#3859=PLANE('',#132435);
#3860=PLANE('',#132436);
#3861=PLANE('',#132437);
#3862=PLANE('',#132438);
#3863=PLANE('',#132439);
#3864=PLANE('',#132443);
#3865=PLANE('',#132444);
#3866=PLANE('',#132448);
#3867=PLANE('',#132449);
#3868=PLANE('',#132450);
#3869=PLANE('',#132451);
#3870=PLANE('',#132455);
#3871=PLANE('',#132456);
#3872=PLANE('',#132460);
#3873=PLANE('',#132461);
#3874=PLANE('',#132462);
#3875=PLANE('',#132463);
#3876=PLANE('',#132464);
#3877=PLANE('',#132465);
#3878=PLANE('',#132466);
#3879=PLANE('',#132467);
#3880=PLANE('',#132468);
#3881=PLANE('',#132469);
#3882=PLANE('',#132470);
#3883=PLANE('',#132471);
#3884=PLANE('',#132472);
#3885=PLANE('',#132473);
#3886=PLANE('',#132474);
#3887=PLANE('',#132475);
#3888=PLANE('',#132476);
#3889=PLANE('',#132477);
#3890=PLANE('',#132478);
#3891=PLANE('',#132479);
#3892=PLANE('',#132480);
#3893=PLANE('',#132481);
#3894=PLANE('',#132482);
#3895=PLANE('',#132483);
#3896=PLANE('',#132484);
#3897=PLANE('',#132485);
#3898=PLANE('',#132486);
#3899=PLANE('',#132487);
#3900=PLANE('',#132488);
#3901=PLANE('',#132489);
#3902=PLANE('',#132490);
#3903=PLANE('',#132491);
#3904=PLANE('',#132492);
#3905=PLANE('',#132493);
#3906=PLANE('',#132494);
#3907=PLANE('',#132495);
#3908=PLANE('',#132496);
#3909=PLANE('',#132497);
#3910=PLANE('',#132498);
#3911=PLANE('',#132499);
#3912=PLANE('',#132500);
#3913=PLANE('',#132501);
#3914=PLANE('',#132502);
#3915=PLANE('',#132503);
#3916=PLANE('',#132504);
#3917=PLANE('',#132506);
#3918=PLANE('',#132507);
#3919=PLANE('',#132511);
#3920=PLANE('',#132515);
#3921=PLANE('',#132519);
#3922=PLANE('',#132523);
#3923=PLANE('',#132524);
#3924=PLANE('',#132525);
#3925=PLANE('',#132526);
#3926=PLANE('',#132527);
#3927=PLANE('',#132528);
#3928=PLANE('',#132529);
#3929=PLANE('',#132533);
#3930=PLANE('',#132534);
#3931=PLANE('',#132538);
#3932=PLANE('',#132539);
#3933=PLANE('',#132546);
#3934=PLANE('',#132547);
#3935=PLANE('',#132549);
#3936=PLANE('',#132550);
#3937=PLANE('',#132554);
#3938=PLANE('',#132558);
#3939=PLANE('',#132562);
#3940=PLANE('',#132566);
#3941=PLANE('',#132567);
#3942=PLANE('',#132568);
#3943=PLANE('',#132569);
#3944=PLANE('',#132570);
#3945=PLANE('',#132571);
#3946=PLANE('',#132572);
#3947=PLANE('',#132576);
#3948=PLANE('',#132577);
#3949=PLANE('',#132581);
#3950=PLANE('',#132582);
#3951=PLANE('',#132589);
#3952=PLANE('',#132590);
#3953=PLANE('',#132592);
#3954=PLANE('',#132593);
#3955=PLANE('',#132597);
#3956=PLANE('',#132601);
#3957=PLANE('',#132605);
#3958=PLANE('',#132609);
#3959=PLANE('',#132610);
#3960=PLANE('',#132611);
#3961=PLANE('',#132612);
#3962=PLANE('',#132613);
#3963=PLANE('',#132614);
#3964=PLANE('',#132615);
#3965=PLANE('',#132619);
#3966=PLANE('',#132620);
#3967=PLANE('',#132624);
#3968=PLANE('',#132625);
#3969=PLANE('',#132632);
#3970=PLANE('',#132633);
#3971=PLANE('',#132635);
#3972=PLANE('',#132636);
#3973=PLANE('',#132640);
#3974=PLANE('',#132644);
#3975=PLANE('',#132648);
#3976=PLANE('',#132652);
#3977=PLANE('',#132653);
#3978=PLANE('',#132654);
#3979=PLANE('',#132655);
#3980=PLANE('',#132656);
#3981=PLANE('',#132657);
#3982=PLANE('',#132658);
#3983=PLANE('',#132662);
#3984=PLANE('',#132663);
#3985=PLANE('',#132667);
#3986=PLANE('',#132668);
#3987=PLANE('',#132675);
#3988=PLANE('',#132676);
#3989=PLANE('',#132703);
#3990=PLANE('',#132704);
#3991=PLANE('',#132705);
#3992=PLANE('',#132706);
#3993=PLANE('',#132707);
#3994=PLANE('',#132708);
#3995=PLANE('',#132709);
#3996=PLANE('',#132710);
#3997=PLANE('',#132711);
#3998=PLANE('',#132712);
#3999=PLANE('',#132713);
#4000=PLANE('',#132714);
#4001=PLANE('',#132715);
#4002=PLANE('',#132725);
#4003=PLANE('',#132726);
#4004=PLANE('',#132727);
#4005=PLANE('',#132728);
#4006=PLANE('',#132729);
#4007=PLANE('',#132730);
#4008=PLANE('',#132731);
#4009=PLANE('',#132732);
#4010=PLANE('',#132733);
#4011=PLANE('',#132734);
#4012=PLANE('',#132735);
#4013=PLANE('',#132736);
#4014=PLANE('',#132737);
#4015=PLANE('',#132756);
#4016=PLANE('',#132757);
#4017=PLANE('',#132758);
#4018=PLANE('',#132759);
#4019=PLANE('',#132760);
#4020=PLANE('',#132761);
#4021=PLANE('',#132875);
#4022=PLANE('',#132876);
#4023=PLANE('',#132877);
#4024=PLANE('',#132878);
#4025=PLANE('',#132879);
#4026=PLANE('',#132880);
#4027=PLANE('',#132881);
#4028=PLANE('',#132882);
#4029=PLANE('',#132883);
#4030=PLANE('',#132884);
#4031=PLANE('',#132885);
#4032=PLANE('',#132886);
#4033=PLANE('',#132887);
#4034=PLANE('',#132888);
#4035=PLANE('',#132889);
#4036=PLANE('',#132890);
#4037=PLANE('',#132895);
#4038=PLANE('',#132896);
#4039=PLANE('',#132900);
#4040=PLANE('',#132904);
#4041=PLANE('',#132908);
#4042=PLANE('',#132912);
#4043=PLANE('',#132913);
#4044=PLANE('',#132914);
#4045=PLANE('',#132915);
#4046=PLANE('',#132916);
#4047=PLANE('',#132917);
#4048=PLANE('',#132918);
#4049=PLANE('',#132922);
#4050=PLANE('',#132923);
#4051=PLANE('',#132927);
#4052=PLANE('',#132928);
#4053=PLANE('',#132935);
#4054=PLANE('',#132936);
#4055=PLANE('',#132938);
#4056=PLANE('',#132942);
#4057=PLANE('',#132943);
#4058=PLANE('',#132944);
#4059=PLANE('',#132948);
#4060=PLANE('',#132952);
#4061=PLANE('',#132953);
#4062=PLANE('',#132957);
#4063=PLANE('',#132958);
#4064=PLANE('',#132959);
#4065=PLANE('',#132963);
#4066=PLANE('',#132967);
#4067=PLANE('',#132968);
#4068=PLANE('',#132972);
#4069=PLANE('',#132973);
#4070=PLANE('',#132974);
#4071=PLANE('',#132978);
#4072=PLANE('',#132982);
#4073=PLANE('',#132983);
#4074=PLANE('',#132984);
#4075=PLANE('',#132985);
#4076=PLANE('',#132986);
#4077=PLANE('',#132987);
#4078=PLANE('',#132991);
#4079=PLANE('',#132992);
#4080=PLANE('',#132993);
#4081=PLANE('',#132997);
#4082=PLANE('',#133001);
#4083=PLANE('',#133002);
#4084=PLANE('',#133006);
#4085=PLANE('',#133007);
#4086=PLANE('',#133008);
#4087=PLANE('',#133012);
#4088=PLANE('',#133016);
#4089=PLANE('',#133017);
#4090=PLANE('',#133018);
#4091=PLANE('',#133019);
#4092=PLANE('',#133020);
#4093=PLANE('',#133024);
#4094=PLANE('',#133025);
#4095=PLANE('',#133026);
#4096=PLANE('',#133027);
#4097=PLANE('',#133031);
#4098=PLANE('',#133032);
#4099=PLANE('',#133036);
#4100=PLANE('',#133037);
#4101=PLANE('',#133038);
#4102=PLANE('',#133039);
#4103=PLANE('',#133040);
#4104=PLANE('',#133041);
#4105=PLANE('',#133042);
#4106=PLANE('',#133043);
#4107=PLANE('',#133047);
#4108=PLANE('',#133048);
#4109=PLANE('',#133052);
#4110=PLANE('',#133053);
#4111=PLANE('',#133054);
#4112=PLANE('',#133055);
#4113=PLANE('',#133056);
#4114=PLANE('',#133057);
#4115=PLANE('',#133058);
#4116=PLANE('',#133059);
#4117=PLANE('',#133060);
#4118=PLANE('',#133061);
#4119=PLANE('',#133062);
#4120=PLANE('',#133063);
#4121=PLANE('',#133064);
#4122=PLANE('',#133065);
#4123=PLANE('',#133066);
#4124=PLANE('',#133067);
#4125=PLANE('',#133068);
#4126=PLANE('',#133069);
#4127=PLANE('',#133070);
#4128=PLANE('',#133071);
#4129=PLANE('',#133072);
#4130=PLANE('',#133073);
#4131=PLANE('',#133074);
#4132=PLANE('',#133075);
#4133=PLANE('',#133076);
#4134=PLANE('',#133077);
#4135=PLANE('',#133078);
#4136=PLANE('',#133079);
#4137=PLANE('',#133080);
#4138=PLANE('',#133081);
#4139=PLANE('',#133082);
#4140=PLANE('',#133083);
#4141=PLANE('',#133084);
#4142=PLANE('',#133085);
#4143=PLANE('',#133086);
#4144=PLANE('',#133088);
#4145=PLANE('',#133089);
#4146=PLANE('',#133093);
#4147=PLANE('',#133097);
#4148=PLANE('',#133101);
#4149=PLANE('',#133105);
#4150=PLANE('',#133106);
#4151=PLANE('',#133107);
#4152=PLANE('',#133108);
#4153=PLANE('',#133109);
#4154=PLANE('',#133110);
#4155=PLANE('',#133111);
#4156=PLANE('',#133115);
#4157=PLANE('',#133116);
#4158=PLANE('',#133120);
#4159=PLANE('',#133121);
#4160=PLANE('',#133128);
#4161=PLANE('',#133129);
#4162=PLANE('',#133131);
#4163=PLANE('',#133132);
#4164=PLANE('',#133136);
#4165=PLANE('',#133140);
#4166=PLANE('',#133144);
#4167=PLANE('',#133148);
#4168=PLANE('',#133149);
#4169=PLANE('',#133150);
#4170=PLANE('',#133151);
#4171=PLANE('',#133152);
#4172=PLANE('',#133153);
#4173=PLANE('',#133154);
#4174=PLANE('',#133158);
#4175=PLANE('',#133159);
#4176=PLANE('',#133163);
#4177=PLANE('',#133164);
#4178=PLANE('',#133171);
#4179=PLANE('',#133172);
#4180=PLANE('',#133174);
#4181=PLANE('',#133175);
#4182=PLANE('',#133179);
#4183=PLANE('',#133183);
#4184=PLANE('',#133187);
#4185=PLANE('',#133191);
#4186=PLANE('',#133192);
#4187=PLANE('',#133193);
#4188=PLANE('',#133194);
#4189=PLANE('',#133195);
#4190=PLANE('',#133196);
#4191=PLANE('',#133197);
#4192=PLANE('',#133201);
#4193=PLANE('',#133202);
#4194=PLANE('',#133206);
#4195=PLANE('',#133207);
#4196=PLANE('',#133214);
#4197=PLANE('',#133215);
#4198=PLANE('',#133217);
#4199=PLANE('',#133218);
#4200=PLANE('',#133222);
#4201=PLANE('',#133226);
#4202=PLANE('',#133230);
#4203=PLANE('',#133234);
#4204=PLANE('',#133235);
#4205=PLANE('',#133236);
#4206=PLANE('',#133237);
#4207=PLANE('',#133238);
#4208=PLANE('',#133239);
#4209=PLANE('',#133240);
#4210=PLANE('',#133244);
#4211=PLANE('',#133245);
#4212=PLANE('',#133249);
#4213=PLANE('',#133250);
#4214=PLANE('',#133257);
#4215=PLANE('',#133258);
#4216=PLANE('',#133260);
#4217=PLANE('',#133261);
#4218=PLANE('',#133262);
#4219=PLANE('',#133263);
#4220=PLANE('',#133264);
#4221=PLANE('',#133265);
#4222=PLANE('',#133266);
#4223=PLANE('',#133267);
#4224=PLANE('',#133268);
#4225=PLANE('',#133269);
#4226=PLANE('',#133270);
#4227=PLANE('',#133271);
#4228=PLANE('',#133272);
#4229=PLANE('',#133273);
#4230=PLANE('',#133274);
#4231=PLANE('',#133275);
#4232=PLANE('',#133276);
#4233=PLANE('',#133277);
#4234=PLANE('',#133278);
#4235=PLANE('',#133279);
#4236=PLANE('',#133280);
#4237=PLANE('',#133281);
#4238=PLANE('',#133282);
#4239=PLANE('',#133283);
#4240=PLANE('',#133284);
#4241=PLANE('',#133285);
#4242=PLANE('',#133286);
#4243=PLANE('',#133288);
#4244=PLANE('',#133289);
#4245=PLANE('',#133290);
#4246=PLANE('',#133291);
#4247=PLANE('',#133292);
#4248=PLANE('',#133293);
#4249=PLANE('',#133294);
#4250=PLANE('',#133295);
#4251=PLANE('',#133296);
#4252=PLANE('',#133297);
#4253=PLANE('',#133298);
#4254=PLANE('',#133299);
#4255=PLANE('',#133300);
#4256=PLANE('',#133301);
#4257=PLANE('',#133302);
#4258=PLANE('',#133303);
#4259=PLANE('',#133304);
#4260=PLANE('',#133305);
#4261=PLANE('',#133306);
#4262=PLANE('',#133307);
#4263=PLANE('',#133308);
#4264=PLANE('',#133309);
#4265=PLANE('',#133310);
#4266=PLANE('',#133311);
#4267=PLANE('',#133312);
#4268=PLANE('',#133313);
#4269=PLANE('',#133314);
#4270=PLANE('',#133316);
#4271=PLANE('',#133317);
#4272=PLANE('',#133318);
#4273=PLANE('',#133319);
#4274=PLANE('',#133320);
#4275=PLANE('',#133321);
#4276=PLANE('',#133322);
#4277=PLANE('',#133323);
#4278=PLANE('',#133324);
#4279=PLANE('',#133325);
#4280=PLANE('',#133326);
#4281=PLANE('',#133327);
#4282=PLANE('',#133328);
#4283=PLANE('',#133329);
#4284=PLANE('',#133330);
#4285=PLANE('',#133331);
#4286=PLANE('',#133332);
#4287=PLANE('',#133333);
#4288=PLANE('',#133334);
#4289=PLANE('',#133335);
#4290=PLANE('',#133336);
#4291=PLANE('',#133337);
#4292=PLANE('',#133338);
#4293=PLANE('',#133339);
#4294=PLANE('',#133340);
#4295=PLANE('',#133341);
#4296=PLANE('',#133342);
#4297=PLANE('',#133344);
#4298=PLANE('',#133345);
#4299=PLANE('',#133346);
#4300=PLANE('',#133347);
#4301=PLANE('',#133348);
#4302=PLANE('',#133349);
#4303=PLANE('',#133350);
#4304=PLANE('',#133351);
#4305=PLANE('',#133352);
#4306=PLANE('',#133353);
#4307=PLANE('',#133354);
#4308=PLANE('',#133355);
#4309=PLANE('',#133356);
#4310=PLANE('',#133357);
#4311=PLANE('',#133358);
#4312=PLANE('',#133359);
#4313=PLANE('',#133360);
#4314=PLANE('',#133361);
#4315=PLANE('',#133362);
#4316=PLANE('',#133363);
#4317=PLANE('',#133364);
#4318=PLANE('',#133365);
#4319=PLANE('',#133366);
#4320=PLANE('',#133367);
#4321=PLANE('',#133368);
#4322=PLANE('',#133369);
#4323=PLANE('',#133370);
#4324=PLANE('',#133375);
#4325=PLANE('',#133379);
#4326=PLANE('',#133380);
#4327=PLANE('',#133381);
#4328=PLANE('',#133385);
#4329=PLANE('',#133389);
#4330=PLANE('',#133393);
#4331=PLANE('',#133394);
#4332=PLANE('',#133395);
#4333=PLANE('',#133399);
#4334=PLANE('',#133403);
#4335=PLANE('',#133407);
#4336=PLANE('',#133408);
#4337=PLANE('',#133409);
#4338=PLANE('',#133413);
#4339=PLANE('',#133417);
#4340=PLANE('',#133421);
#4341=PLANE('',#133422);
#4342=PLANE('',#133423);
#4343=PLANE('',#133427);
#4344=PLANE('',#133431);
#4345=PLANE('',#133432);
#4346=PLANE('',#133433);
#4347=PLANE('',#133434);
#4348=PLANE('',#133435);
#4349=PLANE('',#133436);
#4350=PLANE('',#133437);
#4351=PLANE('',#133441);
#4352=PLANE('',#133442);
#4353=PLANE('',#133446);
#4354=PLANE('',#133447);
#4355=PLANE('',#133448);
#4356=PLANE('',#133449);
#4357=PLANE('',#133453);
#4358=PLANE('',#133454);
#4359=PLANE('',#133458);
#4360=PLANE('',#133459);
#4361=PLANE('',#133460);
#4362=PLANE('',#133461);
#4363=PLANE('',#133462);
#4364=PLANE('',#133463);
#4365=PLANE('',#133464);
#4366=PLANE('',#133465);
#4367=PLANE('',#133466);
#4368=PLANE('',#133467);
#4369=PLANE('',#133468);
#4370=PLANE('',#133469);
#4371=PLANE('',#133470);
#4372=PLANE('',#133474);
#4373=PLANE('',#133475);
#4374=PLANE('',#133476);
#4375=PLANE('',#133480);
#4376=PLANE('',#133484);
#4377=PLANE('',#133488);
#4378=PLANE('',#133489);
#4379=PLANE('',#133490);
#4380=PLANE('',#133494);
#4381=PLANE('',#133498);
#4382=PLANE('',#133499);
#4383=PLANE('',#133500);
#4384=PLANE('',#133501);
#4385=PLANE('',#133502);
#4386=PLANE('',#133503);
#4387=PLANE('',#133504);
#4388=PLANE('',#133505);
#4389=PLANE('',#133506);
#4390=PLANE('',#133507);
#4391=PLANE('',#133508);
#4392=PLANE('',#133509);
#4393=PLANE('',#133510);
#4394=PLANE('',#133511);
#4395=PLANE('',#133515);
#4396=PLANE('',#133516);
#4397=PLANE('',#133517);
#4398=PLANE('',#133521);
#4399=PLANE('',#133525);
#4400=PLANE('',#133526);
#4401=PLANE('',#133527);
#4402=PLANE('',#133528);
#4403=PLANE('',#133529);
#4404=PLANE('',#133530);
#4405=PLANE('',#133531);
#4406=PLANE('',#133532);
#4407=PLANE('',#133533);
#4408=PLANE('',#133537);
#4409=PLANE('',#133538);
#4410=PLANE('',#133542);
#4411=PLANE('',#133543);
#4412=PLANE('',#133547);
#4413=PLANE('',#133548);
#4414=PLANE('',#133549);
#4415=PLANE('',#133550);
#4416=PLANE('',#133551);
#4417=PLANE('',#133552);
#4418=PLANE('',#133553);
#4419=PLANE('',#133554);
#4420=PLANE('',#133555);
#4421=PLANE('',#133556);
#4422=PLANE('',#133557);
#4423=PLANE('',#133558);
#4424=PLANE('',#133559);
#4425=PLANE('',#133560);
#4426=PLANE('',#133561);
#4427=PLANE('',#133562);
#4428=PLANE('',#133563);
#4429=PLANE('',#133564);
#4430=PLANE('',#133565);
#4431=PLANE('',#133566);
#4432=PLANE('',#133567);
#4433=PLANE('',#133568);
#4434=PLANE('',#133569);
#4435=PLANE('',#133570);
#4436=PLANE('',#133571);
#4437=PLANE('',#133572);
#4438=PLANE('',#133573);
#4439=PLANE('',#133577);
#4440=PLANE('',#133581);
#4441=PLANE('',#133582);
#4442=PLANE('',#133586);
#4443=PLANE('',#133587);
#4444=PLANE('',#133589);
#4445=PLANE('',#133591);
#4446=PLANE('',#133592);
#4447=PLANE('',#133595);
#4448=PLANE('',#133596);
#4449=PLANE('',#133600);
#4450=PLANE('',#133604);
#4451=PLANE('',#133608);
#4452=PLANE('',#133612);
#4453=PLANE('',#133613);
#4454=PLANE('',#133614);
#4455=PLANE('',#133615);
#4456=PLANE('',#133616);
#4457=PLANE('',#133617);
#4458=PLANE('',#133618);
#4459=PLANE('',#133622);
#4460=PLANE('',#133623);
#4461=PLANE('',#133627);
#4462=PLANE('',#133628);
#4463=PLANE('',#133635);
#4464=PLANE('',#133636);
#4465=PLANE('',#133638);
#4466=PLANE('',#133639);
#4467=PLANE('',#133643);
#4468=PLANE('',#133647);
#4469=PLANE('',#133651);
#4470=PLANE('',#133655);
#4471=PLANE('',#133656);
#4472=PLANE('',#133657);
#4473=PLANE('',#133658);
#4474=PLANE('',#133659);
#4475=PLANE('',#133660);
#4476=PLANE('',#133661);
#4477=PLANE('',#133665);
#4478=PLANE('',#133666);
#4479=PLANE('',#133670);
#4480=PLANE('',#133671);
#4481=PLANE('',#133678);
#4482=PLANE('',#133679);
#4483=PLANE('',#133681);
#4484=PLANE('',#133682);
#4485=PLANE('',#133686);
#4486=PLANE('',#133690);
#4487=PLANE('',#133694);
#4488=PLANE('',#133698);
#4489=PLANE('',#133699);
#4490=PLANE('',#133700);
#4491=PLANE('',#133701);
#4492=PLANE('',#133702);
#4493=PLANE('',#133703);
#4494=PLANE('',#133704);
#4495=PLANE('',#133708);
#4496=PLANE('',#133709);
#4497=PLANE('',#133713);
#4498=PLANE('',#133714);
#4499=PLANE('',#133721);
#4500=PLANE('',#133722);
#4501=PLANE('',#133724);
#4502=PLANE('',#133725);
#4503=PLANE('',#133729);
#4504=PLANE('',#133733);
#4505=PLANE('',#133737);
#4506=PLANE('',#133741);
#4507=PLANE('',#133742);
#4508=PLANE('',#133743);
#4509=PLANE('',#133744);
#4510=PLANE('',#133745);
#4511=PLANE('',#133746);
#4512=PLANE('',#133747);
#4513=PLANE('',#133751);
#4514=PLANE('',#133752);
#4515=PLANE('',#133756);
#4516=PLANE('',#133757);
#4517=PLANE('',#133764);
#4518=PLANE('',#133765);
#4519=PLANE('',#133767);
#4520=PLANE('',#133768);
#4521=PLANE('',#133772);
#4522=PLANE('',#133776);
#4523=PLANE('',#133780);
#4524=PLANE('',#133784);
#4525=PLANE('',#133785);
#4526=PLANE('',#133786);
#4527=PLANE('',#133787);
#4528=PLANE('',#133788);
#4529=PLANE('',#133789);
#4530=PLANE('',#133790);
#4531=PLANE('',#133794);
#4532=PLANE('',#133795);
#4533=PLANE('',#133799);
#4534=PLANE('',#133800);
#4535=PLANE('',#133807);
#4536=PLANE('',#133808);
#4537=PLANE('',#133810);
#4538=PLANE('',#133811);
#4539=PLANE('',#133815);
#4540=PLANE('',#133819);
#4541=PLANE('',#133823);
#4542=PLANE('',#133827);
#4543=PLANE('',#133828);
#4544=PLANE('',#133829);
#4545=PLANE('',#133830);
#4546=PLANE('',#133831);
#4547=PLANE('',#133832);
#4548=PLANE('',#133833);
#4549=PLANE('',#133837);
#4550=PLANE('',#133838);
#4551=PLANE('',#133842);
#4552=PLANE('',#133843);
#4553=PLANE('',#133850);
#4554=PLANE('',#133851);
#4555=PLANE('',#133853);
#4556=PLANE('',#133854);
#4557=PLANE('',#133855);
#4558=PLANE('',#133856);
#4559=PLANE('',#133857);
#4560=PLANE('',#133858);
#4561=PLANE('',#133859);
#4562=PLANE('',#133860);
#4563=PLANE('',#133861);
#4564=PLANE('',#133862);
#4565=PLANE('',#133863);
#4566=PLANE('',#133864);
#4567=PLANE('',#133865);
#4568=PLANE('',#133866);
#4569=PLANE('',#133867);
#4570=PLANE('',#133868);
#4571=PLANE('',#133869);
#4572=PLANE('',#133870);
#4573=PLANE('',#133871);
#4574=PLANE('',#133872);
#4575=PLANE('',#133873);
#4576=PLANE('',#133874);
#4577=PLANE('',#133875);
#4578=PLANE('',#133876);
#4579=PLANE('',#133877);
#4580=PLANE('',#133878);
#4581=PLANE('',#133879);
#4582=PLANE('',#133884);
#4583=PLANE('',#133885);
#4584=PLANE('',#133886);
#4585=PLANE('',#133887);
#4586=PLANE('',#133888);
#4587=PLANE('',#133889);
#4588=PLANE('',#133890);
#4589=PLANE('',#133891);
#4590=PLANE('',#133892);
#4591=PLANE('',#133893);
#4592=PLANE('',#133894);
#4593=PLANE('',#133895);
#4594=PLANE('',#133896);
#4595=PLANE('',#133897);
#4596=PLANE('',#133898);
#4597=PLANE('',#133899);
#4598=PLANE('',#133900);
#4599=PLANE('',#133901);
#4600=PLANE('',#133902);
#4601=PLANE('',#133903);
#4602=PLANE('',#133904);
#4603=PLANE('',#133905);
#4604=PLANE('',#133906);
#4605=PLANE('',#133907);
#4606=PLANE('',#133908);
#4607=PLANE('',#133909);
#4608=PLANE('',#133910);
#4609=PLANE('',#133911);
#4610=PLANE('',#133912);
#4611=PLANE('',#133913);
#4612=PLANE('',#133914);
#4613=PLANE('',#133915);
#4614=PLANE('',#133916);
#4615=PLANE('',#133917);
#4616=PLANE('',#133918);
#4617=PLANE('',#133919);
#4618=PLANE('',#133920);
#4619=PLANE('',#133921);
#4620=PLANE('',#133922);
#4621=PLANE('',#133923);
#4622=PLANE('',#133924);
#4623=PLANE('',#133925);
#4624=PLANE('',#133926);
#4625=PLANE('',#133927);
#4626=PLANE('',#133928);
#4627=PLANE('',#133929);
#4628=PLANE('',#133930);
#4629=PLANE('',#133931);
#4630=PLANE('',#133932);
#4631=PLANE('',#133933);
#4632=PLANE('',#133934);
#4633=PLANE('',#133935);
#4634=PLANE('',#133936);
#4635=PLANE('',#133937);
#4636=PLANE('',#133938);
#4637=PLANE('',#133939);
#4638=PLANE('',#133940);
#4639=PLANE('',#133941);
#4640=PLANE('',#133942);
#4641=PLANE('',#133943);
#4642=PLANE('',#133944);
#4643=PLANE('',#133946);
#4644=PLANE('',#133947);
#4645=PLANE('',#133951);
#4646=PLANE('',#133955);
#4647=PLANE('',#133959);
#4648=PLANE('',#133963);
#4649=PLANE('',#133964);
#4650=PLANE('',#133965);
#4651=PLANE('',#133966);
#4652=PLANE('',#133967);
#4653=PLANE('',#133968);
#4654=PLANE('',#133969);
#4655=PLANE('',#133973);
#4656=PLANE('',#133974);
#4657=PLANE('',#133978);
#4658=PLANE('',#133979);
#4659=PLANE('',#133986);
#4660=PLANE('',#133987);
#4661=PLANE('',#133989);
#4662=PLANE('',#133990);
#4663=PLANE('',#133994);
#4664=PLANE('',#133998);
#4665=PLANE('',#134002);
#4666=PLANE('',#134006);
#4667=PLANE('',#134007);
#4668=PLANE('',#134008);
#4669=PLANE('',#134009);
#4670=PLANE('',#134010);
#4671=PLANE('',#134011);
#4672=PLANE('',#134012);
#4673=PLANE('',#134016);
#4674=PLANE('',#134017);
#4675=PLANE('',#134021);
#4676=PLANE('',#134022);
#4677=PLANE('',#134029);
#4678=PLANE('',#134030);
#4679=PLANE('',#134038);
#4680=PLANE('',#134040);
#4681=PLANE('',#134041);
#4682=PLANE('',#134043);
#4683=PLANE('',#134044);
#4684=PLANE('',#134046);
#4685=PLANE('',#134047);
#4686=PLANE('',#134049);
#4687=PLANE('',#134050);
#4688=PLANE('',#134059);
#4689=PLANE('',#134061);
#4690=PLANE('',#134062);
#4691=PLANE('',#134063);
#4692=PLANE('',#134064);
#4693=PLANE('',#134066);
#4694=PLANE('',#134067);
#4695=PLANE('',#134070);
#4696=PLANE('',#134071);
#4697=PLANE('',#134073);
#4698=PLANE('',#134074);
#4699=PLANE('',#134075);
#4700=PLANE('',#134076);
#4701=PLANE('',#134078);
#4702=PLANE('',#134079);
#4703=PLANE('',#134083);
#4704=PLANE('',#134084);
#4705=PLANE('',#134085);
#4706=PLANE('',#134086);
#4707=PLANE('',#134087);
#4708=PLANE('',#134088);
#4709=PLANE('',#134089);
#4710=PLANE('',#134090);
#4711=PLANE('',#134091);
#4712=PLANE('',#134096);
#4713=PLANE('',#134097);
#4714=PLANE('',#134098);
#4715=PLANE('',#134099);
#4716=PLANE('',#134100);
#4717=PLANE('',#134101);
#4718=PLANE('',#134104);
#4719=PLANE('',#134110);
#4720=PLANE('',#134111);
#4721=PLANE('',#134112);
#4722=PLANE('',#134116);
#4723=PLANE('',#134119);
#4724=PLANE('',#134121);
#4725=PLANE('',#134123);
#4726=PLANE('',#134124);
#4727=PLANE('',#134125);
#4728=PLANE('',#134130);
#4729=PLANE('',#134131);
#4730=PLANE('',#134132);
#4731=PLANE('',#134133);
#4732=PLANE('',#134134);
#4733=PLANE('',#134135);
#4734=PLANE('',#134138);
#4735=PLANE('',#134144);
#4736=PLANE('',#134145);
#4737=PLANE('',#134146);
#4738=PLANE('',#134150);
#4739=PLANE('',#134153);
#4740=PLANE('',#134155);
#4741=PLANE('',#134157);
#4742=PLANE('',#134158);
#4743=PLANE('',#134166);
#4744=PLANE('',#134168);
#4745=PLANE('',#134169);
#4746=PLANE('',#134171);
#4747=PLANE('',#134172);
#4748=PLANE('',#134174);
#4749=PLANE('',#134175);
#4750=PLANE('',#134177);
#4751=PLANE('',#134178);
#4752=PLANE('',#134187);
#4753=PLANE('',#134189);
#4754=PLANE('',#134190);
#4755=PLANE('',#134191);
#4756=PLANE('',#134192);
#4757=PLANE('',#134194);
#4758=PLANE('',#134195);
#4759=PLANE('',#134198);
#4760=PLANE('',#134199);
#4761=PLANE('',#134201);
#4762=PLANE('',#134202);
#4763=PLANE('',#134203);
#4764=PLANE('',#134204);
#4765=PLANE('',#134206);
#4766=PLANE('',#134207);
#4767=PLANE('',#134211);
#4768=PLANE('',#134212);
#4769=PLANE('',#134213);
#4770=PLANE('',#134214);
#4771=PLANE('',#134215);
#4772=PLANE('',#134216);
#4773=PLANE('',#134217);
#4774=PLANE('',#134218);
#4775=PLANE('',#134219);
#4776=PLANE('',#134224);
#4777=PLANE('',#134225);
#4778=PLANE('',#134226);
#4779=PLANE('',#134227);
#4780=PLANE('',#134228);
#4781=PLANE('',#134229);
#4782=PLANE('',#134232);
#4783=PLANE('',#134238);
#4784=PLANE('',#134239);
#4785=PLANE('',#134240);
#4786=PLANE('',#134244);
#4787=PLANE('',#134247);
#4788=PLANE('',#134249);
#4789=PLANE('',#134251);
#4790=PLANE('',#134252);
#4791=PLANE('',#134253);
#4792=PLANE('',#134258);
#4793=PLANE('',#134259);
#4794=PLANE('',#134260);
#4795=PLANE('',#134261);
#4796=PLANE('',#134262);
#4797=PLANE('',#134263);
#4798=PLANE('',#134266);
#4799=PLANE('',#134272);
#4800=PLANE('',#134273);
#4801=PLANE('',#134274);
#4802=PLANE('',#134278);
#4803=PLANE('',#134281);
#4804=PLANE('',#134283);
#4805=PLANE('',#134285);
#4806=PLANE('',#134286);
#4807=PLANE('',#134294);
#4808=PLANE('',#134296);
#4809=PLANE('',#134297);
#4810=PLANE('',#134299);
#4811=PLANE('',#134300);
#4812=PLANE('',#134302);
#4813=PLANE('',#134303);
#4814=PLANE('',#134305);
#4815=PLANE('',#134306);
#4816=PLANE('',#134315);
#4817=PLANE('',#134317);
#4818=PLANE('',#134318);
#4819=PLANE('',#134319);
#4820=PLANE('',#134320);
#4821=PLANE('',#134322);
#4822=PLANE('',#134323);
#4823=PLANE('',#134326);
#4824=PLANE('',#134327);
#4825=PLANE('',#134329);
#4826=PLANE('',#134330);
#4827=PLANE('',#134331);
#4828=PLANE('',#134332);
#4829=PLANE('',#134334);
#4830=PLANE('',#134335);
#4831=PLANE('',#134339);
#4832=PLANE('',#134340);
#4833=PLANE('',#134341);
#4834=PLANE('',#134342);
#4835=PLANE('',#134343);
#4836=PLANE('',#134344);
#4837=PLANE('',#134345);
#4838=PLANE('',#134346);
#4839=PLANE('',#134347);
#4840=PLANE('',#134352);
#4841=PLANE('',#134353);
#4842=PLANE('',#134354);
#4843=PLANE('',#134355);
#4844=PLANE('',#134356);
#4845=PLANE('',#134357);
#4846=PLANE('',#134360);
#4847=PLANE('',#134366);
#4848=PLANE('',#134367);
#4849=PLANE('',#134368);
#4850=PLANE('',#134372);
#4851=PLANE('',#134375);
#4852=PLANE('',#134377);
#4853=PLANE('',#134379);
#4854=PLANE('',#134380);
#4855=PLANE('',#134381);
#4856=PLANE('',#134386);
#4857=PLANE('',#134387);
#4858=PLANE('',#134388);
#4859=PLANE('',#134389);
#4860=PLANE('',#134390);
#4861=PLANE('',#134391);
#4862=PLANE('',#134394);
#4863=PLANE('',#134400);
#4864=PLANE('',#134401);
#4865=PLANE('',#134402);
#4866=PLANE('',#134406);
#4867=PLANE('',#134409);
#4868=PLANE('',#134411);
#4869=PLANE('',#134413);
#4870=PLANE('',#134414);
#4871=PLANE('',#134419);
#4872=PLANE('',#134420);
#4873=PLANE('',#134421);
#4874=PLANE('',#134422);
#4875=PLANE('',#134423);
#4876=PLANE('',#134424);
#4877=PLANE('',#134425);
#4878=PLANE('',#134426);
#4879=PLANE('',#134427);
#4880=PLANE('',#134428);
#4881=PLANE('',#134429);
#4882=PLANE('',#134430);
#4883=PLANE('',#134431);
#4884=PLANE('',#134432);
#4885=PLANE('',#134433);
#4886=PLANE('',#134434);
#4887=PLANE('',#134435);
#4888=PLANE('',#134436);
#4889=PLANE('',#134437);
#4890=PLANE('',#134438);
#4891=PLANE('',#134439);
#4892=PLANE('',#134440);
#4893=PLANE('',#134441);
#4894=PLANE('',#134442);
#4895=PLANE('',#134443);
#4896=PLANE('',#134444);
#4897=PLANE('',#134445);
#4898=PLANE('',#134446);
#4899=PLANE('',#134447);
#4900=PLANE('',#134448);
#4901=PLANE('',#134449);
#4902=PLANE('',#134450);
#4903=PLANE('',#134451);
#4904=PLANE('',#134452);
#4905=PLANE('',#134453);
#4906=PLANE('',#134454);
#4907=PLANE('',#134455);
#4908=PLANE('',#134456);
#4909=PLANE('',#134457);
#4910=PLANE('',#134458);
#4911=PLANE('',#134459);
#4912=PLANE('',#134460);
#4913=PLANE('',#134461);
#4914=PLANE('',#134462);
#4915=PLANE('',#134463);
#4916=PLANE('',#134464);
#4917=PLANE('',#134465);
#4918=PLANE('',#134466);
#4919=PLANE('',#134467);
#4920=PLANE('',#134468);
#4921=PLANE('',#134469);
#4922=PLANE('',#134470);
#4923=PLANE('',#134471);
#4924=PLANE('',#134472);
#4925=PLANE('',#134473);
#4926=PLANE('',#134474);
#4927=PLANE('',#134475);
#4928=PLANE('',#134476);
#4929=PLANE('',#134477);
#4930=PLANE('',#134478);
#4931=PLANE('',#134479);
#4932=PLANE('',#134480);
#4933=PLANE('',#134481);
#4934=PLANE('',#134482);
#4935=PLANE('',#134483);
#4936=PLANE('',#134484);
#4937=PLANE('',#134485);
#4938=PLANE('',#134486);
#4939=PLANE('',#134487);
#4940=PLANE('',#134488);
#4941=PLANE('',#134489);
#4942=PLANE('',#134490);
#4943=PLANE('',#134491);
#4944=PLANE('',#134492);
#4945=PLANE('',#134493);
#4946=PLANE('',#134494);
#4947=PLANE('',#134495);
#4948=PLANE('',#134496);
#4949=PLANE('',#134497);
#4950=PLANE('',#134498);
#4951=PLANE('',#134499);
#4952=PLANE('',#134500);
#4953=PLANE('',#134501);
#4954=PLANE('',#134502);
#4955=PLANE('',#134503);
#4956=PLANE('',#134504);
#4957=PLANE('',#134505);
#4958=PLANE('',#134506);
#4959=PLANE('',#134507);
#4960=PLANE('',#134508);
#4961=PLANE('',#134509);
#4962=PLANE('',#134510);
#4963=PLANE('',#134511);
#4964=PLANE('',#134512);
#4965=PLANE('',#134513);
#4966=PLANE('',#134514);
#4967=PLANE('',#134515);
#4968=PLANE('',#134516);
#4969=PLANE('',#134517);
#4970=PLANE('',#134518);
#4971=PLANE('',#134519);
#4972=PLANE('',#134520);
#4973=PLANE('',#134521);
#4974=PLANE('',#134522);
#4975=PLANE('',#134523);
#4976=PLANE('',#134524);
#4977=PLANE('',#134525);
#4978=PLANE('',#134526);
#4979=PLANE('',#134527);
#4980=PLANE('',#134528);
#4981=PLANE('',#134529);
#4982=PLANE('',#134530);
#4983=PLANE('',#134531);
#4984=PLANE('',#134532);
#4985=PLANE('',#134533);
#4986=PLANE('',#134534);
#4987=PLANE('',#134535);
#4988=PLANE('',#134536);
#4989=PLANE('',#134537);
#4990=PLANE('',#134538);
#4991=PLANE('',#134539);
#4992=PLANE('',#134540);
#4993=PLANE('',#134541);
#4994=PLANE('',#134542);
#4995=PLANE('',#134543);
#4996=PLANE('',#134544);
#4997=PLANE('',#134545);
#4998=PLANE('',#134546);
#4999=PLANE('',#134547);
#5000=PLANE('',#134548);
#5001=PLANE('',#134549);
#5002=PLANE('',#134550);
#5003=PLANE('',#134551);
#5004=PLANE('',#134552);
#5005=PLANE('',#134553);
#5006=PLANE('',#134554);
#5007=PLANE('',#134555);
#5008=PLANE('',#134556);
#5009=PLANE('',#134557);
#5010=PLANE('',#134558);
#5011=PLANE('',#134559);
#5012=PLANE('',#134560);
#5013=PLANE('',#134561);
#5014=PLANE('',#134562);
#5015=PLANE('',#134563);
#5016=PLANE('',#134564);
#5017=PLANE('',#134565);
#5018=PLANE('',#134566);
#5019=PLANE('',#134567);
#5020=PLANE('',#134568);
#5021=PLANE('',#134569);
#5022=PLANE('',#134570);
#5023=PLANE('',#134571);
#5024=PLANE('',#134572);
#5025=PLANE('',#134573);
#5026=PLANE('',#134574);
#5027=PLANE('',#134575);
#5028=PLANE('',#134576);
#5029=PLANE('',#134577);
#5030=PLANE('',#134578);
#5031=PLANE('',#134579);
#5032=PLANE('',#134580);
#5033=PLANE('',#134581);
#5034=PLANE('',#134582);
#5035=PLANE('',#134583);
#5036=PLANE('',#134584);
#5037=PLANE('',#134585);
#5038=PLANE('',#134586);
#5039=PLANE('',#134587);
#5040=PLANE('',#134588);
#5041=PLANE('',#134589);
#5042=PLANE('',#134590);
#5043=PLANE('',#134591);
#5044=PLANE('',#134592);
#5045=PLANE('',#134593);
#5046=PLANE('',#134594);
#5047=PLANE('',#134595);
#5048=PLANE('',#134596);
#5049=PLANE('',#134597);
#5050=PLANE('',#134598);
#5051=PLANE('',#134599);
#5052=PLANE('',#134600);
#5053=PLANE('',#134601);
#5054=PLANE('',#134602);
#5055=PLANE('',#134603);
#5056=PLANE('',#134604);
#5057=PLANE('',#134605);
#5058=PLANE('',#134606);
#5059=PLANE('',#134607);
#5060=PLANE('',#134608);
#5061=PLANE('',#134609);
#5062=PLANE('',#134610);
#5063=PLANE('',#134611);
#5064=PLANE('',#134612);
#5065=PLANE('',#134613);
#5066=PLANE('',#134614);
#5067=PLANE('',#134615);
#5068=PLANE('',#134616);
#5069=PLANE('',#134617);
#5070=PLANE('',#134618);
#5071=PLANE('',#134619);
#5072=PLANE('',#134620);
#5073=PLANE('',#134621);
#5074=PLANE('',#134622);
#5075=PLANE('',#134623);
#5076=PLANE('',#134625);
#5077=PLANE('',#134629);
#5078=PLANE('',#134630);
#5079=PLANE('',#134631);
#5080=PLANE('',#134635);
#5081=PLANE('',#134642);
#5082=PLANE('',#134643);
#5083=PLANE('',#134644);
#5084=PLANE('',#134648);
#5085=PLANE('',#134652);
#5086=PLANE('',#134653);
#5087=PLANE('',#134654);
#5088=PLANE('',#134655);
#5089=PLANE('',#134656);
#5090=PLANE('',#134660);
#5091=PLANE('',#134661);
#5092=PLANE('',#134662);
#5093=PLANE('',#134666);
#5094=PLANE('',#134670);
#5095=PLANE('',#134671);
#5096=PLANE('',#134672);
#5097=PLANE('',#134673);
#5098=PLANE('',#134674);
#5099=PLANE('',#134675);
#5100=PLANE('',#134676);
#5101=PLANE('',#134677);
#5102=PLANE('',#134679);
#5103=PLANE('',#134680);
#5104=PLANE('',#134682);
#5105=PLANE('',#134683);
#5106=PLANE('',#134685);
#5107=PLANE('',#134687);
#5108=PLANE('',#134688);
#5109=PLANE('',#134689);
#5110=PLANE('',#134690);
#5111=PLANE('',#134691);
#5112=PLANE('',#134692);
#5113=PLANE('',#134693);
#5114=PLANE('',#134695);
#5115=PLANE('',#134697);
#5116=PLANE('',#134698);
#5117=PLANE('',#134699);
#5118=PLANE('',#134700);
#5119=PLANE('',#134701);
#5120=PLANE('',#134704);
#5121=PLANE('',#134705);
#5122=PLANE('',#134706);
#5123=PLANE('',#134707);
#5124=PLANE('',#134708);
#5125=PLANE('',#134710);
#5126=PLANE('',#134711);
#5127=PLANE('',#134712);
#5128=PLANE('',#134713);
#5129=PLANE('',#134714);
#5130=PLANE('',#134715);
#5131=PLANE('',#134716);
#5132=PLANE('',#134717);
#5133=PLANE('',#134718);
#5134=PLANE('',#134719);
#5135=PLANE('',#134720);
#5136=PLANE('',#134721);
#5137=PLANE('',#134722);
#5138=PLANE('',#134723);
#5139=PLANE('',#134724);
#5140=PLANE('',#134729);
#5141=PLANE('',#134733);
#5142=PLANE('',#134734);
#5143=PLANE('',#134735);
#5144=PLANE('',#134739);
#5145=PLANE('',#134743);
#5146=PLANE('',#134747);
#5147=PLANE('',#134748);
#5148=PLANE('',#134749);
#5149=PLANE('',#134753);
#5150=PLANE('',#134757);
#5151=PLANE('',#134761);
#5152=PLANE('',#134762);
#5153=PLANE('',#134763);
#5154=PLANE('',#134767);
#5155=PLANE('',#134771);
#5156=PLANE('',#134775);
#5157=PLANE('',#134776);
#5158=PLANE('',#134777);
#5159=PLANE('',#134781);
#5160=PLANE('',#134785);
#5161=PLANE('',#134786);
#5162=PLANE('',#134787);
#5163=PLANE('',#134788);
#5164=PLANE('',#134789);
#5165=PLANE('',#134790);
#5166=PLANE('',#134791);
#5167=PLANE('',#134795);
#5168=PLANE('',#134796);
#5169=PLANE('',#134800);
#5170=PLANE('',#134801);
#5171=PLANE('',#134802);
#5172=PLANE('',#134803);
#5173=PLANE('',#134807);
#5174=PLANE('',#134808);
#5175=PLANE('',#134812);
#5176=PLANE('',#134813);
#5177=PLANE('',#134814);
#5178=PLANE('',#134815);
#5179=PLANE('',#134816);
#5180=PLANE('',#134817);
#5181=PLANE('',#134818);
#5182=PLANE('',#134819);
#5183=PLANE('',#134820);
#5184=PLANE('',#134821);
#5185=PLANE('',#134822);
#5186=PLANE('',#134823);
#5187=PLANE('',#134824);
#5188=PLANE('',#134828);
#5189=PLANE('',#134829);
#5190=PLANE('',#134830);
#5191=PLANE('',#134834);
#5192=PLANE('',#134838);
#5193=PLANE('',#134842);
#5194=PLANE('',#134843);
#5195=PLANE('',#134844);
#5196=PLANE('',#134848);
#5197=PLANE('',#134852);
#5198=PLANE('',#134853);
#5199=PLANE('',#134854);
#5200=PLANE('',#134855);
#5201=PLANE('',#134856);
#5202=PLANE('',#134857);
#5203=PLANE('',#134858);
#5204=PLANE('',#134859);
#5205=PLANE('',#134860);
#5206=PLANE('',#134861);
#5207=PLANE('',#134862);
#5208=PLANE('',#134863);
#5209=PLANE('',#134864);
#5210=PLANE('',#134865);
#5211=PLANE('',#134869);
#5212=PLANE('',#134870);
#5213=PLANE('',#134871);
#5214=PLANE('',#134875);
#5215=PLANE('',#134879);
#5216=PLANE('',#134880);
#5217=PLANE('',#134881);
#5218=PLANE('',#134882);
#5219=PLANE('',#134883);
#5220=PLANE('',#134884);
#5221=PLANE('',#134885);
#5222=PLANE('',#134886);
#5223=PLANE('',#134887);
#5224=PLANE('',#134891);
#5225=PLANE('',#134892);
#5226=PLANE('',#134896);
#5227=PLANE('',#134897);
#5228=PLANE('',#134901);
#5229=PLANE('',#134902);
#5230=PLANE('',#134903);
#5231=PLANE('',#134904);
#5232=PLANE('',#134905);
#5233=PLANE('',#134906);
#5234=PLANE('',#134907);
#5235=PLANE('',#134908);
#5236=PLANE('',#134909);
#5237=PLANE('',#134910);
#5238=PLANE('',#134911);
#5239=PLANE('',#134912);
#5240=PLANE('',#134913);
#5241=PLANE('',#134914);
#5242=PLANE('',#134915);
#5243=PLANE('',#134916);
#5244=PLANE('',#134917);
#5245=PLANE('',#134918);
#5246=PLANE('',#134919);
#5247=PLANE('',#134920);
#5248=PLANE('',#134921);
#5249=PLANE('',#134922);
#5250=PLANE('',#134923);
#5251=PLANE('',#134924);
#5252=PLANE('',#134925);
#5253=PLANE('',#134926);
#5254=PLANE('',#134927);
#5255=PLANE('',#134931);
#5256=PLANE('',#134935);
#5257=PLANE('',#134936);
#5258=PLANE('',#134940);
#5259=PLANE('',#134941);
#5260=PLANE('',#134943);
#5261=PLANE('',#134945);
#5262=PLANE('',#134946);
#5263=PLANE('',#134949);
#5264=PLANE('',#134953);
#5265=PLANE('',#134954);
#5266=PLANE('',#134955);
#5267=PLANE('',#134959);
#5268=PLANE('',#134966);
#5269=PLANE('',#134967);
#5270=PLANE('',#134968);
#5271=PLANE('',#134972);
#5272=PLANE('',#134976);
#5273=PLANE('',#134977);
#5274=PLANE('',#134978);
#5275=PLANE('',#134979);
#5276=PLANE('',#134980);
#5277=PLANE('',#134984);
#5278=PLANE('',#134985);
#5279=PLANE('',#134986);
#5280=PLANE('',#134990);
#5281=PLANE('',#134994);
#5282=PLANE('',#134995);
#5283=PLANE('',#134996);
#5284=PLANE('',#134997);
#5285=PLANE('',#134998);
#5286=PLANE('',#134999);
#5287=PLANE('',#135000);
#5288=PLANE('',#135001);
#5289=PLANE('',#135003);
#5290=PLANE('',#135004);
#5291=PLANE('',#135006);
#5292=PLANE('',#135007);
#5293=PLANE('',#135009);
#5294=PLANE('',#135011);
#5295=PLANE('',#135012);
#5296=PLANE('',#135013);
#5297=PLANE('',#135014);
#5298=PLANE('',#135015);
#5299=PLANE('',#135016);
#5300=PLANE('',#135017);
#5301=PLANE('',#135019);
#5302=PLANE('',#135021);
#5303=PLANE('',#135022);
#5304=PLANE('',#135023);
#5305=PLANE('',#135024);
#5306=PLANE('',#135025);
#5307=PLANE('',#135028);
#5308=PLANE('',#135029);
#5309=PLANE('',#135030);
#5310=PLANE('',#135031);
#5311=PLANE('',#135032);
#5312=PLANE('',#135034);
#5313=PLANE('',#135035);
#5314=PLANE('',#135036);
#5315=PLANE('',#135037);
#5316=PLANE('',#135038);
#5317=PLANE('',#135039);
#5318=PLANE('',#135040);
#5319=PLANE('',#135041);
#5320=PLANE('',#135042);
#5321=PLANE('',#135043);
#5322=PLANE('',#135044);
#5323=PLANE('',#135045);
#5324=PLANE('',#135046);
#5325=PLANE('',#135047);
#5326=PLANE('',#135048);
#5327=PLANE('',#135050);
#5328=PLANE('',#135051);
#5329=PLANE('',#135055);
#5330=PLANE('',#135059);
#5331=PLANE('',#135063);
#5332=PLANE('',#135067);
#5333=PLANE('',#135068);
#5334=PLANE('',#135069);
#5335=PLANE('',#135070);
#5336=PLANE('',#135071);
#5337=PLANE('',#135072);
#5338=PLANE('',#135073);
#5339=PLANE('',#135077);
#5340=PLANE('',#135078);
#5341=PLANE('',#135082);
#5342=PLANE('',#135083);
#5343=PLANE('',#135090);
#5344=PLANE('',#135091);
#5345=PLANE('',#135093);
#5346=PLANE('',#135094);
#5347=PLANE('',#135098);
#5348=PLANE('',#135102);
#5349=PLANE('',#135106);
#5350=PLANE('',#135110);
#5351=PLANE('',#135111);
#5352=PLANE('',#135112);
#5353=PLANE('',#135113);
#5354=PLANE('',#135114);
#5355=PLANE('',#135115);
#5356=PLANE('',#135116);
#5357=PLANE('',#135120);
#5358=PLANE('',#135121);
#5359=PLANE('',#135125);
#5360=PLANE('',#135126);
#5361=PLANE('',#135133);
#5362=PLANE('',#135134);
#5363=PLANE('',#135136);
#5364=PLANE('',#135137);
#5365=PLANE('',#135141);
#5366=PLANE('',#135145);
#5367=PLANE('',#135149);
#5368=PLANE('',#135153);
#5369=PLANE('',#135154);
#5370=PLANE('',#135155);
#5371=PLANE('',#135156);
#5372=PLANE('',#135157);
#5373=PLANE('',#135158);
#5374=PLANE('',#135159);
#5375=PLANE('',#135163);
#5376=PLANE('',#135164);
#5377=PLANE('',#135168);
#5378=PLANE('',#135169);
#5379=PLANE('',#135176);
#5380=PLANE('',#135177);
#5381=PLANE('',#135179);
#5382=PLANE('',#135180);
#5383=PLANE('',#135184);
#5384=PLANE('',#135188);
#5385=PLANE('',#135192);
#5386=PLANE('',#135196);
#5387=PLANE('',#135197);
#5388=PLANE('',#135198);
#5389=PLANE('',#135199);
#5390=PLANE('',#135200);
#5391=PLANE('',#135201);
#5392=PLANE('',#135202);
#5393=PLANE('',#135206);
#5394=PLANE('',#135207);
#5395=PLANE('',#135211);
#5396=PLANE('',#135212);
#5397=PLANE('',#135219);
#5398=PLANE('',#135220);
#5399=PLANE('',#135222);
#5400=PLANE('',#135223);
#5401=PLANE('',#135227);
#5402=PLANE('',#135231);
#5403=PLANE('',#135235);
#5404=PLANE('',#135239);
#5405=PLANE('',#135240);
#5406=PLANE('',#135241);
#5407=PLANE('',#135242);
#5408=PLANE('',#135243);
#5409=PLANE('',#135244);
#5410=PLANE('',#135245);
#5411=PLANE('',#135249);
#5412=PLANE('',#135250);
#5413=PLANE('',#135254);
#5414=PLANE('',#135255);
#5415=PLANE('',#135262);
#5416=PLANE('',#135263);
#5417=PLANE('',#135265);
#5418=PLANE('',#135266);
#5419=PLANE('',#135270);
#5420=PLANE('',#135274);
#5421=PLANE('',#135278);
#5422=PLANE('',#135282);
#5423=PLANE('',#135283);
#5424=PLANE('',#135284);
#5425=PLANE('',#135285);
#5426=PLANE('',#135286);
#5427=PLANE('',#135287);
#5428=PLANE('',#135288);
#5429=PLANE('',#135292);
#5430=PLANE('',#135293);
#5431=PLANE('',#135297);
#5432=PLANE('',#135298);
#5433=PLANE('',#135305);
#5434=PLANE('',#135306);
#5435=PLANE('',#135308);
#5436=PLANE('',#135309);
#5437=PLANE('',#135313);
#5438=PLANE('',#135317);
#5439=PLANE('',#135321);
#5440=PLANE('',#135325);
#5441=PLANE('',#135326);
#5442=PLANE('',#135327);
#5443=PLANE('',#135328);
#5444=PLANE('',#135329);
#5445=PLANE('',#135330);
#5446=PLANE('',#135331);
#5447=PLANE('',#135335);
#5448=PLANE('',#135336);
#5449=PLANE('',#135340);
#5450=PLANE('',#135341);
#5451=PLANE('',#135348);
#5452=PLANE('',#135349);
#5453=PLANE('',#135351);
#5454=PLANE('',#135352);
#5455=PLANE('',#135356);
#5456=PLANE('',#135360);
#5457=PLANE('',#135364);
#5458=PLANE('',#135368);
#5459=PLANE('',#135369);
#5460=PLANE('',#135370);
#5461=PLANE('',#135371);
#5462=PLANE('',#135372);
#5463=PLANE('',#135373);
#5464=PLANE('',#135374);
#5465=PLANE('',#135378);
#5466=PLANE('',#135379);
#5467=PLANE('',#135383);
#5468=PLANE('',#135384);
#5469=PLANE('',#135391);
#5470=PLANE('',#135392);
#5471=PLANE('',#135394);
#5472=PLANE('',#135395);
#5473=PLANE('',#135399);
#5474=PLANE('',#135403);
#5475=PLANE('',#135407);
#5476=PLANE('',#135411);
#5477=PLANE('',#135412);
#5478=PLANE('',#135413);
#5479=PLANE('',#135414);
#5480=PLANE('',#135415);
#5481=PLANE('',#135416);
#5482=PLANE('',#135417);
#5483=PLANE('',#135421);
#5484=PLANE('',#135422);
#5485=PLANE('',#135426);
#5486=PLANE('',#135427);
#5487=PLANE('',#135434);
#5488=PLANE('',#135435);
#5489=PLANE('',#135437);
#5490=PLANE('',#135438);
#5491=PLANE('',#135442);
#5492=PLANE('',#135446);
#5493=PLANE('',#135450);
#5494=PLANE('',#135454);
#5495=PLANE('',#135455);
#5496=PLANE('',#135456);
#5497=PLANE('',#135457);
#5498=PLANE('',#135458);
#5499=PLANE('',#135459);
#5500=PLANE('',#135460);
#5501=PLANE('',#135464);
#5502=PLANE('',#135465);
#5503=PLANE('',#135469);
#5504=PLANE('',#135470);
#5505=PLANE('',#135477);
#5506=PLANE('',#135478);
#5507=PLANE('',#135480);
#5508=PLANE('',#135481);
#5509=PLANE('',#135485);
#5510=PLANE('',#135489);
#5511=PLANE('',#135493);
#5512=PLANE('',#135497);
#5513=PLANE('',#135498);
#5514=PLANE('',#135499);
#5515=PLANE('',#135500);
#5516=PLANE('',#135501);
#5517=PLANE('',#135502);
#5518=PLANE('',#135503);
#5519=PLANE('',#135507);
#5520=PLANE('',#135508);
#5521=PLANE('',#135512);
#5522=PLANE('',#135513);
#5523=PLANE('',#135520);
#5524=PLANE('',#135521);
#5525=PLANE('',#135523);
#5526=PLANE('',#135524);
#5527=PLANE('',#135528);
#5528=PLANE('',#135532);
#5529=PLANE('',#135536);
#5530=PLANE('',#135540);
#5531=PLANE('',#135541);
#5532=PLANE('',#135542);
#5533=PLANE('',#135543);
#5534=PLANE('',#135544);
#5535=PLANE('',#135545);
#5536=PLANE('',#135546);
#5537=PLANE('',#135550);
#5538=PLANE('',#135551);
#5539=PLANE('',#135555);
#5540=PLANE('',#135556);
#5541=PLANE('',#135563);
#5542=PLANE('',#135564);
#5543=PLANE('',#135566);
#5544=PLANE('',#135567);
#5545=PLANE('',#135571);
#5546=PLANE('',#135575);
#5547=PLANE('',#135579);
#5548=PLANE('',#135583);
#5549=PLANE('',#135584);
#5550=PLANE('',#135585);
#5551=PLANE('',#135586);
#5552=PLANE('',#135587);
#5553=PLANE('',#135588);
#5554=PLANE('',#135589);
#5555=PLANE('',#135593);
#5556=PLANE('',#135594);
#5557=PLANE('',#135598);
#5558=PLANE('',#135599);
#5559=PLANE('',#135606);
#5560=PLANE('',#135607);
#5561=PLANE('',#135609);
#5562=PLANE('',#135610);
#5563=PLANE('',#135614);
#5564=PLANE('',#135618);
#5565=PLANE('',#135622);
#5566=PLANE('',#135626);
#5567=PLANE('',#135627);
#5568=PLANE('',#135628);
#5569=PLANE('',#135629);
#5570=PLANE('',#135630);
#5571=PLANE('',#135631);
#5572=PLANE('',#135632);
#5573=PLANE('',#135636);
#5574=PLANE('',#135637);
#5575=PLANE('',#135641);
#5576=PLANE('',#135642);
#5577=PLANE('',#135649);
#5578=PLANE('',#135650);
#5579=PLANE('',#135652);
#5580=PLANE('',#135653);
#5581=PLANE('',#135657);
#5582=PLANE('',#135661);
#5583=PLANE('',#135665);
#5584=PLANE('',#135669);
#5585=PLANE('',#135670);
#5586=PLANE('',#135671);
#5587=PLANE('',#135672);
#5588=PLANE('',#135673);
#5589=PLANE('',#135674);
#5590=PLANE('',#135675);
#5591=PLANE('',#135679);
#5592=PLANE('',#135680);
#5593=PLANE('',#135684);
#5594=PLANE('',#135685);
#5595=PLANE('',#135692);
#5596=PLANE('',#135693);
#5597=PLANE('',#135695);
#5598=PLANE('',#135696);
#5599=PLANE('',#135700);
#5600=PLANE('',#135704);
#5601=PLANE('',#135708);
#5602=PLANE('',#135712);
#5603=PLANE('',#135713);
#5604=PLANE('',#135714);
#5605=PLANE('',#135715);
#5606=PLANE('',#135716);
#5607=PLANE('',#135717);
#5608=PLANE('',#135718);
#5609=PLANE('',#135722);
#5610=PLANE('',#135723);
#5611=PLANE('',#135727);
#5612=PLANE('',#135728);
#5613=PLANE('',#135735);
#5614=PLANE('',#135736);
#5615=PLANE('',#135738);
#5616=PLANE('',#135739);
#5617=PLANE('',#135743);
#5618=PLANE('',#135747);
#5619=PLANE('',#135751);
#5620=PLANE('',#135755);
#5621=PLANE('',#135756);
#5622=PLANE('',#135757);
#5623=PLANE('',#135758);
#5624=PLANE('',#135759);
#5625=PLANE('',#135760);
#5626=PLANE('',#135761);
#5627=PLANE('',#135765);
#5628=PLANE('',#135766);
#5629=PLANE('',#135770);
#5630=PLANE('',#135771);
#5631=PLANE('',#135778);
#5632=PLANE('',#135779);
#5633=PLANE('',#135781);
#5634=PLANE('',#135782);
#5635=PLANE('',#135786);
#5636=PLANE('',#135790);
#5637=PLANE('',#135794);
#5638=PLANE('',#135798);
#5639=PLANE('',#135799);
#5640=PLANE('',#135800);
#5641=PLANE('',#135801);
#5642=PLANE('',#135802);
#5643=PLANE('',#135803);
#5644=PLANE('',#135804);
#5645=PLANE('',#135808);
#5646=PLANE('',#135809);
#5647=PLANE('',#135813);
#5648=PLANE('',#135814);
#5649=PLANE('',#135821);
#5650=PLANE('',#135822);
#5651=PLANE('',#135824);
#5652=PLANE('',#135825);
#5653=PLANE('',#135829);
#5654=PLANE('',#135833);
#5655=PLANE('',#135837);
#5656=PLANE('',#135841);
#5657=PLANE('',#135842);
#5658=PLANE('',#135843);
#5659=PLANE('',#135844);
#5660=PLANE('',#135845);
#5661=PLANE('',#135846);
#5662=PLANE('',#135847);
#5663=PLANE('',#135851);
#5664=PLANE('',#135852);
#5665=PLANE('',#135856);
#5666=PLANE('',#135857);
#5667=PLANE('',#135864);
#5668=PLANE('',#135865);
#5669=PLANE('',#135867);
#5670=PLANE('',#135868);
#5671=PLANE('',#135872);
#5672=PLANE('',#135876);
#5673=PLANE('',#135880);
#5674=PLANE('',#135884);
#5675=PLANE('',#135885);
#5676=PLANE('',#135886);
#5677=PLANE('',#135887);
#5678=PLANE('',#135888);
#5679=PLANE('',#135889);
#5680=PLANE('',#135890);
#5681=PLANE('',#135894);
#5682=PLANE('',#135895);
#5683=PLANE('',#135899);
#5684=PLANE('',#135900);
#5685=PLANE('',#135907);
#5686=PLANE('',#135908);
#5687=PLANE('',#135910);
#5688=PLANE('',#135911);
#5689=PLANE('',#135915);
#5690=PLANE('',#135919);
#5691=PLANE('',#135923);
#5692=PLANE('',#135927);
#5693=PLANE('',#135928);
#5694=PLANE('',#135929);
#5695=PLANE('',#135930);
#5696=PLANE('',#135931);
#5697=PLANE('',#135932);
#5698=PLANE('',#135933);
#5699=PLANE('',#135937);
#5700=PLANE('',#135938);
#5701=PLANE('',#135942);
#5702=PLANE('',#135943);
#5703=PLANE('',#135950);
#5704=PLANE('',#135951);
#5705=PLANE('',#135953);
#5706=PLANE('',#135954);
#5707=PLANE('',#135958);
#5708=PLANE('',#135962);
#5709=PLANE('',#135966);
#5710=PLANE('',#135970);
#5711=PLANE('',#135971);
#5712=PLANE('',#135972);
#5713=PLANE('',#135973);
#5714=PLANE('',#135974);
#5715=PLANE('',#135975);
#5716=PLANE('',#135976);
#5717=PLANE('',#135980);
#5718=PLANE('',#135981);
#5719=PLANE('',#135985);
#5720=PLANE('',#135986);
#5721=PLANE('',#135993);
#5722=PLANE('',#135994);
#5723=PLANE('',#135996);
#5724=PLANE('',#135997);
#5725=PLANE('',#136001);
#5726=PLANE('',#136005);
#5727=PLANE('',#136009);
#5728=PLANE('',#136013);
#5729=PLANE('',#136014);
#5730=PLANE('',#136015);
#5731=PLANE('',#136016);
#5732=PLANE('',#136017);
#5733=PLANE('',#136018);
#5734=PLANE('',#136019);
#5735=PLANE('',#136023);
#5736=PLANE('',#136024);
#5737=PLANE('',#136028);
#5738=PLANE('',#136029);
#5739=PLANE('',#136036);
#5740=PLANE('',#136037);
#5741=PLANE('',#136039);
#5742=PLANE('',#136040);
#5743=PLANE('',#136044);
#5744=PLANE('',#136048);
#5745=PLANE('',#136052);
#5746=PLANE('',#136056);
#5747=PLANE('',#136057);
#5748=PLANE('',#136058);
#5749=PLANE('',#136059);
#5750=PLANE('',#136060);
#5751=PLANE('',#136061);
#5752=PLANE('',#136062);
#5753=PLANE('',#136066);
#5754=PLANE('',#136067);
#5755=PLANE('',#136071);
#5756=PLANE('',#136072);
#5757=PLANE('',#136079);
#5758=PLANE('',#136080);
#5759=PLANE('',#136082);
#5760=PLANE('',#136083);
#5761=PLANE('',#136087);
#5762=PLANE('',#136091);
#5763=PLANE('',#136095);
#5764=PLANE('',#136099);
#5765=PLANE('',#136100);
#5766=PLANE('',#136101);
#5767=PLANE('',#136102);
#5768=PLANE('',#136103);
#5769=PLANE('',#136104);
#5770=PLANE('',#136105);
#5771=PLANE('',#136109);
#5772=PLANE('',#136110);
#5773=PLANE('',#136114);
#5774=PLANE('',#136115);
#5775=PLANE('',#136122);
#5776=PLANE('',#136123);
#5777=PLANE('',#136125);
#5778=PLANE('',#136130);
#5779=PLANE('',#136135);
#5780=PLANE('',#136136);
#5781=PLANE('',#136141);
#5782=PLANE('',#136142);
#5783=PLANE('',#136147);
#5784=PLANE('',#136150);
#5785=PLANE('',#136153);
#5786=PLANE('',#136156);
#5787=PLANE('',#136159);
#5788=PLANE('',#136164);
#5789=PLANE('',#136169);
#5790=PLANE('',#136170);
#5791=PLANE('',#136175);
#5792=PLANE('',#136176);
#5793=PLANE('',#136178);
#5794=PLANE('',#136179);
#5795=PLANE('',#136183);
#5796=PLANE('',#136187);
#5797=PLANE('',#136191);
#5798=PLANE('',#136195);
#5799=PLANE('',#136196);
#5800=PLANE('',#136197);
#5801=PLANE('',#136198);
#5802=PLANE('',#136199);
#5803=PLANE('',#136200);
#5804=PLANE('',#136201);
#5805=PLANE('',#136205);
#5806=PLANE('',#136206);
#5807=PLANE('',#136210);
#5808=PLANE('',#136211);
#5809=PLANE('',#136218);
#5810=PLANE('',#136219);
#5811=PLANE('',#136221);
#5812=PLANE('',#136222);
#5813=PLANE('',#136226);
#5814=PLANE('',#136230);
#5815=PLANE('',#136234);
#5816=PLANE('',#136238);
#5817=PLANE('',#136239);
#5818=PLANE('',#136240);
#5819=PLANE('',#136241);
#5820=PLANE('',#136242);
#5821=PLANE('',#136243);
#5822=PLANE('',#136244);
#5823=PLANE('',#136248);
#5824=PLANE('',#136249);
#5825=PLANE('',#136253);
#5826=PLANE('',#136254);
#5827=PLANE('',#136261);
#5828=PLANE('',#136262);
#5829=PLANE('',#136264);
#5830=PLANE('',#136265);
#5831=PLANE('',#136269);
#5832=PLANE('',#136273);
#5833=PLANE('',#136277);
#5834=PLANE('',#136281);
#5835=PLANE('',#136282);
#5836=PLANE('',#136283);
#5837=PLANE('',#136284);
#5838=PLANE('',#136285);
#5839=PLANE('',#136286);
#5840=PLANE('',#136287);
#5841=PLANE('',#136291);
#5842=PLANE('',#136292);
#5843=PLANE('',#136296);
#5844=PLANE('',#136297);
#5845=PLANE('',#136304);
#5846=PLANE('',#136305);
#5847=PLANE('',#136307);
#5848=PLANE('',#136308);
#5849=PLANE('',#136312);
#5850=PLANE('',#136316);
#5851=PLANE('',#136320);
#5852=PLANE('',#136324);
#5853=PLANE('',#136325);
#5854=PLANE('',#136326);
#5855=PLANE('',#136327);
#5856=PLANE('',#136328);
#5857=PLANE('',#136329);
#5858=PLANE('',#136330);
#5859=PLANE('',#136334);
#5860=PLANE('',#136335);
#5861=PLANE('',#136339);
#5862=PLANE('',#136340);
#5863=PLANE('',#136347);
#5864=PLANE('',#136348);
#5865=PLANE('',#136350);
#5866=PLANE('',#136351);
#5867=PLANE('',#136355);
#5868=PLANE('',#136359);
#5869=PLANE('',#136363);
#5870=PLANE('',#136367);
#5871=PLANE('',#136368);
#5872=PLANE('',#136369);
#5873=PLANE('',#136370);
#5874=PLANE('',#136371);
#5875=PLANE('',#136372);
#5876=PLANE('',#136373);
#5877=PLANE('',#136377);
#5878=PLANE('',#136378);
#5879=PLANE('',#136382);
#5880=PLANE('',#136383);
#5881=PLANE('',#136390);
#5882=PLANE('',#136391);
#5883=PLANE('',#136393);
#5884=PLANE('',#136394);
#5885=PLANE('',#136398);
#5886=PLANE('',#136402);
#5887=PLANE('',#136406);
#5888=PLANE('',#136410);
#5889=PLANE('',#136411);
#5890=PLANE('',#136412);
#5891=PLANE('',#136413);
#5892=PLANE('',#136414);
#5893=PLANE('',#136415);
#5894=PLANE('',#136416);
#5895=PLANE('',#136420);
#5896=PLANE('',#136421);
#5897=PLANE('',#136425);
#5898=PLANE('',#136426);
#5899=PLANE('',#136433);
#5900=PLANE('',#136434);
#5901=PLANE('',#136436);
#5902=PLANE('',#136437);
#5903=PLANE('',#136441);
#5904=PLANE('',#136445);
#5905=PLANE('',#136449);
#5906=PLANE('',#136453);
#5907=PLANE('',#136454);
#5908=PLANE('',#136455);
#5909=PLANE('',#136456);
#5910=PLANE('',#136457);
#5911=PLANE('',#136458);
#5912=PLANE('',#136459);
#5913=PLANE('',#136463);
#5914=PLANE('',#136464);
#5915=PLANE('',#136468);
#5916=PLANE('',#136469);
#5917=PLANE('',#136476);
#5918=PLANE('',#136477);
#5919=PLANE('',#136479);
#5920=PLANE('',#136480);
#5921=PLANE('',#136484);
#5922=PLANE('',#136488);
#5923=PLANE('',#136492);
#5924=PLANE('',#136496);
#5925=PLANE('',#136497);
#5926=PLANE('',#136498);
#5927=PLANE('',#136499);
#5928=PLANE('',#136500);
#5929=PLANE('',#136501);
#5930=PLANE('',#136502);
#5931=PLANE('',#136506);
#5932=PLANE('',#136507);
#5933=PLANE('',#136511);
#5934=PLANE('',#136512);
#5935=PLANE('',#136519);
#5936=PLANE('',#136520);
#5937=PLANE('',#136522);
#5938=PLANE('',#136523);
#5939=PLANE('',#136527);
#5940=PLANE('',#136531);
#5941=PLANE('',#136535);
#5942=PLANE('',#136539);
#5943=PLANE('',#136540);
#5944=PLANE('',#136541);
#5945=PLANE('',#136542);
#5946=PLANE('',#136543);
#5947=PLANE('',#136544);
#5948=PLANE('',#136545);
#5949=PLANE('',#136549);
#5950=PLANE('',#136550);
#5951=PLANE('',#136554);
#5952=PLANE('',#136555);
#5953=PLANE('',#136562);
#5954=PLANE('',#136563);
#5955=PLANE('',#136565);
#5956=PLANE('',#136566);
#5957=PLANE('',#136570);
#5958=PLANE('',#136574);
#5959=PLANE('',#136578);
#5960=PLANE('',#136582);
#5961=PLANE('',#136583);
#5962=PLANE('',#136584);
#5963=PLANE('',#136585);
#5964=PLANE('',#136586);
#5965=PLANE('',#136587);
#5966=PLANE('',#136588);
#5967=PLANE('',#136592);
#5968=PLANE('',#136593);
#5969=PLANE('',#136597);
#5970=PLANE('',#136598);
#5971=PLANE('',#136605);
#5972=PLANE('',#136606);
#5973=PLANE('',#136608);
#5974=PLANE('',#136609);
#5975=PLANE('',#136613);
#5976=PLANE('',#136617);
#5977=PLANE('',#136621);
#5978=PLANE('',#136625);
#5979=PLANE('',#136626);
#5980=PLANE('',#136627);
#5981=PLANE('',#136628);
#5982=PLANE('',#136629);
#5983=PLANE('',#136630);
#5984=PLANE('',#136631);
#5985=PLANE('',#136635);
#5986=PLANE('',#136636);
#5987=PLANE('',#136640);
#5988=PLANE('',#136641);
#5989=PLANE('',#136648);
#5990=PLANE('',#136649);
#5991=PLANE('',#136651);
#5992=PLANE('',#136652);
#5993=PLANE('',#136656);
#5994=PLANE('',#136660);
#5995=PLANE('',#136664);
#5996=PLANE('',#136668);
#5997=PLANE('',#136669);
#5998=PLANE('',#136670);
#5999=PLANE('',#136671);
#6000=PLANE('',#136672);
#6001=PLANE('',#136673);
#6002=PLANE('',#136674);
#6003=PLANE('',#136678);
#6004=PLANE('',#136679);
#6005=PLANE('',#136683);
#6006=PLANE('',#136684);
#6007=PLANE('',#136691);
#6008=PLANE('',#136692);
#6009=PLANE('',#136694);
#6010=PLANE('',#136695);
#6011=PLANE('',#136699);
#6012=PLANE('',#136703);
#6013=PLANE('',#136707);
#6014=PLANE('',#136711);
#6015=PLANE('',#136712);
#6016=PLANE('',#136713);
#6017=PLANE('',#136714);
#6018=PLANE('',#136715);
#6019=PLANE('',#136716);
#6020=PLANE('',#136717);
#6021=PLANE('',#136721);
#6022=PLANE('',#136722);
#6023=PLANE('',#136726);
#6024=PLANE('',#136727);
#6025=PLANE('',#136734);
#6026=PLANE('',#136735);
#6027=PLANE('',#136737);
#6028=PLANE('',#136738);
#6029=PLANE('',#136742);
#6030=PLANE('',#136746);
#6031=PLANE('',#136750);
#6032=PLANE('',#136754);
#6033=PLANE('',#136755);
#6034=PLANE('',#136756);
#6035=PLANE('',#136757);
#6036=PLANE('',#136758);
#6037=PLANE('',#136759);
#6038=PLANE('',#136760);
#6039=PLANE('',#136764);
#6040=PLANE('',#136765);
#6041=PLANE('',#136769);
#6042=PLANE('',#136770);
#6043=PLANE('',#136777);
#6044=PLANE('',#136778);
#6045=PLANE('',#136780);
#6046=PLANE('',#136781);
#6047=PLANE('',#136785);
#6048=PLANE('',#136789);
#6049=PLANE('',#136793);
#6050=PLANE('',#136797);
#6051=PLANE('',#136798);
#6052=PLANE('',#136799);
#6053=PLANE('',#136800);
#6054=PLANE('',#136801);
#6055=PLANE('',#136802);
#6056=PLANE('',#136803);
#6057=PLANE('',#136807);
#6058=PLANE('',#136808);
#6059=PLANE('',#136812);
#6060=PLANE('',#136813);
#6061=PLANE('',#136820);
#6062=PLANE('',#136821);
#6063=PLANE('',#136826);
#6064=PLANE('',#136827);
#6065=PLANE('',#136828);
#6066=PLANE('',#136829);
#6067=PLANE('',#136830);
#6068=PLANE('',#136831);
#6069=PLANE('',#136832);
#6070=PLANE('',#136833);
#6071=PLANE('',#136834);
#6072=PLANE('',#136835);
#6073=PLANE('',#136836);
#6074=PLANE('',#136837);
#6075=PLANE('',#136838);
#6076=PLANE('',#136839);
#6077=PLANE('',#136840);
#6078=PLANE('',#136841);
#6079=PLANE('',#136842);
#6080=PLANE('',#136843);
#6081=PLANE('',#136844);
#6082=PLANE('',#136845);
#6083=PLANE('',#136846);
#6084=PLANE('',#136847);
#6085=PLANE('',#136848);
#6086=PLANE('',#136849);
#6087=PLANE('',#136850);
#6088=PLANE('',#136851);
#6089=PLANE('',#136852);
#6090=PLANE('',#136853);
#6091=PLANE('',#136854);
#6092=PLANE('',#136855);
#6093=PLANE('',#136856);
#6094=PLANE('',#136857);
#6095=PLANE('',#136858);
#6096=PLANE('',#136859);
#6097=PLANE('',#136860);
#6098=PLANE('',#136861);
#6099=PLANE('',#136862);
#6100=PLANE('',#136863);
#6101=PLANE('',#136864);
#6102=PLANE('',#136865);
#6103=PLANE('',#136866);
#6104=PLANE('',#136867);
#6105=PLANE('',#136868);
#6106=PLANE('',#136869);
#6107=PLANE('',#136870);
#6108=PLANE('',#136871);
#6109=PLANE('',#136872);
#6110=PLANE('',#136873);
#6111=PLANE('',#136874);
#6112=PLANE('',#136875);
#6113=PLANE('',#136876);
#6114=PLANE('',#136877);
#6115=PLANE('',#136878);
#6116=PLANE('',#136879);
#6117=PLANE('',#136880);
#6118=PLANE('',#136881);
#6119=PLANE('',#136882);
#6120=PLANE('',#136883);
#6121=PLANE('',#136884);
#6122=PLANE('',#136885);
#6123=PLANE('',#136886);
#6124=PLANE('',#136891);
#6125=PLANE('',#136892);
#6126=PLANE('',#136893);
#6127=PLANE('',#136894);
#6128=PLANE('',#136895);
#6129=PLANE('',#136896);
#6130=PLANE('',#136897);
#6131=PLANE('',#136898);
#6132=PLANE('',#136899);
#6133=PLANE('',#136900);
#6134=PLANE('',#136901);
#6135=PLANE('',#136902);
#6136=PLANE('',#136903);
#6137=PLANE('',#136904);
#6138=PLANE('',#136905);
#6139=PLANE('',#136906);
#6140=PLANE('',#136907);
#6141=PLANE('',#136908);
#6142=PLANE('',#136909);
#6143=PLANE('',#136910);
#6144=PLANE('',#136911);
#6145=PLANE('',#136912);
#6146=PLANE('',#136913);
#6147=PLANE('',#136914);
#6148=PLANE('',#136915);
#6149=PLANE('',#136916);
#6150=PLANE('',#136917);
#6151=PLANE('',#136918);
#6152=PLANE('',#136919);
#6153=PLANE('',#136920);
#6154=PLANE('',#136921);
#6155=PLANE('',#136922);
#6156=PLANE('',#136923);
#6157=PLANE('',#136924);
#6158=PLANE('',#136925);
#6159=PLANE('',#136926);
#6160=PLANE('',#136927);
#6161=PLANE('',#136928);
#6162=PLANE('',#136929);
#6163=PLANE('',#136930);
#6164=PLANE('',#136931);
#6165=PLANE('',#136932);
#6166=PLANE('',#136933);
#6167=PLANE('',#136934);
#6168=PLANE('',#136935);
#6169=PLANE('',#136936);
#6170=PLANE('',#136937);
#6171=PLANE('',#136938);
#6172=PLANE('',#136939);
#6173=PLANE('',#136940);
#6174=PLANE('',#136941);
#6175=PLANE('',#136942);
#6176=PLANE('',#136943);
#6177=PLANE('',#136944);
#6178=PLANE('',#136945);
#6179=PLANE('',#136946);
#6180=PLANE('',#136947);
#6181=PLANE('',#136948);
#6182=PLANE('',#136949);
#6183=PLANE('',#136950);
#6184=PLANE('',#136951);
#6185=PLANE('',#136991);
#6186=PLANE('',#136992);
#6187=PLANE('',#136993);
#6188=PLANE('',#136994);
#6189=PLANE('',#136995);
#6190=PLANE('',#136996);
#6191=PLANE('',#136997);
#6192=PLANE('',#136998);
#6193=PLANE('',#136999);
#6194=PLANE('',#137003);
#6195=PLANE('',#137004);
#6196=PLANE('',#137005);
#6197=PLANE('',#137006);
#6198=PLANE('',#137007);
#6199=PLANE('',#137010);
#6200=PLANE('',#137013);
#6201=PLANE('',#137014);
#6202=PLANE('',#137015);
#6203=PLANE('',#137016);
#6204=PLANE('',#137017);
#6205=PLANE('',#137018);
#6206=PLANE('',#137019);
#6207=PLANE('',#137020);
#6208=PLANE('',#137021);
#6209=PLANE('',#137024);
#6210=PLANE('',#137025);
#6211=PLANE('',#137029);
#6212=PLANE('',#137030);
#6213=PLANE('',#137031);
#6214=PLANE('',#137032);
#6215=PLANE('',#137033);
#6216=PLANE('',#137034);
#6217=PLANE('',#137035);
#6218=PLANE('',#137036);
#6219=PLANE('',#137037);
#6220=PLANE('',#137041);
#6221=PLANE('',#137042);
#6222=PLANE('',#137043);
#6223=PLANE('',#137044);
#6224=PLANE('',#137048);
#6225=PLANE('',#137049);
#6226=PLANE('',#137050);
#6227=PLANE('',#137051);
#6228=PLANE('',#137052);
#6229=PLANE('',#137053);
#6230=PLANE('',#137054);
#6231=PLANE('',#137055);
#6232=PLANE('',#137056);
#6233=PLANE('',#137060);
#6234=PLANE('',#137061);
#6235=PLANE('',#137062);
#6236=PLANE('',#137063);
#6237=PLANE('',#137064);
#6238=PLANE('',#137069);
#6239=PLANE('',#137072);
#6240=PLANE('',#137075);
#6241=PLANE('',#137078);
#6242=PLANE('',#137081);
#6243=PLANE('',#137082);
#6244=PLANE('',#137116);
#6245=PLANE('',#137120);
#6246=PLANE('',#137124);
#6247=PLANE('',#137128);
#6248=PLANE('',#137132);
#6249=PLANE('',#137135);
#6250=PLANE('',#137138);
#6251=PLANE('',#137141);
#6252=PLANE('',#137144);
#6253=PLANE('',#137145);
#6254=PLANE('',#137170);
#6255=PLANE('',#137171);
#6256=PLANE('',#137176);
#6257=PLANE('',#137178);
#6258=PLANE('',#137180);
#6259=PLANE('',#137182);
#6260=PLANE('',#137184);
#6261=PLANE('',#137192);
#6262=PLANE('',#137193);
#6263=PLANE('',#137194);
#6264=PLANE('',#137195);
#6265=PLANE('',#137196);
#6266=PLANE('',#137202);
#6267=PLANE('',#137203);
#6268=PLANE('',#137204);
#6269=PLANE('',#137205);
#6270=PLANE('',#137208);
#6271=PLANE('',#137216);
#6272=PLANE('',#137217);
#6273=PLANE('',#137218);
#6274=PLANE('',#137219);
#6275=PLANE('',#137220);
#6276=PLANE('',#137226);
#6277=PLANE('',#137227);
#6278=PLANE('',#137228);
#6279=PLANE('',#137229);
#6280=PLANE('',#137230);
#6281=PLANE('',#137233);
#6282=PLANE('',#137242);
#6283=PLANE('',#137243);
#6284=PLANE('',#137244);
#6285=PLANE('',#137245);
#6286=PLANE('',#137246);
#6287=PLANE('',#137247);
#6288=PLANE('',#137251);
#6289=PLANE('',#137252);
#6290=PLANE('',#137255);
#6291=PLANE('',#137258);
#6292=PLANE('',#137261);
#6293=PLANE('',#137262);
#6294=PLANE('',#137263);
#6295=PLANE('',#137264);
#6296=PLANE('',#137268);
#6297=PLANE('',#137272);
#6298=PLANE('',#137274);
#6299=PLANE('',#137275);
#6300=PLANE('',#137276);
#6301=PLANE('',#137277);
#6302=PLANE('',#137278);
#6303=PLANE('',#137280);
#6304=PLANE('',#137282);
#6305=PLANE('',#137286);
#6306=PLANE('',#137291);
#6307=PLANE('',#137293);
#6308=PLANE('',#137294);
#6309=PLANE('',#137295);
#6310=PLANE('',#137296);
#6311=PLANE('',#137298);
#6312=PLANE('',#137299);
#6313=PLANE('',#137303);
#6314=PLANE('',#137307);
#6315=PLANE('',#137309);
#6316=PLANE('',#137310);
#6317=PLANE('',#137311);
#6318=PLANE('',#137312);
#6319=PLANE('',#137314);
#6320=PLANE('',#137317);
#6321=PLANE('',#137324);
#6322=PLANE('',#137327);
#6323=PLANE('',#137330);
#6324=PLANE('',#137333);
#6325=PLANE('',#137334);
#6326=PLANE('',#137335);
#6327=PLANE('',#137339);
#6328=PLANE('',#137340);
#6329=PLANE('',#137341);
#6330=PLANE('',#137342);
#6331=PLANE('',#137343);
#6332=PLANE('',#137344);
#6333=PLANE('',#137345);
#6334=PLANE('',#137349);
#6335=PLANE('',#137350);
#6336=PLANE('',#137351);
#6337=PLANE('',#137352);
#6338=PLANE('',#137353);
#6339=PLANE('',#137360);
#6340=PLANE('',#137363);
#6341=PLANE('',#137366);
#6342=PLANE('',#137369);
#6343=PLANE('',#137370);
#6344=PLANE('',#137374);
#6345=PLANE('',#137375);
#6346=PLANE('',#137376);
#6347=PLANE('',#137377);
#6348=PLANE('',#137378);
#6349=PLANE('',#137379);
#6350=PLANE('',#137380);
#6351=PLANE('',#137381);
#6352=PLANE('',#137382);
#6353=PLANE('',#137383);
#6354=PLANE('',#137384);
#6355=PLANE('',#137385);
#6356=PLANE('',#137389);
#6357=PLANE('',#137390);
#6358=PLANE('',#137391);
#6359=PLANE('',#137392);
#6360=PLANE('',#137393);
#6361=PLANE('',#137395);
#6362=PLANE('',#137396);
#6363=PLANE('',#137399);
#6364=PLANE('',#137400);
#6365=PLANE('',#137401);
#6366=PLANE('',#137402);
#6367=PLANE('',#137406);
#6368=PLANE('',#137407);
#6369=PLANE('',#137408);
#6370=PLANE('',#137409);
#6371=PLANE('',#137410);
#6372=PLANE('',#137411);
#6373=PLANE('',#137413);
#6374=PLANE('',#137414);
#6375=PLANE('',#137417);
#6376=PLANE('',#137418);
#6377=PLANE('',#137419);
#6378=PLANE('',#137421);
#6379=PLANE('',#137422);
#6380=PLANE('',#137425);
#6381=PLANE('',#137426);
#6382=PLANE('',#137427);
#6383=PLANE('',#137428);
#6384=PLANE('',#137432);
#6385=PLANE('',#137433);
#6386=PLANE('',#137434);
#6387=PLANE('',#137435);
#6388=PLANE('',#137436);
#6389=PLANE('',#137437);
#6390=PLANE('',#137439);
#6391=PLANE('',#137440);
#6392=PLANE('',#137443);
#6393=PLANE('',#137444);
#6394=PLANE('',#137445);
#6395=PLANE('',#137446);
#6396=PLANE('',#137447);
#6397=PLANE('',#137449);
#6398=PLANE('',#137450);
#6399=PLANE('',#137453);
#6400=PLANE('',#137454);
#6401=PLANE('',#137455);
#6402=PLANE('',#137459);
#6403=PLANE('',#137460);
#6404=PLANE('',#137461);
#6405=PLANE('',#137462);
#6406=PLANE('',#137463);
#6407=PLANE('',#137464);
#6408=PLANE('',#137465);
#6409=PLANE('',#137467);
#6410=PLANE('',#137468);
#6411=PLANE('',#137471);
#6412=PLANE('',#137472);
#6413=PLANE('',#137473);
#6414=PLANE('',#137474);
#6415=PLANE('',#137478);
#6416=PLANE('',#137479);
#6417=PLANE('',#137480);
#6418=PLANE('',#137481);
#6419=PLANE('',#137482);
#6420=PLANE('',#137483);
#6421=PLANE('',#137490);
#6422=PLANE('',#137493);
#6423=PLANE('',#137496);
#6424=PLANE('',#137499);
#6425=PLANE('',#137500);
#6426=PLANE('',#137501);
#6427=PLANE('',#137505);
#6428=PLANE('',#137506);
#6429=PLANE('',#137507);
#6430=PLANE('',#137508);
#6431=PLANE('',#137509);
#6432=PLANE('',#137510);
#6433=PLANE('',#137511);
#6434=PLANE('',#137518);
#6435=PLANE('',#137521);
#6436=PLANE('',#137524);
#6437=PLANE('',#137527);
#6438=PLANE('',#137528);
#6439=PLANE('',#137529);
#6440=PLANE('',#137533);
#6441=PLANE('',#137534);
#6442=PLANE('',#137535);
#6443=PLANE('',#137536);
#6444=PLANE('',#137537);
#6445=PLANE('',#137538);
#6446=PLANE('',#137554);
#6447=PLANE('',#137555);
#6448=PLANE('',#137556);
#6449=PLANE('',#137557);
#6450=PLANE('',#137558);
#6451=PLANE('',#137560);
#6452=PLANE('',#137561);
#6453=PLANE('',#137562);
#6454=PLANE('',#137563);
#6455=PLANE('',#137566);
#6456=PLANE('',#137571);
#6457=PLANE('',#137574);
#6458=PLANE('',#137577);
#6459=PLANE('',#137580);
#6460=PLANE('',#137583);
#6461=PLANE('',#137587);
#6462=PLANE('',#137588);
#6463=PLANE('',#137589);
#6464=PLANE('',#137590);
#6465=PLANE('',#137591);
#6466=PLANE('',#137595);
#6467=PLANE('',#137596);
#6468=PLANE('',#137597);
#6469=PLANE('',#137599);
#6470=PLANE('',#137600);
#6471=PLANE('',#137603);
#6472=PLANE('',#137607);
#6473=PLANE('',#137608);
#6474=PLANE('',#137609);
#6475=PLANE('',#137613);
#6476=PLANE('',#137614);
#6477=PLANE('',#137615);
#6478=PLANE('',#137616);
#6479=PLANE('',#137617);
#6480=PLANE('',#137618);
#6481=PLANE('',#137619);
#6482=PLANE('',#137620);
#6483=PLANE('',#137621);
#6484=PLANE('',#137622);
#6485=PLANE('',#137623);
#6486=PLANE('',#137624);
#6487=PLANE('',#137625);
#6488=PLANE('',#137629);
#6489=PLANE('',#137630);
#6490=PLANE('',#137631);
#6491=PLANE('',#137632);
#6492=PLANE('',#137633);
#6493=PLANE('',#137635);
#6494=PLANE('',#137636);
#6495=PLANE('',#137637);
#6496=PLANE('',#137638);
#6497=PLANE('',#137641);
#6498=PLANE('',#137643);
#6499=PLANE('',#137644);
#6500=PLANE('',#137647);
#6501=PLANE('',#137648);
#6502=PLANE('',#137649);
#6503=PLANE('',#137650);
#6504=PLANE('',#137652);
#6505=PLANE('',#137653);
#6506=PLANE('',#137654);
#6507=PLANE('',#137655);
#6508=PLANE('',#137658);
#6509=PLANE('',#137663);
#6510=PLANE('',#137666);
#6511=PLANE('',#137669);
#6512=PLANE('',#137672);
#6513=PLANE('',#137675);
#6514=PLANE('',#137676);
#6515=PLANE('',#137677);
#6516=PLANE('',#137678);
#6517=PLANE('',#137682);
#6518=PLANE('',#137683);
#6519=PLANE('',#137684);
#6520=PLANE('',#137685);
#6521=PLANE('',#137686);
#6522=PLANE('',#137691);
#6523=PLANE('',#137694);
#6524=PLANE('',#137697);
#6525=PLANE('',#137700);
#6526=PLANE('',#137703);
#6527=PLANE('',#137705);
#6528=PLANE('',#137706);
#6529=PLANE('',#137707);
#6530=PLANE('',#137708);
#6531=PLANE('',#137711);
#6532=PLANE('',#137718);
#6533=PLANE('',#137721);
#6534=PLANE('',#137724);
#6535=PLANE('',#137727);
#6536=PLANE('',#137728);
#6537=PLANE('',#137729);
#6538=PLANE('',#137730);
#6539=PLANE('',#137731);
#6540=PLANE('',#137732);
#6541=PLANE('',#137733);
#6542=PLANE('',#137737);
#6543=PLANE('',#137738);
#6544=PLANE('',#137743);
#6545=PLANE('',#137744);
#6546=PLANE('',#137745);
#6547=PLANE('',#137746);
#6548=PLANE('',#137747);
#6549=PLANE('',#137748);
#6550=PLANE('',#137749);
#6551=PLANE('',#137750);
#6552=PLANE('',#137751);
#6553=PLANE('',#137752);
#6554=PLANE('',#137753);
#6555=PLANE('',#137754);
#6556=PLANE('',#137755);
#6557=PLANE('',#137756);
#6558=PLANE('',#137757);
#6559=PLANE('',#137758);
#6560=PLANE('',#137759);
#6561=PLANE('',#137760);
#6562=PLANE('',#137761);
#6563=PLANE('',#137762);
#6564=PLANE('',#137763);
#6565=PLANE('',#137764);
#6566=PLANE('',#137765);
#6567=PLANE('',#137766);
#6568=PLANE('',#137767);
#6569=PLANE('',#137768);
#6570=PLANE('',#137769);
#6571=PLANE('',#137770);
#6572=PLANE('',#137771);
#6573=PLANE('',#137772);
#6574=PLANE('',#137773);
#6575=PLANE('',#137774);
#6576=PLANE('',#137775);
#6577=PLANE('',#137776);
#6578=PLANE('',#137777);
#6579=PLANE('',#137778);
#6580=PLANE('',#137779);
#6581=PLANE('',#137780);
#6582=PLANE('',#137781);
#6583=PLANE('',#137782);
#6584=PLANE('',#137783);
#6585=PLANE('',#137784);
#6586=PLANE('',#137785);
#6587=PLANE('',#137786);
#6588=PLANE('',#137787);
#6589=PLANE('',#137788);
#6590=PLANE('',#137789);
#6591=PLANE('',#137790);
#6592=PLANE('',#137791);
#6593=PLANE('',#137792);
#6594=PLANE('',#137793);
#6595=PLANE('',#137794);
#6596=PLANE('',#137795);
#6597=PLANE('',#137796);
#6598=PLANE('',#137797);
#6599=PLANE('',#137798);
#6600=PLANE('',#137799);
#6601=PLANE('',#137800);
#6602=PLANE('',#137801);
#6603=PLANE('',#137802);
#6604=PLANE('',#137803);
#6605=PLANE('',#137804);
#6606=PLANE('',#137805);
#6607=PLANE('',#137806);
#6608=PLANE('',#137807);
#6609=PLANE('',#137808);
#6610=PLANE('',#137809);
#6611=PLANE('',#137810);
#6612=PLANE('',#137811);
#6613=PLANE('',#137812);
#6614=PLANE('',#137813);
#6615=PLANE('',#137814);
#6616=PLANE('',#137815);
#6617=PLANE('',#137855);
#6618=PLANE('',#137856);
#6619=PLANE('',#137857);
#6620=PLANE('',#137858);
#6621=PLANE('',#137859);
#6622=PLANE('',#137860);
#6623=PLANE('',#137861);
#6624=PLANE('',#137862);
#6625=PLANE('',#137863);
#6626=PLANE('',#137867);
#6627=PLANE('',#137868);
#6628=PLANE('',#137869);
#6629=PLANE('',#137870);
#6630=PLANE('',#137871);
#6631=PLANE('',#137874);
#6632=PLANE('',#137877);
#6633=PLANE('',#137878);
#6634=PLANE('',#137879);
#6635=PLANE('',#137880);
#6636=PLANE('',#137881);
#6637=PLANE('',#137882);
#6638=PLANE('',#137883);
#6639=PLANE('',#137884);
#6640=PLANE('',#137885);
#6641=PLANE('',#137888);
#6642=PLANE('',#137889);
#6643=PLANE('',#137893);
#6644=PLANE('',#137894);
#6645=PLANE('',#137895);
#6646=PLANE('',#137896);
#6647=PLANE('',#137897);
#6648=PLANE('',#137898);
#6649=PLANE('',#137899);
#6650=PLANE('',#137900);
#6651=PLANE('',#137901);
#6652=PLANE('',#137905);
#6653=PLANE('',#137906);
#6654=PLANE('',#137907);
#6655=PLANE('',#137908);
#6656=PLANE('',#137912);
#6657=PLANE('',#137913);
#6658=PLANE('',#137914);
#6659=PLANE('',#137915);
#6660=PLANE('',#137916);
#6661=PLANE('',#137917);
#6662=PLANE('',#137918);
#6663=PLANE('',#137919);
#6664=PLANE('',#137920);
#6665=PLANE('',#137924);
#6666=PLANE('',#137925);
#6667=PLANE('',#137926);
#6668=PLANE('',#137927);
#6669=PLANE('',#137928);
#6670=PLANE('',#137933);
#6671=PLANE('',#137936);
#6672=PLANE('',#137939);
#6673=PLANE('',#137942);
#6674=PLANE('',#137945);
#6675=PLANE('',#137946);
#6676=PLANE('',#138105);
#6677=PLANE('',#138106);
#6678=PLANE('',#138107);
#6679=PLANE('',#138108);
#6680=PLANE('',#138109);
#6681=PLANE('',#138110);
#6682=PLANE('',#138111);
#6683=PLANE('',#138112);
#6684=PLANE('',#138113);
#6685=PLANE('',#138114);
#6686=PLANE('',#138115);
#6687=PLANE('',#138116);
#6688=PLANE('',#138117);
#6689=PLANE('',#138118);
#6690=PLANE('',#138119);
#6691=PLANE('',#138120);
#6692=PLANE('',#138121);
#6693=PLANE('',#138122);
#6694=PLANE('',#138123);
#6695=PLANE('',#138124);
#6696=PLANE('',#138125);
#6697=PLANE('',#138126);
#6698=PLANE('',#138127);
#6699=PLANE('',#138128);
#6700=PLANE('',#138129);
#6701=PLANE('',#138130);
#6702=PLANE('',#138131);
#6703=PLANE('',#138132);
#6704=PLANE('',#138133);
#6705=PLANE('',#138134);
#6706=PLANE('',#138135);
#6707=PLANE('',#138136);
#6708=PLANE('',#138137);
#6709=PLANE('',#138138);
#6710=PLANE('',#138139);
#6711=PLANE('',#138140);
#6712=PLANE('',#138141);
#6713=PLANE('',#138142);
#6714=PLANE('',#138143);
#6715=PLANE('',#138144);
#6716=PLANE('',#138145);
#6717=PLANE('',#138146);
#6718=PLANE('',#138147);
#6719=PLANE('',#138148);
#6720=PLANE('',#138149);
#6721=PLANE('',#138150);
#6722=PLANE('',#138151);
#6723=PLANE('',#138152);
#6724=PLANE('',#138153);
#6725=PLANE('',#138154);
#6726=PLANE('',#138155);
#6727=PLANE('',#138156);
#6728=PLANE('',#138157);
#6729=PLANE('',#138158);
#6730=PLANE('',#138159);
#6731=PLANE('',#138160);
#6732=PLANE('',#138161);
#6733=PLANE('',#138162);
#6734=PLANE('',#138163);
#6735=PLANE('',#138164);
#6736=PLANE('',#138165);
#6737=PLANE('',#138166);
#6738=PLANE('',#138167);
#6739=PLANE('',#138168);
#6740=PLANE('',#138169);
#6741=PLANE('',#138170);
#6742=PLANE('',#138171);
#6743=PLANE('',#138172);
#6744=PLANE('',#138173);
#6745=PLANE('',#138174);
#6746=PLANE('',#138175);
#6747=PLANE('',#138176);
#6748=PLANE('',#138177);
#6749=PLANE('',#138178);
#6750=PLANE('',#138179);
#6751=PLANE('',#138180);
#6752=PLANE('',#138181);
#6753=PLANE('',#138183);
#6754=PLANE('',#138184);
#6755=PLANE('',#138185);
#6756=PLANE('',#138186);
#6757=PLANE('',#138191);
#6758=PLANE('',#138194);
#6759=PLANE('',#138195);
#6760=PLANE('',#138196);
#6761=PLANE('',#138197);
#6762=PLANE('',#138198);
#6763=PLANE('',#138199);
#6764=PLANE('',#138200);
#6765=PLANE('',#138201);
#6766=PLANE('',#138202);
#6767=PLANE('',#138203);
#6768=PLANE('',#138204);
#6769=PLANE('',#138205);
#6770=PLANE('',#138206);
#6771=PLANE('',#138207);
#6772=PLANE('',#138208);
#6773=PLANE('',#138209);
#6774=PLANE('',#138214);
#6775=PLANE('',#138217);
#6776=PLANE('',#138218);
#6777=PLANE('',#138219);
#6778=PLANE('',#138220);
#6779=PLANE('',#138221);
#6780=PLANE('',#138222);
#6781=PLANE('',#138223);
#6782=PLANE('',#138224);
#6783=PLANE('',#138225);
#6784=PLANE('',#138226);
#6785=PLANE('',#138227);
#6786=PLANE('',#138228);
#6787=PLANE('',#138229);
#6788=PLANE('',#138230);
#6789=PLANE('',#138231);
#6790=PLANE('',#138235);
#6791=PLANE('',#138239);
#6792=PLANE('',#138240);
#6793=PLANE('',#138241);
#6794=PLANE('',#138242);
#6795=PLANE('',#138243);
#6796=PLANE('',#138244);
#6797=PLANE('',#138247);
#6798=PLANE('',#138250);
#6799=PLANE('',#138253);
#6800=PLANE('',#138255);
#6801=PLANE('',#138256);
#6802=PLANE('',#138257);
#6803=PLANE('',#138258);
#6804=PLANE('',#138263);
#6805=PLANE('',#138266);
#6806=PLANE('',#138267);
#6807=PLANE('',#138268);
#6808=PLANE('',#138269);
#6809=PLANE('',#138270);
#6810=PLANE('',#138271);
#6811=PLANE('',#138272);
#6812=PLANE('',#138273);
#6813=PLANE('',#138274);
#6814=PLANE('',#138275);
#6815=PLANE('',#138276);
#6816=PLANE('',#138277);
#6817=PLANE('',#138278);
#6818=PLANE('',#138279);
#6819=PLANE('',#138280);
#6820=PLANE('',#138281);
#6821=PLANE('',#138286);
#6822=PLANE('',#138289);
#6823=PLANE('',#138290);
#6824=PLANE('',#138291);
#6825=PLANE('',#138292);
#6826=PLANE('',#138293);
#6827=PLANE('',#138294);
#6828=PLANE('',#138295);
#6829=PLANE('',#138296);
#6830=PLANE('',#138297);
#6831=PLANE('',#138298);
#6832=PLANE('',#138299);
#6833=PLANE('',#138300);
#6834=PLANE('',#138301);
#6835=PLANE('',#138302);
#6836=PLANE('',#138303);
#6837=PLANE('',#138307);
#6838=PLANE('',#138311);
#6839=PLANE('',#138312);
#6840=PLANE('',#138313);
#6841=PLANE('',#138314);
#6842=PLANE('',#138315);
#6843=PLANE('',#138316);
#6844=PLANE('',#138319);
#6845=PLANE('',#138322);
#6846=PLANE('',#138325);
#6847=PLANE('',#138333);
#6848=PLANE('',#138334);
#6849=PLANE('',#138335);
#6850=PLANE('',#138336);
#6851=PLANE('',#138337);
#6852=PLANE('',#138338);
#6853=PLANE('',#138339);
#6854=PLANE('',#138340);
#6855=PLANE('',#138341);
#6856=PLANE('',#138342);
#6857=PLANE('',#138343);
#6858=PLANE('',#138344);
#6859=PLANE('',#138351);
#6860=PLANE('',#138352);
#6861=PLANE('',#138353);
#6862=PLANE('',#138354);
#6863=PLANE('',#138355);
#6864=PLANE('',#138356);
#6865=PLANE('',#138357);
#6866=PLANE('',#138358);
#6867=PLANE('',#138359);
#6868=PLANE('',#138360);
#6869=PLANE('',#138361);
#6870=PLANE('',#138362);
#6871=PLANE('',#138368);
#6872=PLANE('',#138369);
#6873=PLANE('',#138375);
#6874=PLANE('',#138376);
#6875=PLANE('',#138382);
#6876=PLANE('',#138383);
#6877=PLANE('',#138389);
#6878=PLANE('',#138390);
#6879=PLANE('',#138396);
#6880=PLANE('',#138397);
#6881=PLANE('',#138403);
#6882=PLANE('',#138404);
#6883=PLANE('',#138414);
#6884=PLANE('',#138415);
#6885=PLANE('',#138425);
#6886=PLANE('',#138426);
#6887=PLANE('',#138436);
#6888=PLANE('',#138437);
#6889=PLANE('',#138447);
#6890=PLANE('',#138448);
#6891=PLANE('',#138458);
#6892=PLANE('',#138459);
#6893=PLANE('',#138469);
#6894=PLANE('',#138470);
#6895=PLANE('',#138471);
#6896=PLANE('',#138472);
#6897=PLANE('',#138473);
#6898=PLANE('',#138474);
#6899=PLANE('',#138475);
#6900=PLANE('',#138476);
#6901=PLANE('',#138477);
#6902=PLANE('',#138478);
#6903=PLANE('',#138479);
#6904=PLANE('',#138480);
#6905=PLANE('',#138481);
#6906=PLANE('',#138482);
#6907=PLANE('',#138483);
#6908=PLANE('',#138484);
#6909=PLANE('',#138485);
#6910=PLANE('',#138486);
#6911=PLANE('',#138487);
#6912=PLANE('',#138488);
#6913=PLANE('',#138489);
#6914=PLANE('',#138490);
#6915=PLANE('',#138491);
#6916=PLANE('',#138492);
#6917=PLANE('',#138493);
#6918=PLANE('',#138494);
#6919=PLANE('',#138495);
#6920=PLANE('',#138496);
#6921=PLANE('',#138497);
#6922=PLANE('',#138498);
#6923=PLANE('',#138499);
#6924=PLANE('',#138500);
#6925=PLANE('',#138501);
#6926=PLANE('',#138502);
#6927=PLANE('',#138503);
#6928=PLANE('',#138504);
#6929=PLANE('',#138505);
#6930=PLANE('',#138506);
#6931=PLANE('',#138507);
#6932=PLANE('',#138508);
#6933=PLANE('',#138509);
#6934=PLANE('',#138510);
#6935=PLANE('',#138511);
#6936=PLANE('',#138512);
#6937=PLANE('',#138513);
#6938=PLANE('',#138514);
#6939=PLANE('',#138515);
#6940=PLANE('',#138516);
#6941=PLANE('',#138517);
#6942=PLANE('',#138518);
#6943=PLANE('',#138519);
#6944=PLANE('',#138520);
#6945=PLANE('',#138521);
#6946=PLANE('',#138523);
#6947=PLANE('',#138526);
#6948=PLANE('',#138528);
#6949=PLANE('',#138531);
#6950=PLANE('',#138551);
#6951=PLANE('',#138553);
#6952=PLANE('',#138555);
#6953=PLANE('',#138557);
#6954=PLANE('',#138558);
#6955=PLANE('',#138559);
#6956=PLANE('',#138566);
#6957=PLANE('',#138567);
#6958=PLANE('',#138568);
#6959=PLANE('',#138569);
#6960=PLANE('',#138570);
#6961=PLANE('',#138571);
#6962=PLANE('',#138572);
#6963=PLANE('',#138573);
#6964=PLANE('',#138574);
#6965=PLANE('',#138575);
#6966=PLANE('',#138576);
#6967=PLANE('',#138577);
#6968=PLANE('',#138581);
#6969=PLANE('',#138582);
#6970=PLANE('',#138583);
#6971=PLANE('',#138584);
#6972=PLANE('',#138585);
#6973=PLANE('',#138586);
#6974=PLANE('',#138587);
#6975=PLANE('',#138596);
#6976=PLANE('',#138600);
#6977=PLANE('',#138601);
#6978=PLANE('',#138602);
#6979=PLANE('',#138609);
#6980=PLANE('',#138613);
#6981=PLANE('',#138614);
#6982=PLANE('',#138615);
#6983=PLANE('',#138619);
#6984=PLANE('',#138623);
#6985=PLANE('',#138624);
#6986=PLANE('',#138625);
#6987=PLANE('',#138626);
#6988=PLANE('',#138630);
#6989=PLANE('',#138634);
#6990=PLANE('',#138635);
#6991=PLANE('',#138636);
#6992=PLANE('',#138637);
#6993=PLANE('',#138638);
#6994=PLANE('',#138639);
#6995=PLANE('',#138640);
#6996=PLANE('',#138641);
#6997=PLANE('',#138642);
#6998=PLANE('',#138643);
#6999=PLANE('',#138644);
#7000=PLANE('',#138645);
#7001=PLANE('',#138646);
#7002=PLANE('',#138647);
#7003=PLANE('',#138648);
#7004=PLANE('',#138649);
#7005=PLANE('',#138651);
#7006=PLANE('',#138653);
#7007=PLANE('',#138654);
#7008=PLANE('',#138655);
#7009=PLANE('',#138656);
#7010=PLANE('',#138657);
#7011=PLANE('',#138659);
#7012=PLANE('',#138660);
#7013=PLANE('',#138661);
#7014=PLANE('',#138662);
#7015=PLANE('',#138664);
#7016=PLANE('',#138666);
#7017=PLANE('',#138668);
#7018=PLANE('',#138670);
#7019=PLANE('',#138671);
#7020=PLANE('',#138672);
#7021=PLANE('',#138674);
#7022=PLANE('',#138676);
#7023=PLANE('',#138678);
#7024=PLANE('',#138679);
#7025=PLANE('',#138680);
#7026=PLANE('',#138682);
#7027=PLANE('',#138684);
#7028=PLANE('',#138686);
#7029=PLANE('',#138687);
#7030=PLANE('',#138688);
#7031=PLANE('',#138690);
#7032=PLANE('',#138692);
#7033=PLANE('',#138694);
#7034=PLANE('',#138695);
#7035=PLANE('',#138696);
#7036=PLANE('',#138698);
#7037=PLANE('',#138700);
#7038=PLANE('',#138702);
#7039=PLANE('',#138703);
#7040=PLANE('',#138704);
#7041=PLANE('',#138706);
#7042=PLANE('',#138708);
#7043=PLANE('',#138710);
#7044=PLANE('',#138711);
#7045=PLANE('',#138712);
#7046=PLANE('',#138714);
#7047=PLANE('',#138716);
#7048=PLANE('',#138718);
#7049=PLANE('',#138719);
#7050=PLANE('',#138720);
#7051=PLANE('',#138722);
#7052=PLANE('',#138724);
#7053=PLANE('',#138726);
#7054=PLANE('',#138727);
#7055=PLANE('',#138728);
#7056=PLANE('',#138730);
#7057=PLANE('',#138732);
#7058=PLANE('',#138734);
#7059=PLANE('',#138735);
#7060=PLANE('',#138736);
#7061=PLANE('',#138738);
#7062=PLANE('',#138740);
#7063=PLANE('',#138742);
#7064=PLANE('',#138743);
#7065=PLANE('',#138744);
#7066=PLANE('',#138746);
#7067=PLANE('',#138748);
#7068=PLANE('',#138750);
#7069=PLANE('',#138751);
#7070=PLANE('',#138752);
#7071=PLANE('',#138754);
#7072=PLANE('',#138756);
#7073=PLANE('',#138758);
#7074=PLANE('',#138759);
#7075=PLANE('',#138760);
#7076=PLANE('',#138762);
#7077=PLANE('',#138764);
#7078=PLANE('',#138766);
#7079=PLANE('',#138767);
#7080=PLANE('',#138768);
#7081=PLANE('',#138770);
#7082=PLANE('',#138772);
#7083=PLANE('',#138774);
#7084=PLANE('',#138775);
#7085=PLANE('',#138776);
#7086=PLANE('',#138778);
#7087=PLANE('',#138780);
#7088=PLANE('',#138782);
#7089=PLANE('',#138783);
#7090=PLANE('',#138784);
#7091=PLANE('',#138786);
#7092=PLANE('',#138788);
#7093=PLANE('',#138790);
#7094=PLANE('',#138791);
#7095=PLANE('',#138804);
#7096=PLANE('',#138805);
#7097=PLANE('',#138806);
#7098=PLANE('',#138807);
#7099=PLANE('',#138808);
#7100=PLANE('',#138809);
#7101=PLANE('',#138810);
#7102=PLANE('',#138811);
#7103=PLANE('',#138812);
#7104=PLANE('',#138813);
#7105=PLANE('',#138814);
#7106=PLANE('',#138815);
#7107=PLANE('',#138816);
#7108=PLANE('',#138817);
#7109=PLANE('',#138818);
#7110=PLANE('',#138820);
#7111=PLANE('',#138822);
#7112=PLANE('',#138824);
#7113=PLANE('',#138826);
#7114=PLANE('',#138828);
#7115=PLANE('',#138830);
#7116=PLANE('',#138832);
#7117=PLANE('',#138834);
#7118=PLANE('',#138836);
#7119=PLANE('',#138838);
#7120=PLANE('',#138840);
#7121=PLANE('',#138842);
#7122=PLANE('',#138844);
#7123=PLANE('',#138846);
#7124=PLANE('',#138848);
#7125=PLANE('',#138850);
#7126=PLANE('',#138851);
#7127=PLANE('',#138853);
#7128=PLANE('',#138854);
#7129=PLANE('',#138855);
#7130=PLANE('',#138856);
#7131=PLANE('',#138857);
#7132=PLANE('',#138858);
#7133=PLANE('',#138859);
#7134=PLANE('',#138860);
#7135=PLANE('',#138861);
#7136=PLANE('',#138862);
#7137=PLANE('',#138863);
#7138=PLANE('',#138864);
#7139=PLANE('',#138865);
#7140=PLANE('',#138866);
#7141=PLANE('',#138867);
#7142=PLANE('',#138868);
#7143=PLANE('',#138869);
#7144=PLANE('',#138870);
#7145=PLANE('',#138871);
#7146=PLANE('',#138875);
#7147=PLANE('',#138879);
#7148=PLANE('',#138880);
#7149=PLANE('',#138881);
#7150=PLANE('',#138882);
#7151=PLANE('',#138883);
#7152=PLANE('',#138884);
#7153=PLANE('',#138885);
#7154=PLANE('',#138886);
#7155=PLANE('',#138887);
#7156=PLANE('',#138888);
#7157=PLANE('',#138891);
#7158=PLANE('',#138894);
#7159=PLANE('',#138901);
#7160=PLANE('',#138903);
#7161=PLANE('',#138904);
#7162=PLANE('',#138905);
#7163=PLANE('',#138906);
#7164=PLANE('',#138907);
#7165=PLANE('',#138908);
#7166=PLANE('',#138909);
#7167=PLANE('',#138910);
#7168=PLANE('',#138911);
#7169=PLANE('',#138912);
#7170=PLANE('',#138913);
#7171=PLANE('',#138914);
#7172=PLANE('',#138915);
#7173=PLANE('',#138916);
#7174=PLANE('',#138929);
#7175=PLANE('',#138936);
#7176=PLANE('',#138943);
#7177=PLANE('',#138944);
#7178=PLANE('',#138949);
#7179=PLANE('',#138950);
#7180=PLANE('',#138952);
#7181=PLANE('',#138953);
#7182=PLANE('',#138954);
#7183=PLANE('',#138955);
#7184=PLANE('',#138956);
#7185=PLANE('',#138957);
#7186=PLANE('',#138958);
#7187=PLANE('',#138959);
#7188=PLANE('',#138960);
#7189=PLANE('',#138961);
#7190=PLANE('',#138962);
#7191=PLANE('',#138963);
#7192=PLANE('',#138977);
#7193=PLANE('',#138978);
#7194=PLANE('',#138979);
#7195=PLANE('',#138980);
#7196=PLANE('',#138981);
#7197=PLANE('',#138982);
#7198=PLANE('',#138983);
#7199=PLANE('',#138984);
#7200=PLANE('',#138985);
#7201=PLANE('',#138986);
#7202=PLANE('',#138987);
#7203=PLANE('',#138988);
#7204=PLANE('',#138989);
#7205=PLANE('',#138990);
#7206=PLANE('',#138991);
#7207=PLANE('',#138992);
#7208=PLANE('',#138993);
#7209=PLANE('',#138994);
#7210=PLANE('',#138995);
#7211=PLANE('',#138996);
#7212=PLANE('',#138997);
#7213=PLANE('',#138998);
#7214=PLANE('',#138999);
#7215=PLANE('',#139000);
#7216=PLANE('',#139002);
#7217=PLANE('',#139004);
#7218=PLANE('',#139006);
#7219=PLANE('',#139008);
#7220=PLANE('',#139010);
#7221=PLANE('',#139012);
#7222=PLANE('',#139014);
#7223=PLANE('',#139016);
#7224=PLANE('',#139018);
#7225=PLANE('',#139020);
#7226=PLANE('',#139022);
#7227=PLANE('',#139024);
#7228=PLANE('',#139026);
#7229=PLANE('',#139028);
#7230=PLANE('',#139030);
#7231=PLANE('',#139032);
#7232=PLANE('',#139033);
#7233=PLANE('',#139035);
#7234=PLANE('',#139036);
#7235=PLANE('',#139037);
#7236=PLANE('',#139038);
#7237=PLANE('',#139039);
#7238=PLANE('',#139040);
#7239=PLANE('',#139042);
#7240=PLANE('',#139043);
#7241=PLANE('',#139044);
#7242=PLANE('',#139045);
#7243=PLANE('',#139046);
#7244=PLANE('',#139047);
#7245=PLANE('',#139048);
#7246=PLANE('',#139049);
#7247=PLANE('',#139051);
#7248=PLANE('',#139052);
#7249=PLANE('',#139057);
#7250=PLANE('',#139059);
#7251=PLANE('',#139066);
#7252=PLANE('',#139068);
#7253=PLANE('',#139069);
#7254=PLANE('',#139070);
#7255=PLANE('',#139071);
#7256=PLANE('',#139072);
#7257=PLANE('',#139073);
#7258=PLANE('',#139074);
#7259=PLANE('',#139075);
#7260=PLANE('',#139076);
#7261=PLANE('',#139077);
#7262=PLANE('',#139078);
#7263=PLANE('',#139079);
#7264=PLANE('',#139080);
#7265=PLANE('',#139081);
#7266=PLANE('',#139086);
#7267=PLANE('',#139087);
#7268=PLANE('',#139101);
#7269=PLANE('',#139105);
#7270=PLANE('',#139108);
#7271=PLANE('',#139111);
#7272=PLANE('',#139114);
#7273=PLANE('',#139115);
#7274=PLANE('',#139116);
#7275=PLANE('',#139120);
#7276=PLANE('',#139121);
#7277=PLANE('',#139122);
#7278=PLANE('',#139123);
#7279=PLANE('',#139125);
#7280=PLANE('',#139126);
#7281=PLANE('',#139127);
#7282=PLANE('',#139128);
#7283=PLANE('',#139129);
#7284=PLANE('',#139130);
#7285=PLANE('',#139131);
#7286=PLANE('',#139132);
#7287=PLANE('',#139133);
#7288=PLANE('',#139134);
#7289=PLANE('',#139135);
#7290=PLANE('',#139136);
#7291=PLANE('',#139137);
#7292=PLANE('',#139138);
#7293=PLANE('',#139150);
#7294=PLANE('',#139151);
#7295=PLANE('',#139152);
#7296=PLANE('',#139153);
#7297=PLANE('',#139154);
#7298=PLANE('',#139155);
#7299=PLANE('',#139156);
#7300=PLANE('',#139157);
#7301=PLANE('',#139158);
#7302=PLANE('',#139159);
#7303=PLANE('',#139160);
#7304=PLANE('',#139161);
#7305=PLANE('',#139162);
#7306=PLANE('',#139163);
#7307=PLANE('',#139164);
#7308=PLANE('',#139167);
#7309=PLANE('',#139170);
#7310=PLANE('',#139171);
#7311=PLANE('',#139172);
#7312=PLANE('',#139173);
#7313=PLANE('',#139174);
#7314=PLANE('',#139175);
#7315=PLANE('',#139176);
#7316=PLANE('',#139177);
#7317=PLANE('',#139178);
#7318=PLANE('',#139179);
#7319=PLANE('',#139180);
#7320=PLANE('',#139182);
#7321=PLANE('',#139183);
#7322=PLANE('',#139185);
#7323=PLANE('',#139186);
#7324=PLANE('',#139187);
#7325=PLANE('',#139188);
#7326=PLANE('',#139189);
#7327=PLANE('',#139190);
#7328=PLANE('',#139191);
#7329=PLANE('',#139192);
#7330=PLANE('',#139193);
#7331=PLANE('',#139194);
#7332=PLANE('',#139207);
#7333=PLANE('',#139211);
#7334=PLANE('',#139215);
#7335=PLANE('',#139219);
#7336=PLANE('',#139223);
#7337=PLANE('',#139227);
#7338=PLANE('',#139231);
#7339=PLANE('',#139235);
#7340=PLANE('',#139239);
#7341=PLANE('',#139243);
#7342=PLANE('',#139244);
#7343=PLANE('',#139248);
#7344=PLANE('',#139252);
#7345=PLANE('',#139256);
#7346=PLANE('',#139260);
#7347=PLANE('',#139264);
#7348=PLANE('',#139268);
#7349=PLANE('',#139272);
#7350=PLANE('',#139273);
#7351=PLANE('',#139280);
#7352=PLANE('',#139281);
#7353=PLANE('',#139288);
#7354=PLANE('',#139289);
#7355=PLANE('',#139290);
#7356=PLANE('',#139294);
#7357=PLANE('',#139298);
#7358=PLANE('',#139305);
#7359=PLANE('',#139309);
#7360=PLANE('',#139313);
#7361=PLANE('',#139320);
#7362=PLANE('',#139321);
#7363=PLANE('',#139322);
#7364=PLANE('',#139323);
#7365=PLANE('',#139324);
#7366=PLANE('',#139325);
#7367=PLANE('',#139326);
#7368=PLANE('',#139327);
#7369=PLANE('',#139328);
#7370=PLANE('',#139329);
#7371=PLANE('',#139330);
#7372=PLANE('',#139331);
#7373=PLANE('',#139332);
#7374=PLANE('',#139339);
#7375=PLANE('',#139340);
#7376=PLANE('',#139344);
#7377=PLANE('',#139345);
#7378=PLANE('',#139346);
#7379=PLANE('',#139350);
#7380=PLANE('',#139351);
#7381=PLANE('',#139352);
#7382=PLANE('',#139356);
#7383=PLANE('',#139360);
#7384=PLANE('',#139367);
#7385=PLANE('',#139371);
#7386=PLANE('',#139375);
#7387=PLANE('',#139382);
#7388=PLANE('',#139383);
#7389=PLANE('',#139384);
#7390=PLANE('',#139385);
#7391=PLANE('',#139386);
#7392=PLANE('',#139387);
#7393=PLANE('',#139388);
#7394=PLANE('',#139389);
#7395=PLANE('',#139390);
#7396=PLANE('',#139391);
#7397=PLANE('',#139392);
#7398=PLANE('',#139393);
#7399=PLANE('',#139394);
#7400=PLANE('',#139395);
#7401=PLANE('',#139396);
#7402=PLANE('',#139400);
#7403=PLANE('',#139404);
#7404=PLANE('',#139411);
#7405=PLANE('',#139415);
#7406=PLANE('',#139419);
#7407=PLANE('',#139426);
#7408=PLANE('',#139427);
#7409=PLANE('',#139428);
#7410=PLANE('',#139429);
#7411=PLANE('',#139430);
#7412=PLANE('',#139431);
#7413=PLANE('',#139432);
#7414=PLANE('',#139433);
#7415=PLANE('',#139434);
#7416=PLANE('',#139435);
#7417=PLANE('',#139436);
#7418=PLANE('',#139437);
#7419=PLANE('',#139438);
#7420=PLANE('',#139445);
#7421=PLANE('',#139446);
#7422=PLANE('',#139450);
#7423=PLANE('',#139451);
#7424=PLANE('',#139452);
#7425=PLANE('',#139456);
#7426=PLANE('',#139457);
#7427=PLANE('',#139458);
#7428=PLANE('',#139462);
#7429=PLANE('',#139466);
#7430=PLANE('',#139473);
#7431=PLANE('',#139477);
#7432=PLANE('',#139481);
#7433=PLANE('',#139488);
#7434=PLANE('',#139489);
#7435=PLANE('',#139490);
#7436=PLANE('',#139491);
#7437=PLANE('',#139492);
#7438=PLANE('',#139493);
#7439=PLANE('',#139494);
#7440=PLANE('',#139495);
#7441=PLANE('',#139496);
#7442=PLANE('',#139497);
#7443=PLANE('',#139498);
#7444=PLANE('',#139499);
#7445=PLANE('',#139500);
#7446=PLANE('',#139540);
#7447=PLANE('',#139541);
#7448=PLANE('',#139542);
#7449=PLANE('',#139543);
#7450=PLANE('',#139544);
#7451=PLANE('',#139551);
#7452=PLANE('',#139552);
#7453=PLANE('',#139553);
#7454=PLANE('',#139554);
#7455=PLANE('',#139555);
#7456=PLANE('',#139556);
#7457=PLANE('',#139557);
#7458=PLANE('',#139564);
#7459=PLANE('',#139565);
#7460=PLANE('',#139566);
#7461=PLANE('',#139567);
#7462=PLANE('',#139568);
#7463=PLANE('',#139571);
#7464=PLANE('',#139574);
#7465=PLANE('',#139575);
#7466=PLANE('',#139576);
#7467=PLANE('',#139585);
#7468=PLANE('',#139589);
#7469=PLANE('',#139593);
#7470=PLANE('',#139597);
#7471=PLANE('',#139601);
#7472=PLANE('',#139604);
#7473=PLANE('',#139607);
#7474=PLANE('',#139615);
#7475=PLANE('',#139617);
#7476=PLANE('',#139618);
#7477=PLANE('',#139621);
#7478=PLANE('',#139622);
#7479=PLANE('',#139623);
#7480=PLANE('',#139624);
#7481=PLANE('',#139625);
#7482=PLANE('',#139626);
#7483=PLANE('',#139627);
#7484=PLANE('',#139628);
#7485=PLANE('',#139668);
#7486=PLANE('',#139669);
#7487=PLANE('',#139670);
#7488=PLANE('',#139671);
#7489=PLANE('',#139672);
#7490=PLANE('',#139679);
#7491=PLANE('',#139680);
#7492=PLANE('',#139681);
#7493=PLANE('',#139682);
#7494=PLANE('',#139683);
#7495=PLANE('',#139684);
#7496=PLANE('',#139685);
#7497=PLANE('',#139692);
#7498=PLANE('',#139693);
#7499=PLANE('',#139694);
#7500=PLANE('',#139695);
#7501=PLANE('',#139696);
#7502=PLANE('',#139699);
#7503=PLANE('',#139702);
#7504=PLANE('',#139703);
#7505=PLANE('',#139706);
#7506=PLANE('',#139707);
#7507=PLANE('',#139716);
#7508=PLANE('',#139717);
#7509=PLANE('',#139721);
#7510=PLANE('',#139725);
#7511=PLANE('',#139729);
#7512=PLANE('',#139733);
#7513=PLANE('',#139736);
#7514=PLANE('',#139739);
#7515=PLANE('',#139740);
#7516=PLANE('',#139741);
#7517=PLANE('',#139747);
#7518=PLANE('',#139748);
#7519=PLANE('',#139749);
#7520=PLANE('',#139751);
#7521=PLANE('',#139752);
#7522=PLANE('',#139754);
#7523=PLANE('',#139755);
#7524=PLANE('',#139757);
#7525=PLANE('',#139758);
#7526=PLANE('',#139759);
#7527=PLANE('',#139760);
#7528=PLANE('',#139761);
#7529=PLANE('',#139762);
#7530=PLANE('',#139763);
#7531=PLANE('',#139764);
#7532=PLANE('',#139765);
#7533=PLANE('',#139766);
#7534=PLANE('',#139767);
#7535=PLANE('',#139768);
#7536=PLANE('',#139769);
#7537=PLANE('',#139827);
#7538=PLANE('',#139828);
#7539=PLANE('',#139829);
#7540=PLANE('',#139830);
#7541=PLANE('',#139831);
#7542=PLANE('',#139832);
#7543=PLANE('',#139833);
#7544=PLANE('',#139834);
#7545=PLANE('',#139835);
#7546=PLANE('',#139839);
#7547=PLANE('',#139840);
#7548=PLANE('',#139841);
#7549=PLANE('',#139842);
#7550=PLANE('',#139843);
#7551=PLANE('',#139846);
#7552=PLANE('',#139849);
#7553=PLANE('',#139850);
#7554=PLANE('',#139851);
#7555=PLANE('',#139852);
#7556=PLANE('',#139853);
#7557=PLANE('',#139854);
#7558=PLANE('',#139855);
#7559=PLANE('',#139856);
#7560=PLANE('',#139857);
#7561=PLANE('',#139860);
#7562=PLANE('',#139861);
#7563=PLANE('',#139865);
#7564=PLANE('',#139866);
#7565=PLANE('',#139867);
#7566=PLANE('',#139868);
#7567=PLANE('',#139869);
#7568=PLANE('',#139870);
#7569=PLANE('',#139871);
#7570=PLANE('',#139872);
#7571=PLANE('',#139873);
#7572=PLANE('',#139877);
#7573=PLANE('',#139878);
#7574=PLANE('',#139879);
#7575=PLANE('',#139880);
#7576=PLANE('',#139884);
#7577=PLANE('',#139885);
#7578=PLANE('',#139886);
#7579=PLANE('',#139887);
#7580=PLANE('',#139888);
#7581=PLANE('',#139889);
#7582=PLANE('',#139890);
#7583=PLANE('',#139891);
#7584=PLANE('',#139892);
#7585=PLANE('',#139896);
#7586=PLANE('',#139897);
#7587=PLANE('',#139898);
#7588=PLANE('',#139899);
#7589=PLANE('',#139900);
#7590=PLANE('',#139905);
#7591=PLANE('',#139908);
#7592=PLANE('',#139911);
#7593=PLANE('',#139914);
#7594=PLANE('',#139917);
#7595=PLANE('',#139918);
#7596=PLANE('',#139920);
#7597=PLANE('',#139921);
#7598=PLANE('',#139922);
#7599=PLANE('',#139923);
#7600=PLANE('',#139924);
#7601=PLANE('',#139925);
#7602=PLANE('',#139926);
#7603=PLANE('',#139927);
#7604=PLANE('',#139928);
#7605=PLANE('',#139929);
#7606=PLANE('',#139963);
#7607=PLANE('',#139964);
#7608=PLANE('',#139965);
#7609=PLANE('',#139966);
#7610=PLANE('',#139967);
#7611=PLANE('',#139968);
#7612=PLANE('',#139969);
#7613=PLANE('',#139970);
#7614=PLANE('',#139971);
#7615=PLANE('',#139972);
#7616=PLANE('',#139973);
#7617=PLANE('',#139974);
#7618=PLANE('',#140028);
#7619=PLANE('',#140029);
#7620=PLANE('',#140030);
#7621=PLANE('',#140032);
#7622=PLANE('',#140033);
#7623=PLANE('',#140034);
#7624=PLANE('',#140035);
#7625=PLANE('',#140036);
#7626=PLANE('',#140037);
#7627=PLANE('',#140040);
#7628=PLANE('',#140044);
#7629=PLANE('',#140048);
#7630=PLANE('',#140052);
#7631=PLANE('',#140056);
#7632=PLANE('',#140057);
#7633=PLANE('',#140071);
#7634=PLANE('',#140072);
#7635=PLANE('',#140073);
#7636=PLANE('',#140119);
#7637=PLANE('',#140120);
#7638=PLANE('',#140121);
#7639=PLANE('',#140122);
#7640=PLANE('',#140123);
#7641=PLANE('',#140124);
#7642=PLANE('',#140128);
#7643=PLANE('',#140129);
#7644=PLANE('',#140133);
#7645=PLANE('',#140134);
#7646=PLANE('',#140149);
#7647=PLANE('',#140150);
#7648=PLANE('',#140151);
#7649=PLANE('',#140152);
#7650=PLANE('',#140153);
#7651=PLANE('',#140154);
#7652=PLANE('',#140155);
#7653=PLANE('',#140156);
#7654=PLANE('',#140157);
#7655=PLANE('',#140158);
#7656=PLANE('',#140159);
#7657=PLANE('',#140160);
#7658=PLANE('',#140161);
#7659=PLANE('',#140162);
#7660=PLANE('',#140163);
#7661=PLANE('',#140164);
#7662=PLANE('',#140165);
#7663=PLANE('',#140166);
#7664=PLANE('',#140174);
#7665=PLANE('',#140175);
#7666=PLANE('',#140176);
#7667=PLANE('',#140177);
#7668=PLANE('',#140178);
#7669=PLANE('',#140179);
#7670=PLANE('',#140180);
#7671=PLANE('',#140181);
#7672=PLANE('',#140182);
#7673=PLANE('',#140183);
#7674=PLANE('',#140184);
#7675=PLANE('',#140185);
#7676=PLANE('',#140186);
#7677=PLANE('',#140187);
#7678=PLANE('',#140188);
#7679=PLANE('',#140189);
#7680=PLANE('',#140203);
#7681=PLANE('',#140204);
#7682=PLANE('',#140205);
#7683=PLANE('',#140206);
#7684=PLANE('',#140207);
#7685=PLANE('',#140208);
#7686=PLANE('',#140209);
#7687=PLANE('',#140210);
#7688=PLANE('',#140211);
#7689=PLANE('',#140212);
#7690=PLANE('',#140213);
#7691=PLANE('',#140214);
#7692=PLANE('',#140215);
#7693=PLANE('',#140216);
#7694=PLANE('',#140217);
#7695=PLANE('',#140218);
#7696=PLANE('',#140219);
#7697=PLANE('',#140220);
#7698=PLANE('',#140221);
#7699=PLANE('',#140222);
#7700=PLANE('',#140275);
#7701=PLANE('',#140276);
#7702=PLANE('',#140277);
#7703=PLANE('',#140278);
#7704=PLANE('',#140279);
#7705=PLANE('',#140280);
#7706=PLANE('',#140281);
#7707=PLANE('',#140282);
#7708=PLANE('',#140283);
#7709=PLANE('',#140284);
#7710=PLANE('',#140285);
#7711=PLANE('',#140286);
#7712=PLANE('',#140287);
#7713=PLANE('',#140288);
#7714=PLANE('',#140289);
#7715=PLANE('',#140290);
#7716=PLANE('',#140291);
#7717=PLANE('',#140292);
#7718=PLANE('',#140293);
#7719=PLANE('',#140294);
#7720=PLANE('',#140295);
#7721=PLANE('',#140296);
#7722=PLANE('',#140297);
#7723=PLANE('',#140298);
#7724=PLANE('',#140299);
#7725=PLANE('',#140300);
#7726=PLANE('',#140301);
#7727=PLANE('',#140302);
#7728=PLANE('',#140303);
#7729=PLANE('',#140304);
#7730=PLANE('',#140305);
#7731=PLANE('',#140306);
#7732=PLANE('',#140307);
#7733=PLANE('',#140308);
#7734=PLANE('',#140309);
#7735=PLANE('',#140310);
#7736=PLANE('',#140311);
#7737=PLANE('',#140312);
#7738=PLANE('',#140313);
#7739=PLANE('',#140314);
#7740=PLANE('',#140315);
#7741=PLANE('',#140316);
#7742=PLANE('',#140317);
#7743=PLANE('',#140318);
#7744=PLANE('',#140319);
#7745=PLANE('',#140320);
#7746=PLANE('',#140321);
#7747=PLANE('',#140322);
#7748=PLANE('',#140323);
#7749=PLANE('',#140324);
#7750=PLANE('',#140325);
#7751=PLANE('',#140326);
#7752=PLANE('',#140327);
#7753=PLANE('',#140328);
#7754=PLANE('',#140329);
#7755=PLANE('',#140330);
#7756=PLANE('',#140331);
#7757=PLANE('',#140332);
#7758=PLANE('',#140333);
#7759=PLANE('',#140334);
#7760=PLANE('',#140335);
#7761=PLANE('',#140336);
#7762=PLANE('',#140337);
#7763=PLANE('',#140338);
#7764=PLANE('',#140339);
#7765=PLANE('',#140340);
#7766=PLANE('',#140341);
#7767=PLANE('',#140342);
#7768=PLANE('',#140343);
#7769=PLANE('',#140344);
#7770=PLANE('',#140345);
#7771=PLANE('',#140346);
#7772=PLANE('',#140347);
#7773=PLANE('',#140348);
#7774=PLANE('',#140349);
#7775=PLANE('',#140350);
#7776=PLANE('',#140351);
#7777=PLANE('',#140352);
#7778=PLANE('',#140353);
#7779=PLANE('',#140354);
#7780=PLANE('',#140355);
#7781=PLANE('',#140356);
#7782=PLANE('',#140357);
#7783=PLANE('',#140358);
#7784=PLANE('',#140359);
#7785=PLANE('',#140360);
#7786=PLANE('',#140361);
#7787=PLANE('',#140362);
#7788=PLANE('',#140363);
#7789=PLANE('',#140364);
#7790=PLANE('',#140365);
#7791=PLANE('',#140366);
#7792=PLANE('',#140367);
#7793=PLANE('',#140368);
#7794=PLANE('',#140369);
#7795=PLANE('',#140370);
#7796=PLANE('',#140371);
#7797=PLANE('',#140372);
#7798=PLANE('',#140373);
#7799=PLANE('',#140374);
#7800=PLANE('',#140375);
#7801=PLANE('',#140376);
#7802=PLANE('',#140377);
#7803=PLANE('',#140378);
#7804=PLANE('',#140379);
#7805=PLANE('',#140380);
#7806=PLANE('',#140381);
#7807=PLANE('',#140382);
#7808=PLANE('',#140383);
#7809=PLANE('',#140384);
#7810=PLANE('',#140385);
#7811=PLANE('',#140386);
#7812=PLANE('',#140387);
#7813=PLANE('',#140388);
#7814=PLANE('',#140389);
#7815=PLANE('',#140390);
#7816=PLANE('',#140391);
#7817=PLANE('',#140392);
#7818=PLANE('',#140393);
#7819=PLANE('',#140394);
#7820=PLANE('',#140395);
#7821=PLANE('',#140396);
#7822=PLANE('',#140397);
#7823=PLANE('',#140398);
#7824=PLANE('',#140399);
#7825=PLANE('',#140400);
#7826=PLANE('',#140401);
#7827=PLANE('',#140402);
#7828=PLANE('',#140403);
#7829=PLANE('',#140404);
#7830=PLANE('',#140405);
#7831=PLANE('',#140406);
#7832=PLANE('',#140407);
#7833=PLANE('',#140408);
#7834=PLANE('',#140409);
#7835=PLANE('',#140410);
#7836=PLANE('',#140411);
#7837=PLANE('',#140412);
#7838=PLANE('',#140413);
#7839=PLANE('',#140414);
#7840=PLANE('',#140415);
#7841=PLANE('',#140416);
#7842=PLANE('',#140417);
#7843=PLANE('',#140418);
#7844=PLANE('',#140419);
#7845=PLANE('',#140420);
#7846=PLANE('',#140421);
#7847=PLANE('',#140422);
#7848=PLANE('',#140423);
#7849=PLANE('',#140424);
#7850=PLANE('',#140425);
#7851=PLANE('',#140426);
#7852=PLANE('',#140427);
#7853=PLANE('',#140428);
#7854=PLANE('',#140429);
#7855=PLANE('',#140430);
#7856=PLANE('',#140431);
#7857=PLANE('',#140432);
#7858=PLANE('',#140433);
#7859=PLANE('',#140434);
#7860=PLANE('',#140435);
#7861=PLANE('',#140436);
#7862=PLANE('',#140437);
#7863=PLANE('',#140438);
#7864=PLANE('',#140439);
#7865=PLANE('',#140440);
#7866=PLANE('',#140441);
#7867=PLANE('',#140442);
#7868=PLANE('',#140443);
#7869=PLANE('',#140444);
#7870=PLANE('',#140445);
#7871=PLANE('',#140446);
#7872=PLANE('',#140447);
#7873=PLANE('',#140448);
#7874=PLANE('',#140449);
#7875=PLANE('',#140450);
#7876=PLANE('',#140451);
#7877=PLANE('',#140452);
#7878=PLANE('',#140453);
#7879=PLANE('',#140454);
#7880=PLANE('',#140455);
#7881=PLANE('',#140456);
#7882=PLANE('',#140457);
#7883=PLANE('',#140458);
#7884=PLANE('',#140459);
#7885=PLANE('',#140460);
#7886=PLANE('',#140461);
#7887=PLANE('',#140462);
#7888=PLANE('',#140463);
#7889=PLANE('',#140464);
#7890=PLANE('',#140465);
#7891=PLANE('',#140466);
#7892=PLANE('',#140467);
#7893=PLANE('',#140468);
#7894=PLANE('',#140469);
#7895=PLANE('',#140470);
#7896=PLANE('',#140471);
#7897=PLANE('',#140476);
#7898=PLANE('',#140477);
#7899=PLANE('',#140478);
#7900=PLANE('',#140479);
#7901=PLANE('',#140480);
#7902=PLANE('',#140481);
#7903=PLANE('',#140482);
#7904=PLANE('',#140483);
#7905=PLANE('',#140484);
#7906=PLANE('',#140485);
#7907=PLANE('',#140486);
#7908=PLANE('',#140487);
#7909=PLANE('',#140488);
#7910=PLANE('',#140489);
#7911=PLANE('',#140490);
#7912=PLANE('',#140491);
#7913=PLANE('',#140492);
#7914=PLANE('',#140493);
#7915=PLANE('',#140494);
#7916=PLANE('',#140495);
#7917=PLANE('',#140496);
#7918=PLANE('',#140497);
#7919=PLANE('',#140502);
#7920=PLANE('',#140503);
#7921=PLANE('',#140504);
#7922=PLANE('',#140505);
#7923=PLANE('',#140506);
#7924=PLANE('',#140507);
#7925=PLANE('',#140508);
#7926=PLANE('',#140509);
#7927=PLANE('',#140510);
#7928=PLANE('',#140511);
#7929=PLANE('',#140512);
#7930=PLANE('',#140513);
#7931=PLANE('',#140514);
#7932=PLANE('',#140515);
#7933=PLANE('',#140516);
#7934=PLANE('',#140517);
#7935=PLANE('',#140537);
#7936=PLANE('',#140538);
#7937=PLANE('',#140539);
#7938=PLANE('',#140540);
#7939=PLANE('',#140545);
#7940=PLANE('',#140548);
#7941=PLANE('',#140549);
#7942=PLANE('',#140550);
#7943=PLANE('',#140555);
#7944=PLANE('',#140556);
#7945=PLANE('',#140559);
#7946=PLANE('',#140560);
#7947=PLANE('',#140561);
#7948=PLANE('',#140562);
#7949=PLANE('',#140563);
#7950=PLANE('',#140564);
#7951=PLANE('',#140565);
#7952=PLANE('',#140566);
#7953=PLANE('',#140567);
#7954=PLANE('',#140568);
#7955=PLANE('',#140569);
#7956=PLANE('',#140570);
#7957=PLANE('',#140571);
#7958=PLANE('',#140572);
#7959=PLANE('',#140573);
#7960=PLANE('',#140574);
#7961=PLANE('',#140575);
#7962=PLANE('',#140576);
#7963=PLANE('',#140577);
#7964=PLANE('',#140578);
#7965=PLANE('',#140579);
#7966=PLANE('',#140580);
#7967=PLANE('',#140581);
#7968=PLANE('',#140582);
#7969=PLANE('',#140583);
#7970=PLANE('',#140584);
#7971=PLANE('',#140585);
#7972=PLANE('',#140586);
#7973=PLANE('',#140587);
#7974=PLANE('',#140588);
#7975=PLANE('',#140589);
#7976=PLANE('',#140590);
#7977=PLANE('',#140591);
#7978=PLANE('',#140592);
#7979=PLANE('',#140593);
#7980=PLANE('',#140594);
#7981=PLANE('',#140595);
#7982=PLANE('',#140596);
#7983=PLANE('',#140597);
#7984=PLANE('',#140598);
#7985=PLANE('',#140599);
#7986=PLANE('',#140600);
#7987=PLANE('',#140601);
#7988=PLANE('',#140602);
#7989=PLANE('',#140603);
#7990=PLANE('',#140604);
#7991=PLANE('',#140605);
#7992=PLANE('',#140606);
#7993=PLANE('',#140607);
#7994=PLANE('',#140611);
#7995=PLANE('',#140612);
#7996=PLANE('',#140613);
#7997=PLANE('',#140614);
#7998=PLANE('',#140618);
#7999=PLANE('',#140619);
#8000=PLANE('',#140620);
#8001=PLANE('',#140621);
#8002=PLANE('',#140625);
#8003=PLANE('',#140629);
#8004=PLANE('',#140630);
#8005=PLANE('',#140631);
#8006=PLANE('',#140632);
#8007=PLANE('',#140633);
#8008=PLANE('',#140634);
#8009=PLANE('',#140635);
#8010=PLANE('',#140636);
#8011=PLANE('',#140637);
#8012=PLANE('',#140638);
#8013=PLANE('',#140639);
#8014=PLANE('',#140640);
#8015=PLANE('',#140641);
#8016=PLANE('',#140642);
#8017=PLANE('',#140643);
#8018=PLANE('',#140644);
#8019=PLANE('',#140648);
#8020=PLANE('',#140652);
#8021=PLANE('',#140653);
#8022=PLANE('',#140654);
#8023=PLANE('',#140655);
#8024=PLANE('',#140656);
#8025=PLANE('',#140657);
#8026=PLANE('',#140658);
#8027=PLANE('',#140659);
#8028=PLANE('',#140660);
#8029=PLANE('',#140661);
#8030=PLANE('',#140684);
#8031=PLANE('',#140685);
#8032=PLANE('',#140686);
#8033=PLANE('',#140687);
#8034=PLANE('',#140688);
#8035=PLANE('',#140689);
#8036=PLANE('',#140690);
#8037=PLANE('',#140691);
#8038=PLANE('',#140692);
#8039=PLANE('',#140693);
#8040=PLANE('',#140694);
#8041=PLANE('',#140695);
#8042=PLANE('',#140696);
#8043=PLANE('',#140697);
#8044=PLANE('',#140698);
#8045=PLANE('',#140699);
#8046=PLANE('',#140700);
#8047=PLANE('',#140701);
#8048=PLANE('',#140702);
#8049=PLANE('',#140703);
#8050=PLANE('',#140704);
#8051=PLANE('',#140705);
#8052=PLANE('',#140706);
#8053=PLANE('',#140707);
#8054=PLANE('',#140708);
#8055=PLANE('',#140709);
#8056=PLANE('',#140710);
#8057=PLANE('',#140711);
#8058=PLANE('',#140712);
#8059=PLANE('',#140713);
#8060=PLANE('',#140714);
#8061=PLANE('',#140715);
#8062=PLANE('',#140716);
#8063=PLANE('',#140717);
#8064=PLANE('',#140718);
#8065=PLANE('',#140719);
#8066=PLANE('',#140720);
#8067=PLANE('',#140721);
#8068=PLANE('',#140722);
#8069=PLANE('',#140723);
#8070=PLANE('',#140724);
#8071=PLANE('',#140725);
#8072=PLANE('',#140726);
#8073=PLANE('',#140727);
#8074=PLANE('',#140728);
#8075=PLANE('',#140729);
#8076=PLANE('',#140730);
#8077=PLANE('',#140731);
#8078=PLANE('',#140732);
#8079=PLANE('',#140733);
#8080=PLANE('',#140734);
#8081=PLANE('',#140735);
#8082=PLANE('',#140736);
#8083=PLANE('',#140737);
#8084=PLANE('',#140738);
#8085=PLANE('',#140739);
#8086=PLANE('',#140740);
#8087=PLANE('',#140741);
#8088=PLANE('',#140742);
#8089=PLANE('',#140743);
#8090=PLANE('',#140744);
#8091=PLANE('',#140745);
#8092=PLANE('',#140746);
#8093=PLANE('',#140747);
#8094=PLANE('',#140748);
#8095=PLANE('',#140749);
#8096=PLANE('',#140750);
#8097=PLANE('',#140751);
#8098=PLANE('',#140752);
#8099=PLANE('',#140753);
#8100=PLANE('',#140754);
#8101=PLANE('',#140755);
#8102=PLANE('',#140756);
#8103=PLANE('',#140757);
#8104=PLANE('',#140758);
#8105=PLANE('',#140759);
#8106=PLANE('',#140760);
#8107=PLANE('',#140761);
#8108=PLANE('',#140762);
#8109=PLANE('',#140763);
#8110=PLANE('',#140764);
#8111=PLANE('',#140765);
#8112=PLANE('',#140766);
#8113=PLANE('',#140767);
#8114=PLANE('',#140768);
#8115=PLANE('',#140769);
#8116=PLANE('',#140770);
#8117=PLANE('',#140771);
#8118=PLANE('',#140772);
#8119=PLANE('',#140773);
#8120=PLANE('',#140774);
#8121=PLANE('',#140775);
#8122=PLANE('',#140776);
#8123=PLANE('',#140777);
#8124=PLANE('',#140778);
#8125=PLANE('',#140779);
#8126=PLANE('',#140780);
#8127=PLANE('',#140781);
#8128=PLANE('',#140782);
#8129=PLANE('',#140783);
#8130=PLANE('',#140784);
#8131=PLANE('',#140785);
#8132=PLANE('',#140786);
#8133=PLANE('',#140787);
#8134=PLANE('',#140788);
#8135=PLANE('',#140789);
#8136=PLANE('',#140790);
#8137=PLANE('',#140791);
#8138=PLANE('',#140792);
#8139=PLANE('',#140793);
#8140=PLANE('',#140794);
#8141=PLANE('',#140795);
#8142=PLANE('',#140796);
#8143=PLANE('',#140797);
#8144=PLANE('',#140798);
#8145=PLANE('',#140799);
#8146=PLANE('',#140800);
#8147=PLANE('',#140801);
#8148=PLANE('',#140802);
#8149=PLANE('',#140803);
#8150=PLANE('',#140804);
#8151=PLANE('',#140805);
#8152=PLANE('',#140806);
#8153=PLANE('',#140807);
#8154=PLANE('',#140808);
#8155=PLANE('',#140809);
#8156=PLANE('',#140810);
#8157=PLANE('',#140811);
#8158=PLANE('',#140812);
#8159=PLANE('',#140813);
#8160=PLANE('',#140814);
#8161=PLANE('',#140815);
#8162=PLANE('',#140816);
#8163=PLANE('',#140817);
#8164=PLANE('',#140818);
#8165=PLANE('',#140819);
#8166=PLANE('',#140820);
#8167=PLANE('',#140821);
#8168=PLANE('',#140822);
#8169=PLANE('',#140823);
#8170=PLANE('',#140824);
#8171=PLANE('',#140825);
#8172=PLANE('',#140826);
#8173=PLANE('',#140827);
#8174=PLANE('',#140828);
#8175=PLANE('',#140829);
#8176=PLANE('',#140830);
#8177=PLANE('',#140831);
#8178=PLANE('',#140832);
#8179=PLANE('',#140833);
#8180=PLANE('',#140834);
#8181=PLANE('',#140835);
#8182=PLANE('',#140836);
#8183=PLANE('',#140837);
#8184=PLANE('',#140838);
#8185=PLANE('',#140839);
#8186=PLANE('',#140840);
#8187=PLANE('',#140841);
#8188=PLANE('',#140842);
#8189=PLANE('',#140843);
#8190=PLANE('',#140844);
#8191=PLANE('',#140845);
#8192=PLANE('',#140846);
#8193=PLANE('',#140848);
#8194=PLANE('',#140849);
#8195=PLANE('',#140850);
#8196=PLANE('',#140851);
#8197=PLANE('',#140852);
#8198=PLANE('',#140853);
#8199=PLANE('',#140854);
#8200=PLANE('',#140855);
#8201=PLANE('',#140856);
#8202=PLANE('',#140857);
#8203=PLANE('',#140858);
#8204=PLANE('',#140859);
#8205=PLANE('',#140860);
#8206=PLANE('',#140861);
#8207=PLANE('',#140862);
#8208=PLANE('',#140863);
#8209=PLANE('',#140864);
#8210=PLANE('',#140865);
#8211=PLANE('',#140866);
#8212=PLANE('',#140867);
#8213=PLANE('',#140868);
#8214=PLANE('',#140869);
#8215=PLANE('',#140870);
#8216=PLANE('',#140871);
#8217=PLANE('',#140872);
#8218=PLANE('',#140873);
#8219=PLANE('',#140874);
#8220=PLANE('',#140875);
#8221=PLANE('',#140876);
#8222=PLANE('',#140877);
#8223=PLANE('',#140878);
#8224=PLANE('',#140879);
#8225=PLANE('',#140880);
#8226=PLANE('',#140881);
#8227=PLANE('',#140882);
#8228=PLANE('',#140883);
#8229=PLANE('',#140884);
#8230=PLANE('',#140885);
#8231=PLANE('',#140886);
#8232=PLANE('',#140887);
#8233=PLANE('',#140888);
#8234=PLANE('',#140889);
#8235=PLANE('',#140890);
#8236=PLANE('',#140891);
#8237=PLANE('',#140892);
#8238=PLANE('',#140893);
#8239=PLANE('',#140894);
#8240=PLANE('',#140895);
#8241=PLANE('',#140896);
#8242=PLANE('',#140897);
#8243=PLANE('',#140898);
#8244=PLANE('',#140899);
#8245=PLANE('',#140900);
#8246=PLANE('',#140901);
#8247=PLANE('',#140902);
#8248=PLANE('',#140903);
#8249=PLANE('',#140904);
#8250=PLANE('',#140905);
#8251=PLANE('',#140906);
#8252=PLANE('',#140907);
#8253=PLANE('',#140908);
#8254=PLANE('',#140909);
#8255=PLANE('',#140910);
#8256=PLANE('',#140911);
#8257=PLANE('',#140912);
#8258=PLANE('',#140913);
#8259=PLANE('',#140930);
#8260=PLANE('',#140931);
#8261=PLANE('',#140932);
#8262=PLANE('',#140933);
#8263=PLANE('',#140950);
#8264=PLANE('',#140951);
#8265=PLANE('',#140952);
#8266=PLANE('',#140953);
#8267=PLANE('',#140955);
#8268=PLANE('',#140956);
#8269=PLANE('',#140957);
#8270=PLANE('',#140958);
#8271=PLANE('',#140959);
#8272=PLANE('',#140960);
#8273=PLANE('',#140962);
#8274=PLANE('',#140963);
#8275=PLANE('',#140964);
#8276=PLANE('',#140965);
#8277=PLANE('',#140966);
#8278=PLANE('',#140967);
#8279=PLANE('',#140969);
#8280=PLANE('',#140970);
#8281=PLANE('',#140971);
#8282=PLANE('',#140972);
#8283=PLANE('',#140973);
#8284=PLANE('',#140974);
#8285=TOROIDAL_SURFACE('',#130744,1.8,0.5);
#8286=TOROIDAL_SURFACE('',#130747,1.8,0.5);
#8287=TOROIDAL_SURFACE('',#130752,1.8,0.5);
#8288=TOROIDAL_SURFACE('',#130755,1.8,0.5);
#8289=TOROIDAL_SURFACE('',#131684,0.4,0.25);
#8290=TOROIDAL_SURFACE('',#131690,0.4,0.25);
#8291=TOROIDAL_SURFACE('',#131724,0.4,0.25);
#8292=TOROIDAL_SURFACE('',#131730,0.4,0.25);
#8293=TOROIDAL_SURFACE('',#131764,0.4,0.25);
#8294=TOROIDAL_SURFACE('',#131770,0.4,0.25);
#8295=TOROIDAL_SURFACE('',#131786,0.4,0.25);
#8296=TOROIDAL_SURFACE('',#131792,0.4,0.25);
#8297=TOROIDAL_SURFACE('',#136953,0.455,0.12);
#8298=TOROIDAL_SURFACE('',#136960,0.455,0.12);
#8299=TOROIDAL_SURFACE('',#136967,0.455,0.12);
#8300=TOROIDAL_SURFACE('',#136974,0.455,0.12);
#8301=TOROIDAL_SURFACE('',#136985,1.260242693233,0.3);
#8302=TOROIDAL_SURFACE('',#137092,0.225,0.025);
#8303=TOROIDAL_SURFACE('',#137101,0.225,0.025);
#8304=TOROIDAL_SURFACE('',#137105,0.225,0.025);
#8305=TOROIDAL_SURFACE('',#137113,0.225,0.025);
#8306=TOROIDAL_SURFACE('',#137146,0.15,0.05);
#8307=TOROIDAL_SURFACE('',#137155,0.15,0.05);
#8308=TOROIDAL_SURFACE('',#137159,0.15,0.05);
#8309=TOROIDAL_SURFACE('',#137167,0.15,0.05);
#8310=TOROIDAL_SURFACE('',#137817,0.455,0.12);
#8311=TOROIDAL_SURFACE('',#137824,0.455,0.12);
#8312=TOROIDAL_SURFACE('',#137831,0.455,0.12);
#8313=TOROIDAL_SURFACE('',#137838,0.455,0.12);
#8314=TOROIDAL_SURFACE('',#137849,1.260242693233,0.3);
#8315=TOROIDAL_SURFACE('',#138033,0.45,0.25);
#8316=TOROIDAL_SURFACE('',#138037,0.45,0.25);
#8317=TOROIDAL_SURFACE('',#138041,0.45,0.25);
#8318=TOROIDAL_SURFACE('',#138045,0.45,0.25);
#8319=TOROIDAL_SURFACE('',#138049,0.45,0.25);
#8320=TOROIDAL_SURFACE('',#138053,0.45,0.25);
#8321=TOROIDAL_SURFACE('',#138057,0.45,0.25);
#8322=TOROIDAL_SURFACE('',#138061,0.45,0.25);
#8323=TOROIDAL_SURFACE('',#138405,0.450000000035906,0.249999999999767);
#8324=TOROIDAL_SURFACE('',#138416,0.450000000035756,0.249999999999769);
#8325=TOROIDAL_SURFACE('',#138427,0.450000000034747,0.249999999999782);
#8326=TOROIDAL_SURFACE('',#138438,0.450000000013136,0.250000000000065);
#8327=TOROIDAL_SURFACE('',#138449,0.450000000034602,0.249999999999785);
#8328=TOROIDAL_SURFACE('',#138460,0.450000000036171,0.249999999999763);
#8329=TOROIDAL_SURFACE('',#138532,1.05,0.2);
#8330=TOROIDAL_SURFACE('',#138898,0.400000000001835,0.0999999999995067);
#8331=TOROIDAL_SURFACE('',#138927,0.400000000003763,0.10000000000079);
#8332=TOROIDAL_SURFACE('',#139063,0.400000000002425,0.0999999999997538);
#8333=TOROIDAL_SURFACE('',#139098,0.40000000000246,0.100000000000681);
#8334=TOROIDAL_SURFACE('',#139781,1.145038981978,0.3);
#8335=TOROIDAL_SURFACE('',#139792,0.455,0.12);
#8336=TOROIDAL_SURFACE('',#139799,0.455,0.12);
#8337=TOROIDAL_SURFACE('',#139806,0.455,0.12);
#8338=TOROIDAL_SURFACE('',#139813,0.455,0.12);
#8339=TOROIDAL_SURFACE('',#140915,1.28044801953064,0.3);
#8340=TOROIDAL_SURFACE('',#140919,1.4,1.);
#8341=TOROIDAL_SURFACE('',#140935,1.28044801953064,0.3);
#8342=TOROIDAL_SURFACE('',#140939,1.4,1.);
#8343=(
BOUNDED_SURFACE()
B_SPLINE_SURFACE(3,2,((#176354,#176355,#176356),(#176357,#176358,#176359),
(#176360,#176361,#176362),(#176363,#176364,#176365),(#176366,#176367,#176368),
(#176369,#176370,#176371),(#176372,#176373,#176374),(#176375,#176376,#176377),
(#176378,#176379,#176380),(#176381,#176382,#176383)),.UNSPECIFIED.,.F.,
 .F.,.F.)
B_SPLINE_SURFACE_WITH_KNOTS((4,2,2,2,4),(3,3),(0.001130652048273,0.001456757519559,
0.001782862990846,0.002108968462133,0.00243507393342),(0.,1.),
 .UNSPECIFIED.)
GEOMETRIC_REPRESENTATION_ITEM()
RATIONAL_B_SPLINE_SURFACE(((1.,0.707106781187,1.),(1.,0.732257261031,1.),
(1.,0.751645859246,1.),(1.,0.777873249831,1.),(1.,0.784476723299,1.),(1.,
0.784452323679,1.),(1.,0.777899876879,1.),(1.,0.75158271232,1.),(1.,0.732155087062,
1.),(1.,0.707106781187,1.)))
REPRESENTATION_ITEM('')
SURFACE()
);
#8344=(
BOUNDED_SURFACE()
B_SPLINE_SURFACE(3,2,((#176397,#176398,#176399),(#176400,#176401,#176402),
(#176403,#176404,#176405),(#176406,#176407,#176408),(#176409,#176410,#176411),
(#176412,#176413,#176414)),.UNSPECIFIED.,.F.,.F.,.F.)
B_SPLINE_SURFACE_WITH_KNOTS((4,2,4),(3,3),(0.001260149936847,0.001688537199628,
0.002116924462408),(0.,1.),.UNSPECIFIED.)
GEOMETRIC_REPRESENTATION_ITEM()
RATIONAL_B_SPLINE_SURFACE(((1.,0.707106781187,1.),(1.,0.729829269485,1.),
(1.,0.741649354324,1.),(1.,0.741590231311,1.),(1.,0.729907016123,1.),(1.,
0.707106781187,1.)))
REPRESENTATION_ITEM('')
SURFACE()
);
#8345=(
BOUNDED_SURFACE()
B_SPLINE_SURFACE(3,2,((#176418,#176419,#176420),(#176421,#176422,#176423),
(#176424,#176425,#176426),(#176427,#176428,#176429),(#176430,#176431,#176432),
(#176433,#176434,#176435)),.UNSPECIFIED.,.F.,.F.,.F.)
B_SPLINE_SURFACE_WITH_KNOTS((4,2,4),(3,3),(0.001260149936847,0.001688537199628,
0.002116924462408),(0.,1.),.UNSPECIFIED.)
GEOMETRIC_REPRESENTATION_ITEM()
RATIONAL_B_SPLINE_SURFACE(((1.,0.707106781187,1.),(1.,0.729829269485,1.),
(1.,0.741649354324,1.),(1.,0.741590231311,1.),(1.,0.729907016123,1.),(1.,
0.707106781187,1.)))
REPRESENTATION_ITEM('')
SURFACE()
);
#8346=(
BOUNDED_SURFACE()
B_SPLINE_SURFACE(3,2,((#176447,#176448,#176449),(#176450,#176451,#176452),
(#176453,#176454,#176455),(#176456,#176457,#176458),(#176459,#176460,#176461),
(#176462,#176463,#176464),(#176465,#176466,#176467),(#176468,#176469,#176470),
(#176471,#176472,#176473),(#176474,#176475,#176476)),.UNSPECIFIED.,.F.,
 .F.,.F.)
B_SPLINE_SURFACE_WITH_KNOTS((4,2,2,2,4),(3,3),(0.001051370366558,0.001465234164138,
0.001879097961717,0.002292961759297,0.002706825556877),(0.,1.),
 .UNSPECIFIED.)
GEOMETRIC_REPRESENTATION_ITEM()
RATIONAL_B_SPLINE_SURFACE(((1.,0.707106781187,1.),(1.,0.74557722698,1.),
(1.,0.775767752067,1.),(1.,0.816967760814,1.),(1.,0.827375749368,1.),(1.,
0.82745379197,1.),(1.,0.816802420533,1.),(1.,0.776078260395,1.),(1.,0.745964968551,
1.),(1.,0.707106781187,1.)))
REPRESENTATION_ITEM('')
SURFACE()
);
#8347=(
BOUNDED_SURFACE()
B_SPLINE_SURFACE(5,2,((#176478,#176479,#176480,#176481,#176482),(#176483,
#176484,#176485,#176486,#176487),(#176488,#176489,#176490,#176491,#176492),
(#176493,#176494,#176495,#176496,#176497),(#176498,#176499,#176500,#176501,
#176502),(#176503,#176504,#176505,#176506,#176507),(#176508,#176509,#176510,
#176511,#176512),(#176513,#176514,#176515,#176516,#176517),(#176518,#176519,
#176520,#176521,#176522),(#176523,#176524,#176525,#176526,#176527)),
 .UNSPECIFIED.,.F.,.F.,.F.)
B_SPLINE_SURFACE_WITH_KNOTS((6,4,6),(3,2,3),(0.,0.785398163397,1.570796326795),
(0.,1.5707963267949,3.14159265358979),.UNSPECIFIED.)
GEOMETRIC_REPRESENTATION_ITEM()
RATIONAL_B_SPLINE_SURFACE(((1.,0.707106781186548,1.,0.707106781186548,1.),
(1.,0.707106781186548,1.,0.707106781186548,1.),(1.,0.707106781186548,1.,
0.707106781186548,1.),(1.,0.707106781186548,1.,0.707106781186548,1.),(1.,
0.707106781186548,1.,0.707106781186548,1.),(1.,0.707106781186548,1.,0.707106781186548,
1.),(1.,0.707106781186548,1.,0.707106781186548,1.),(1.,0.707106781186548,
1.,0.707106781186548,1.),(1.,0.707106781186548,1.,0.707106781186548,1.),
(1.,0.707106781186548,1.,0.707106781186548,1.)))
REPRESENTATION_ITEM('')
SURFACE()
);
#8348=(
BOUNDED_SURFACE()
B_SPLINE_SURFACE(5,2,((#176568,#176569,#176570,#176571,#176572),(#176573,
#176574,#176575,#176576,#176577),(#176578,#176579,#176580,#176581,#176582),
(#176583,#176584,#176585,#176586,#176587),(#176588,#176589,#176590,#176591,
#176592),(#176593,#176594,#176595,#176596,#176597),(#176598,#176599,#176600,
#176601,#176602),(#176603,#176604,#176605,#176606,#176607),(#176608,#176609,
#176610,#176611,#176612),(#176613,#176614,#176615,#176616,#176617)),
 .UNSPECIFIED.,.F.,.F.,.F.)
B_SPLINE_SURFACE_WITH_KNOTS((6,4,6),(3,2,3),(0.,0.785398163397,1.570796326795),
(3.14159265358979,4.71238898038469,6.28318530717959),.UNSPECIFIED.)
GEOMETRIC_REPRESENTATION_ITEM()
RATIONAL_B_SPLINE_SURFACE(((1.,0.707106781186548,1.,0.707106781186548,1.),
(1.,0.707106781186548,1.,0.707106781186548,1.),(1.,0.707106781186548,1.,
0.707106781186548,1.),(1.,0.707106781186548,1.,0.707106781186548,1.),(1.,
0.707106781186548,1.,0.707106781186548,1.),(1.,0.707106781186548,1.,0.707106781186548,
1.),(1.,0.707106781186548,1.,0.707106781186548,1.),(1.,0.707106781186548,
1.,0.707106781186548,1.),(1.,0.707106781186548,1.,0.707106781186548,1.),
(1.,0.707106781186548,1.,0.707106781186548,1.)))
REPRESENTATION_ITEM('')
SURFACE()
);
#8349=FACE_OUTER_BOUND('',#15255,.T.);
#8350=FACE_OUTER_BOUND('',#15256,.T.);
#8351=FACE_OUTER_BOUND('',#15257,.T.);
#8352=FACE_OUTER_BOUND('',#15258,.T.);
#8353=FACE_OUTER_BOUND('',#15259,.T.);
#8354=FACE_OUTER_BOUND('',#15260,.T.);
#8355=FACE_OUTER_BOUND('',#15261,.T.);
#8356=FACE_OUTER_BOUND('',#15262,.T.);
#8357=FACE_OUTER_BOUND('',#15263,.T.);
#8358=FACE_OUTER_BOUND('',#15264,.T.);
#8359=FACE_OUTER_BOUND('',#15265,.T.);
#8360=FACE_OUTER_BOUND('',#15266,.T.);
#8361=FACE_OUTER_BOUND('',#15267,.T.);
#8362=FACE_OUTER_BOUND('',#15268,.T.);
#8363=FACE_OUTER_BOUND('',#15269,.T.);
#8364=FACE_OUTER_BOUND('',#15270,.T.);
#8365=FACE_OUTER_BOUND('',#15271,.T.);
#8366=FACE_OUTER_BOUND('',#15272,.T.);
#8367=FACE_OUTER_BOUND('',#15273,.T.);
#8368=FACE_OUTER_BOUND('',#15274,.T.);
#8369=FACE_OUTER_BOUND('',#15275,.T.);
#8370=FACE_OUTER_BOUND('',#15276,.T.);
#8371=FACE_OUTER_BOUND('',#15277,.T.);
#8372=FACE_OUTER_BOUND('',#15278,.T.);
#8373=FACE_OUTER_BOUND('',#15279,.T.);
#8374=FACE_OUTER_BOUND('',#15280,.T.);
#8375=FACE_OUTER_BOUND('',#15281,.T.);
#8376=FACE_OUTER_BOUND('',#15282,.T.);
#8377=FACE_OUTER_BOUND('',#15283,.T.);
#8378=FACE_OUTER_BOUND('',#15284,.T.);
#8379=FACE_OUTER_BOUND('',#15285,.T.);
#8380=FACE_OUTER_BOUND('',#15286,.T.);
#8381=FACE_OUTER_BOUND('',#15287,.T.);
#8382=FACE_OUTER_BOUND('',#15288,.T.);
#8383=FACE_OUTER_BOUND('',#15289,.T.);
#8384=FACE_OUTER_BOUND('',#15290,.T.);
#8385=FACE_OUTER_BOUND('',#15291,.T.);
#8386=FACE_OUTER_BOUND('',#15292,.T.);
#8387=FACE_OUTER_BOUND('',#15293,.T.);
#8388=FACE_OUTER_BOUND('',#15294,.T.);
#8389=FACE_OUTER_BOUND('',#15295,.T.);
#8390=FACE_OUTER_BOUND('',#15296,.T.);
#8391=FACE_OUTER_BOUND('',#15297,.T.);
#8392=FACE_OUTER_BOUND('',#15298,.T.);
#8393=FACE_OUTER_BOUND('',#15299,.T.);
#8394=FACE_OUTER_BOUND('',#15300,.T.);
#8395=FACE_OUTER_BOUND('',#15301,.T.);
#8396=FACE_OUTER_BOUND('',#15302,.T.);
#8397=FACE_OUTER_BOUND('',#15303,.T.);
#8398=FACE_OUTER_BOUND('',#15304,.T.);
#8399=FACE_OUTER_BOUND('',#15305,.T.);
#8400=FACE_OUTER_BOUND('',#15306,.T.);
#8401=FACE_OUTER_BOUND('',#15307,.T.);
#8402=FACE_OUTER_BOUND('',#15308,.T.);
#8403=FACE_OUTER_BOUND('',#15309,.T.);
#8404=FACE_OUTER_BOUND('',#15310,.T.);
#8405=FACE_OUTER_BOUND('',#15311,.T.);
#8406=FACE_OUTER_BOUND('',#15312,.T.);
#8407=FACE_OUTER_BOUND('',#15313,.T.);
#8408=FACE_OUTER_BOUND('',#15314,.T.);
#8409=FACE_OUTER_BOUND('',#15315,.T.);
#8410=FACE_OUTER_BOUND('',#15316,.T.);
#8411=FACE_OUTER_BOUND('',#15317,.T.);
#8412=FACE_OUTER_BOUND('',#15318,.T.);
#8413=FACE_OUTER_BOUND('',#15319,.T.);
#8414=FACE_OUTER_BOUND('',#15320,.T.);
#8415=FACE_OUTER_BOUND('',#15321,.T.);
#8416=FACE_OUTER_BOUND('',#15322,.T.);
#8417=FACE_OUTER_BOUND('',#15323,.T.);
#8418=FACE_OUTER_BOUND('',#15324,.T.);
#8419=FACE_OUTER_BOUND('',#15325,.T.);
#8420=FACE_OUTER_BOUND('',#15326,.T.);
#8421=FACE_OUTER_BOUND('',#15327,.T.);
#8422=FACE_OUTER_BOUND('',#15328,.T.);
#8423=FACE_OUTER_BOUND('',#15329,.T.);
#8424=FACE_OUTER_BOUND('',#15330,.T.);
#8425=FACE_OUTER_BOUND('',#15331,.T.);
#8426=FACE_OUTER_BOUND('',#15332,.T.);
#8427=FACE_OUTER_BOUND('',#15333,.T.);
#8428=FACE_OUTER_BOUND('',#15334,.T.);
#8429=FACE_OUTER_BOUND('',#15335,.T.);
#8430=FACE_OUTER_BOUND('',#15336,.T.);
#8431=FACE_OUTER_BOUND('',#15337,.T.);
#8432=FACE_OUTER_BOUND('',#15338,.T.);
#8433=FACE_OUTER_BOUND('',#15339,.T.);
#8434=FACE_OUTER_BOUND('',#15340,.T.);
#8435=FACE_OUTER_BOUND('',#15341,.T.);
#8436=FACE_OUTER_BOUND('',#15342,.T.);
#8437=FACE_OUTER_BOUND('',#15343,.T.);
#8438=FACE_OUTER_BOUND('',#15344,.T.);
#8439=FACE_OUTER_BOUND('',#15345,.T.);
#8440=FACE_OUTER_BOUND('',#15346,.T.);
#8441=FACE_OUTER_BOUND('',#15347,.T.);
#8442=FACE_OUTER_BOUND('',#15348,.T.);
#8443=FACE_OUTER_BOUND('',#15349,.T.);
#8444=FACE_OUTER_BOUND('',#15350,.T.);
#8445=FACE_OUTER_BOUND('',#15351,.T.);
#8446=FACE_OUTER_BOUND('',#15352,.T.);
#8447=FACE_OUTER_BOUND('',#15353,.T.);
#8448=FACE_OUTER_BOUND('',#15354,.T.);
#8449=FACE_OUTER_BOUND('',#15355,.T.);
#8450=FACE_OUTER_BOUND('',#15356,.T.);
#8451=FACE_OUTER_BOUND('',#15357,.T.);
#8452=FACE_OUTER_BOUND('',#15358,.T.);
#8453=FACE_OUTER_BOUND('',#15359,.T.);
#8454=FACE_OUTER_BOUND('',#15360,.T.);
#8455=FACE_OUTER_BOUND('',#15361,.T.);
#8456=FACE_OUTER_BOUND('',#15362,.T.);
#8457=FACE_OUTER_BOUND('',#15363,.T.);
#8458=FACE_OUTER_BOUND('',#15364,.T.);
#8459=FACE_OUTER_BOUND('',#15365,.T.);
#8460=FACE_OUTER_BOUND('',#15366,.T.);
#8461=FACE_OUTER_BOUND('',#15367,.T.);
#8462=FACE_OUTER_BOUND('',#15368,.T.);
#8463=FACE_OUTER_BOUND('',#15369,.T.);
#8464=FACE_OUTER_BOUND('',#15370,.T.);
#8465=FACE_OUTER_BOUND('',#15371,.T.);
#8466=FACE_OUTER_BOUND('',#15372,.T.);
#8467=FACE_OUTER_BOUND('',#15373,.T.);
#8468=FACE_OUTER_BOUND('',#15374,.T.);
#8469=FACE_OUTER_BOUND('',#15375,.T.);
#8470=FACE_OUTER_BOUND('',#15376,.T.);
#8471=FACE_OUTER_BOUND('',#15377,.T.);
#8472=FACE_OUTER_BOUND('',#15378,.T.);
#8473=FACE_OUTER_BOUND('',#15379,.T.);
#8474=FACE_OUTER_BOUND('',#15380,.T.);
#8475=FACE_OUTER_BOUND('',#15381,.T.);
#8476=FACE_OUTER_BOUND('',#15382,.T.);
#8477=FACE_OUTER_BOUND('',#15383,.T.);
#8478=FACE_OUTER_BOUND('',#15384,.T.);
#8479=FACE_OUTER_BOUND('',#15385,.T.);
#8480=FACE_OUTER_BOUND('',#15386,.T.);
#8481=FACE_OUTER_BOUND('',#15387,.T.);
#8482=FACE_OUTER_BOUND('',#15388,.T.);
#8483=FACE_OUTER_BOUND('',#15389,.T.);
#8484=FACE_OUTER_BOUND('',#15390,.T.);
#8485=FACE_OUTER_BOUND('',#15391,.T.);
#8486=FACE_OUTER_BOUND('',#15392,.T.);
#8487=FACE_OUTER_BOUND('',#15393,.T.);
#8488=FACE_OUTER_BOUND('',#15394,.T.);
#8489=FACE_OUTER_BOUND('',#15396,.T.);
#8490=FACE_OUTER_BOUND('',#15397,.T.);
#8491=FACE_OUTER_BOUND('',#15398,.T.);
#8492=FACE_OUTER_BOUND('',#15399,.T.);
#8493=FACE_OUTER_BOUND('',#15400,.T.);
#8494=FACE_OUTER_BOUND('',#15401,.T.);
#8495=FACE_OUTER_BOUND('',#15402,.T.);
#8496=FACE_OUTER_BOUND('',#15403,.T.);
#8497=FACE_OUTER_BOUND('',#15404,.T.);
#8498=FACE_OUTER_BOUND('',#15406,.T.);
#8499=FACE_OUTER_BOUND('',#15407,.T.);
#8500=FACE_OUTER_BOUND('',#15408,.T.);
#8501=FACE_OUTER_BOUND('',#15409,.T.);
#8502=FACE_OUTER_BOUND('',#15410,.T.);
#8503=FACE_OUTER_BOUND('',#15411,.T.);
#8504=FACE_OUTER_BOUND('',#15412,.T.);
#8505=FACE_OUTER_BOUND('',#15413,.T.);
#8506=FACE_OUTER_BOUND('',#15414,.T.);
#8507=FACE_OUTER_BOUND('',#15415,.T.);
#8508=FACE_OUTER_BOUND('',#15416,.T.);
#8509=FACE_OUTER_BOUND('',#15417,.T.);
#8510=FACE_OUTER_BOUND('',#15418,.T.);
#8511=FACE_OUTER_BOUND('',#15419,.T.);
#8512=FACE_OUTER_BOUND('',#15420,.T.);
#8513=FACE_OUTER_BOUND('',#15421,.T.);
#8514=FACE_OUTER_BOUND('',#15422,.T.);
#8515=FACE_OUTER_BOUND('',#15424,.T.);
#8516=FACE_OUTER_BOUND('',#15425,.T.);
#8517=FACE_OUTER_BOUND('',#15426,.T.);
#8518=FACE_OUTER_BOUND('',#15427,.T.);
#8519=FACE_OUTER_BOUND('',#15428,.T.);
#8520=FACE_OUTER_BOUND('',#15429,.T.);
#8521=FACE_OUTER_BOUND('',#15430,.T.);
#8522=FACE_OUTER_BOUND('',#15431,.T.);
#8523=FACE_OUTER_BOUND('',#15432,.T.);
#8524=FACE_OUTER_BOUND('',#15433,.T.);
#8525=FACE_OUTER_BOUND('',#15434,.T.);
#8526=FACE_OUTER_BOUND('',#15435,.T.);
#8527=FACE_OUTER_BOUND('',#15436,.T.);
#8528=FACE_OUTER_BOUND('',#15437,.T.);
#8529=FACE_OUTER_BOUND('',#15438,.T.);
#8530=FACE_OUTER_BOUND('',#15439,.T.);
#8531=FACE_OUTER_BOUND('',#15440,.T.);
#8532=FACE_OUTER_BOUND('',#15441,.T.);
#8533=FACE_OUTER_BOUND('',#15442,.T.);
#8534=FACE_OUTER_BOUND('',#15443,.T.);
#8535=FACE_OUTER_BOUND('',#15445,.T.);
#8536=FACE_OUTER_BOUND('',#15446,.T.);
#8537=FACE_OUTER_BOUND('',#15447,.T.);
#8538=FACE_OUTER_BOUND('',#15448,.T.);
#8539=FACE_OUTER_BOUND('',#15449,.T.);
#8540=FACE_OUTER_BOUND('',#15450,.T.);
#8541=FACE_OUTER_BOUND('',#15451,.T.);
#8542=FACE_OUTER_BOUND('',#15452,.T.);
#8543=FACE_OUTER_BOUND('',#15453,.T.);
#8544=FACE_OUTER_BOUND('',#15454,.T.);
#8545=FACE_OUTER_BOUND('',#15455,.T.);
#8546=FACE_OUTER_BOUND('',#15456,.T.);
#8547=FACE_OUTER_BOUND('',#15457,.T.);
#8548=FACE_OUTER_BOUND('',#15458,.T.);
#8549=FACE_OUTER_BOUND('',#15460,.T.);
#8550=FACE_OUTER_BOUND('',#15461,.T.);
#8551=FACE_OUTER_BOUND('',#15462,.T.);
#8552=FACE_OUTER_BOUND('',#15463,.T.);
#8553=FACE_OUTER_BOUND('',#15464,.T.);
#8554=FACE_OUTER_BOUND('',#15465,.T.);
#8555=FACE_OUTER_BOUND('',#15466,.T.);
#8556=FACE_OUTER_BOUND('',#15467,.T.);
#8557=FACE_OUTER_BOUND('',#15468,.T.);
#8558=FACE_OUTER_BOUND('',#15470,.T.);
#8559=FACE_OUTER_BOUND('',#15471,.T.);
#8560=FACE_OUTER_BOUND('',#15472,.T.);
#8561=FACE_OUTER_BOUND('',#15473,.T.);
#8562=FACE_OUTER_BOUND('',#15474,.T.);
#8563=FACE_OUTER_BOUND('',#15475,.T.);
#8564=FACE_OUTER_BOUND('',#15476,.T.);
#8565=FACE_OUTER_BOUND('',#15477,.T.);
#8566=FACE_OUTER_BOUND('',#15478,.T.);
#8567=FACE_OUTER_BOUND('',#15479,.T.);
#8568=FACE_OUTER_BOUND('',#15480,.T.);
#8569=FACE_OUTER_BOUND('',#15481,.T.);
#8570=FACE_OUTER_BOUND('',#15482,.T.);
#8571=FACE_OUTER_BOUND('',#15483,.T.);
#8572=FACE_OUTER_BOUND('',#15484,.T.);
#8573=FACE_OUTER_BOUND('',#15485,.T.);
#8574=FACE_OUTER_BOUND('',#15486,.T.);
#8575=FACE_OUTER_BOUND('',#15487,.T.);
#8576=FACE_OUTER_BOUND('',#15488,.T.);
#8577=FACE_OUTER_BOUND('',#15489,.T.);
#8578=FACE_OUTER_BOUND('',#15490,.T.);
#8579=FACE_OUTER_BOUND('',#15491,.T.);
#8580=FACE_OUTER_BOUND('',#15492,.T.);
#8581=FACE_OUTER_BOUND('',#15493,.T.);
#8582=FACE_OUTER_BOUND('',#15494,.T.);
#8583=FACE_OUTER_BOUND('',#15496,.T.);
#8584=FACE_OUTER_BOUND('',#15497,.T.);
#8585=FACE_OUTER_BOUND('',#15498,.T.);
#8586=FACE_OUTER_BOUND('',#15499,.T.);
#8587=FACE_OUTER_BOUND('',#15500,.T.);
#8588=FACE_OUTER_BOUND('',#15501,.T.);
#8589=FACE_OUTER_BOUND('',#15502,.T.);
#8590=FACE_OUTER_BOUND('',#15503,.T.);
#8591=FACE_OUTER_BOUND('',#15504,.T.);
#8592=FACE_OUTER_BOUND('',#15505,.T.);
#8593=FACE_OUTER_BOUND('',#15506,.T.);
#8594=FACE_OUTER_BOUND('',#15507,.T.);
#8595=FACE_OUTER_BOUND('',#15508,.T.);
#8596=FACE_OUTER_BOUND('',#15509,.T.);
#8597=FACE_OUTER_BOUND('',#15510,.T.);
#8598=FACE_OUTER_BOUND('',#15511,.T.);
#8599=FACE_OUTER_BOUND('',#15512,.T.);
#8600=FACE_OUTER_BOUND('',#15513,.T.);
#8601=FACE_OUTER_BOUND('',#15514,.T.);
#8602=FACE_OUTER_BOUND('',#15515,.T.);
#8603=FACE_OUTER_BOUND('',#15516,.T.);
#8604=FACE_OUTER_BOUND('',#15518,.T.);
#8605=FACE_OUTER_BOUND('',#15519,.T.);
#8606=FACE_OUTER_BOUND('',#15520,.T.);
#8607=FACE_OUTER_BOUND('',#15521,.T.);
#8608=FACE_OUTER_BOUND('',#15522,.T.);
#8609=FACE_OUTER_BOUND('',#15523,.T.);
#8610=FACE_OUTER_BOUND('',#15524,.T.);
#8611=FACE_OUTER_BOUND('',#15525,.T.);
#8612=FACE_OUTER_BOUND('',#15526,.T.);
#8613=FACE_OUTER_BOUND('',#15528,.T.);
#8614=FACE_OUTER_BOUND('',#15529,.T.);
#8615=FACE_OUTER_BOUND('',#15530,.T.);
#8616=FACE_OUTER_BOUND('',#15531,.T.);
#8617=FACE_OUTER_BOUND('',#15532,.T.);
#8618=FACE_OUTER_BOUND('',#15533,.T.);
#8619=FACE_OUTER_BOUND('',#15534,.T.);
#8620=FACE_OUTER_BOUND('',#15535,.T.);
#8621=FACE_OUTER_BOUND('',#15536,.T.);
#8622=FACE_OUTER_BOUND('',#15537,.T.);
#8623=FACE_OUTER_BOUND('',#15538,.T.);
#8624=FACE_OUTER_BOUND('',#15539,.T.);
#8625=FACE_OUTER_BOUND('',#15540,.T.);
#8626=FACE_OUTER_BOUND('',#15541,.T.);
#8627=FACE_OUTER_BOUND('',#15542,.T.);
#8628=FACE_OUTER_BOUND('',#15543,.T.);
#8629=FACE_OUTER_BOUND('',#15544,.T.);
#8630=FACE_OUTER_BOUND('',#15545,.T.);
#8631=FACE_OUTER_BOUND('',#15546,.T.);
#8632=FACE_OUTER_BOUND('',#15548,.T.);
#8633=FACE_OUTER_BOUND('',#15549,.T.);
#8634=FACE_OUTER_BOUND('',#15550,.T.);
#8635=FACE_OUTER_BOUND('',#15551,.T.);
#8636=FACE_OUTER_BOUND('',#15552,.T.);
#8637=FACE_OUTER_BOUND('',#15553,.T.);
#8638=FACE_OUTER_BOUND('',#15554,.T.);
#8639=FACE_OUTER_BOUND('',#15555,.T.);
#8640=FACE_OUTER_BOUND('',#15556,.T.);
#8641=FACE_OUTER_BOUND('',#15558,.T.);
#8642=FACE_OUTER_BOUND('',#15559,.T.);
#8643=FACE_OUTER_BOUND('',#15560,.T.);
#8644=FACE_OUTER_BOUND('',#15561,.T.);
#8645=FACE_OUTER_BOUND('',#15562,.T.);
#8646=FACE_OUTER_BOUND('',#15563,.T.);
#8647=FACE_OUTER_BOUND('',#15564,.T.);
#8648=FACE_OUTER_BOUND('',#15565,.T.);
#8649=FACE_OUTER_BOUND('',#15566,.T.);
#8650=FACE_OUTER_BOUND('',#15567,.T.);
#8651=FACE_OUTER_BOUND('',#15568,.T.);
#8652=FACE_OUTER_BOUND('',#15569,.T.);
#8653=FACE_OUTER_BOUND('',#15570,.T.);
#8654=FACE_OUTER_BOUND('',#15571,.T.);
#8655=FACE_OUTER_BOUND('',#15572,.T.);
#8656=FACE_OUTER_BOUND('',#15573,.T.);
#8657=FACE_OUTER_BOUND('',#15574,.T.);
#8658=FACE_OUTER_BOUND('',#15575,.T.);
#8659=FACE_OUTER_BOUND('',#15576,.T.);
#8660=FACE_OUTER_BOUND('',#15577,.T.);
#8661=FACE_OUTER_BOUND('',#15578,.T.);
#8662=FACE_OUTER_BOUND('',#15579,.T.);
#8663=FACE_OUTER_BOUND('',#15580,.T.);
#8664=FACE_OUTER_BOUND('',#15581,.T.);
#8665=FACE_OUTER_BOUND('',#15582,.T.);
#8666=FACE_OUTER_BOUND('',#15583,.T.);
#8667=FACE_OUTER_BOUND('',#15584,.T.);
#8668=FACE_OUTER_BOUND('',#15585,.T.);
#8669=FACE_OUTER_BOUND('',#15586,.T.);
#8670=FACE_OUTER_BOUND('',#15587,.T.);
#8671=FACE_OUTER_BOUND('',#15588,.T.);
#8672=FACE_OUTER_BOUND('',#15589,.T.);
#8673=FACE_OUTER_BOUND('',#15590,.T.);
#8674=FACE_OUTER_BOUND('',#15591,.T.);
#8675=FACE_OUTER_BOUND('',#15592,.T.);
#8676=FACE_OUTER_BOUND('',#15593,.T.);
#8677=FACE_OUTER_BOUND('',#15594,.T.);
#8678=FACE_OUTER_BOUND('',#15595,.T.);
#8679=FACE_OUTER_BOUND('',#15596,.T.);
#8680=FACE_OUTER_BOUND('',#15597,.T.);
#8681=FACE_OUTER_BOUND('',#15598,.T.);
#8682=FACE_OUTER_BOUND('',#15599,.T.);
#8683=FACE_OUTER_BOUND('',#15600,.T.);
#8684=FACE_OUTER_BOUND('',#15601,.T.);
#8685=FACE_OUTER_BOUND('',#15602,.T.);
#8686=FACE_OUTER_BOUND('',#15603,.T.);
#8687=FACE_OUTER_BOUND('',#15604,.T.);
#8688=FACE_OUTER_BOUND('',#15605,.T.);
#8689=FACE_OUTER_BOUND('',#15606,.T.);
#8690=FACE_OUTER_BOUND('',#15607,.T.);
#8691=FACE_OUTER_BOUND('',#15608,.T.);
#8692=FACE_OUTER_BOUND('',#15609,.T.);
#8693=FACE_OUTER_BOUND('',#15610,.T.);
#8694=FACE_OUTER_BOUND('',#15611,.T.);
#8695=FACE_OUTER_BOUND('',#15612,.T.);
#8696=FACE_OUTER_BOUND('',#15613,.T.);
#8697=FACE_OUTER_BOUND('',#15614,.T.);
#8698=FACE_OUTER_BOUND('',#15615,.T.);
#8699=FACE_OUTER_BOUND('',#15616,.T.);
#8700=FACE_OUTER_BOUND('',#15617,.T.);
#8701=FACE_OUTER_BOUND('',#15618,.T.);
#8702=FACE_OUTER_BOUND('',#15619,.T.);
#8703=FACE_OUTER_BOUND('',#15620,.T.);
#8704=FACE_OUTER_BOUND('',#15621,.T.);
#8705=FACE_OUTER_BOUND('',#15622,.T.);
#8706=FACE_OUTER_BOUND('',#15623,.T.);
#8707=FACE_OUTER_BOUND('',#15624,.T.);
#8708=FACE_OUTER_BOUND('',#15625,.T.);
#8709=FACE_OUTER_BOUND('',#15626,.T.);
#8710=FACE_OUTER_BOUND('',#15627,.T.);
#8711=FACE_OUTER_BOUND('',#15628,.T.);
#8712=FACE_OUTER_BOUND('',#15629,.T.);
#8713=FACE_OUTER_BOUND('',#15630,.T.);
#8714=FACE_OUTER_BOUND('',#15631,.T.);
#8715=FACE_OUTER_BOUND('',#15632,.T.);
#8716=FACE_OUTER_BOUND('',#15633,.T.);
#8717=FACE_OUTER_BOUND('',#15634,.T.);
#8718=FACE_OUTER_BOUND('',#15635,.T.);
#8719=FACE_OUTER_BOUND('',#15636,.T.);
#8720=FACE_OUTER_BOUND('',#15637,.T.);
#8721=FACE_OUTER_BOUND('',#15638,.T.);
#8722=FACE_OUTER_BOUND('',#15639,.T.);
#8723=FACE_OUTER_BOUND('',#15640,.T.);
#8724=FACE_OUTER_BOUND('',#15641,.T.);
#8725=FACE_OUTER_BOUND('',#15642,.T.);
#8726=FACE_OUTER_BOUND('',#15643,.T.);
#8727=FACE_OUTER_BOUND('',#15644,.T.);
#8728=FACE_OUTER_BOUND('',#15645,.T.);
#8729=FACE_OUTER_BOUND('',#15646,.T.);
#8730=FACE_OUTER_BOUND('',#15647,.T.);
#8731=FACE_OUTER_BOUND('',#15648,.T.);
#8732=FACE_OUTER_BOUND('',#15649,.T.);
#8733=FACE_OUTER_BOUND('',#15650,.T.);
#8734=FACE_OUTER_BOUND('',#15651,.T.);
#8735=FACE_OUTER_BOUND('',#15652,.T.);
#8736=FACE_OUTER_BOUND('',#15653,.T.);
#8737=FACE_OUTER_BOUND('',#15654,.T.);
#8738=FACE_OUTER_BOUND('',#15655,.T.);
#8739=FACE_OUTER_BOUND('',#15656,.T.);
#8740=FACE_OUTER_BOUND('',#15657,.T.);
#8741=FACE_OUTER_BOUND('',#15658,.T.);
#8742=FACE_OUTER_BOUND('',#15659,.T.);
#8743=FACE_OUTER_BOUND('',#15660,.T.);
#8744=FACE_OUTER_BOUND('',#15661,.T.);
#8745=FACE_OUTER_BOUND('',#15662,.T.);
#8746=FACE_OUTER_BOUND('',#15663,.T.);
#8747=FACE_OUTER_BOUND('',#15664,.T.);
#8748=FACE_OUTER_BOUND('',#15665,.T.);
#8749=FACE_OUTER_BOUND('',#15666,.T.);
#8750=FACE_OUTER_BOUND('',#15667,.T.);
#8751=FACE_OUTER_BOUND('',#15668,.T.);
#8752=FACE_OUTER_BOUND('',#15669,.T.);
#8753=FACE_OUTER_BOUND('',#15670,.T.);
#8754=FACE_OUTER_BOUND('',#15671,.T.);
#8755=FACE_OUTER_BOUND('',#15672,.T.);
#8756=FACE_OUTER_BOUND('',#15674,.T.);
#8757=FACE_OUTER_BOUND('',#15675,.T.);
#8758=FACE_OUTER_BOUND('',#15676,.T.);
#8759=FACE_OUTER_BOUND('',#15677,.T.);
#8760=FACE_OUTER_BOUND('',#15678,.T.);
#8761=FACE_OUTER_BOUND('',#15679,.T.);
#8762=FACE_OUTER_BOUND('',#15680,.T.);
#8763=FACE_OUTER_BOUND('',#15681,.T.);
#8764=FACE_OUTER_BOUND('',#15682,.T.);
#8765=FACE_OUTER_BOUND('',#15683,.T.);
#8766=FACE_OUTER_BOUND('',#15684,.T.);
#8767=FACE_OUTER_BOUND('',#15685,.T.);
#8768=FACE_OUTER_BOUND('',#15686,.T.);
#8769=FACE_OUTER_BOUND('',#15687,.T.);
#8770=FACE_OUTER_BOUND('',#15688,.T.);
#8771=FACE_OUTER_BOUND('',#15689,.T.);
#8772=FACE_OUTER_BOUND('',#15690,.T.);
#8773=FACE_OUTER_BOUND('',#15691,.T.);
#8774=FACE_OUTER_BOUND('',#15692,.T.);
#8775=FACE_OUTER_BOUND('',#15693,.T.);
#8776=FACE_OUTER_BOUND('',#15694,.T.);
#8777=FACE_OUTER_BOUND('',#15695,.T.);
#8778=FACE_OUTER_BOUND('',#15696,.T.);
#8779=FACE_OUTER_BOUND('',#15697,.T.);
#8780=FACE_OUTER_BOUND('',#15698,.T.);
#8781=FACE_OUTER_BOUND('',#15699,.T.);
#8782=FACE_OUTER_BOUND('',#15700,.T.);
#8783=FACE_OUTER_BOUND('',#15701,.T.);
#8784=FACE_OUTER_BOUND('',#15702,.T.);
#8785=FACE_OUTER_BOUND('',#15703,.T.);
#8786=FACE_OUTER_BOUND('',#15704,.T.);
#8787=FACE_OUTER_BOUND('',#15705,.T.);
#8788=FACE_OUTER_BOUND('',#15706,.T.);
#8789=FACE_OUTER_BOUND('',#15707,.T.);
#8790=FACE_OUTER_BOUND('',#15708,.T.);
#8791=FACE_OUTER_BOUND('',#15709,.T.);
#8792=FACE_OUTER_BOUND('',#15710,.T.);
#8793=FACE_OUTER_BOUND('',#15711,.T.);
#8794=FACE_OUTER_BOUND('',#15712,.T.);
#8795=FACE_OUTER_BOUND('',#15713,.T.);
#8796=FACE_OUTER_BOUND('',#15714,.T.);
#8797=FACE_OUTER_BOUND('',#15715,.T.);
#8798=FACE_OUTER_BOUND('',#15716,.T.);
#8799=FACE_OUTER_BOUND('',#15717,.T.);
#8800=FACE_OUTER_BOUND('',#15718,.T.);
#8801=FACE_OUTER_BOUND('',#15719,.T.);
#8802=FACE_OUTER_BOUND('',#15720,.T.);
#8803=FACE_OUTER_BOUND('',#15721,.T.);
#8804=FACE_OUTER_BOUND('',#15722,.T.);
#8805=FACE_OUTER_BOUND('',#15723,.T.);
#8806=FACE_OUTER_BOUND('',#15724,.T.);
#8807=FACE_OUTER_BOUND('',#15725,.T.);
#8808=FACE_OUTER_BOUND('',#15726,.T.);
#8809=FACE_OUTER_BOUND('',#15727,.T.);
#8810=FACE_OUTER_BOUND('',#15728,.T.);
#8811=FACE_OUTER_BOUND('',#15729,.T.);
#8812=FACE_OUTER_BOUND('',#15730,.T.);
#8813=FACE_OUTER_BOUND('',#15731,.T.);
#8814=FACE_OUTER_BOUND('',#15732,.T.);
#8815=FACE_OUTER_BOUND('',#15733,.T.);
#8816=FACE_OUTER_BOUND('',#15735,.T.);
#8817=FACE_OUTER_BOUND('',#15736,.T.);
#8818=FACE_OUTER_BOUND('',#15737,.T.);
#8819=FACE_OUTER_BOUND('',#15738,.T.);
#8820=FACE_OUTER_BOUND('',#15739,.T.);
#8821=FACE_OUTER_BOUND('',#15740,.T.);
#8822=FACE_OUTER_BOUND('',#15741,.T.);
#8823=FACE_OUTER_BOUND('',#15742,.T.);
#8824=FACE_OUTER_BOUND('',#15743,.T.);
#8825=FACE_OUTER_BOUND('',#15745,.T.);
#8826=FACE_OUTER_BOUND('',#15746,.T.);
#8827=FACE_OUTER_BOUND('',#15747,.T.);
#8828=FACE_OUTER_BOUND('',#15748,.T.);
#8829=FACE_OUTER_BOUND('',#15749,.T.);
#8830=FACE_OUTER_BOUND('',#15750,.T.);
#8831=FACE_OUTER_BOUND('',#15751,.T.);
#8832=FACE_OUTER_BOUND('',#15752,.T.);
#8833=FACE_OUTER_BOUND('',#15753,.T.);
#8834=FACE_OUTER_BOUND('',#15754,.T.);
#8835=FACE_OUTER_BOUND('',#15755,.T.);
#8836=FACE_OUTER_BOUND('',#15756,.T.);
#8837=FACE_OUTER_BOUND('',#15757,.T.);
#8838=FACE_OUTER_BOUND('',#15758,.T.);
#8839=FACE_OUTER_BOUND('',#15759,.T.);
#8840=FACE_OUTER_BOUND('',#15760,.T.);
#8841=FACE_OUTER_BOUND('',#15761,.T.);
#8842=FACE_OUTER_BOUND('',#15762,.T.);
#8843=FACE_OUTER_BOUND('',#15763,.T.);
#8844=FACE_OUTER_BOUND('',#15765,.T.);
#8845=FACE_OUTER_BOUND('',#15766,.T.);
#8846=FACE_OUTER_BOUND('',#15767,.T.);
#8847=FACE_OUTER_BOUND('',#15768,.T.);
#8848=FACE_OUTER_BOUND('',#15769,.T.);
#8849=FACE_OUTER_BOUND('',#15770,.T.);
#8850=FACE_OUTER_BOUND('',#15771,.T.);
#8851=FACE_OUTER_BOUND('',#15772,.T.);
#8852=FACE_OUTER_BOUND('',#15773,.T.);
#8853=FACE_OUTER_BOUND('',#15775,.T.);
#8854=FACE_OUTER_BOUND('',#15776,.T.);
#8855=FACE_OUTER_BOUND('',#15777,.T.);
#8856=FACE_OUTER_BOUND('',#15778,.T.);
#8857=FACE_OUTER_BOUND('',#15779,.T.);
#8858=FACE_OUTER_BOUND('',#15780,.T.);
#8859=FACE_OUTER_BOUND('',#15781,.T.);
#8860=FACE_OUTER_BOUND('',#15782,.T.);
#8861=FACE_OUTER_BOUND('',#15783,.T.);
#8862=FACE_OUTER_BOUND('',#15784,.T.);
#8863=FACE_OUTER_BOUND('',#15785,.T.);
#8864=FACE_OUTER_BOUND('',#15786,.T.);
#8865=FACE_OUTER_BOUND('',#15787,.T.);
#8866=FACE_OUTER_BOUND('',#15788,.T.);
#8867=FACE_OUTER_BOUND('',#15789,.T.);
#8868=FACE_OUTER_BOUND('',#15790,.T.);
#8869=FACE_OUTER_BOUND('',#15791,.T.);
#8870=FACE_OUTER_BOUND('',#15792,.T.);
#8871=FACE_OUTER_BOUND('',#15793,.T.);
#8872=FACE_OUTER_BOUND('',#15795,.T.);
#8873=FACE_OUTER_BOUND('',#15796,.T.);
#8874=FACE_OUTER_BOUND('',#15797,.T.);
#8875=FACE_OUTER_BOUND('',#15798,.T.);
#8876=FACE_OUTER_BOUND('',#15799,.T.);
#8877=FACE_OUTER_BOUND('',#15800,.T.);
#8878=FACE_OUTER_BOUND('',#15801,.T.);
#8879=FACE_OUTER_BOUND('',#15802,.T.);
#8880=FACE_OUTER_BOUND('',#15803,.T.);
#8881=FACE_OUTER_BOUND('',#15805,.T.);
#8882=FACE_OUTER_BOUND('',#15806,.T.);
#8883=FACE_OUTER_BOUND('',#15807,.T.);
#8884=FACE_OUTER_BOUND('',#15808,.T.);
#8885=FACE_OUTER_BOUND('',#15809,.T.);
#8886=FACE_OUTER_BOUND('',#15810,.T.);
#8887=FACE_OUTER_BOUND('',#15811,.T.);
#8888=FACE_OUTER_BOUND('',#15812,.T.);
#8889=FACE_OUTER_BOUND('',#15813,.T.);
#8890=FACE_OUTER_BOUND('',#15814,.T.);
#8891=FACE_OUTER_BOUND('',#15815,.T.);
#8892=FACE_OUTER_BOUND('',#15816,.T.);
#8893=FACE_OUTER_BOUND('',#15817,.T.);
#8894=FACE_OUTER_BOUND('',#15818,.T.);
#8895=FACE_OUTER_BOUND('',#15821,.T.);
#8896=FACE_OUTER_BOUND('',#15824,.T.);
#8897=FACE_OUTER_BOUND('',#15825,.T.);
#8898=FACE_OUTER_BOUND('',#15826,.T.);
#8899=FACE_OUTER_BOUND('',#15827,.T.);
#8900=FACE_OUTER_BOUND('',#15828,.T.);
#8901=FACE_OUTER_BOUND('',#15829,.T.);
#8902=FACE_OUTER_BOUND('',#15830,.T.);
#8903=FACE_OUTER_BOUND('',#15831,.T.);
#8904=FACE_OUTER_BOUND('',#15832,.T.);
#8905=FACE_OUTER_BOUND('',#15833,.T.);
#8906=FACE_OUTER_BOUND('',#15834,.T.);
#8907=FACE_OUTER_BOUND('',#15835,.T.);
#8908=FACE_OUTER_BOUND('',#15836,.T.);
#8909=FACE_OUTER_BOUND('',#15837,.T.);
#8910=FACE_OUTER_BOUND('',#15838,.T.);
#8911=FACE_OUTER_BOUND('',#15839,.T.);
#8912=FACE_OUTER_BOUND('',#15840,.T.);
#8913=FACE_OUTER_BOUND('',#15841,.T.);
#8914=FACE_OUTER_BOUND('',#15842,.T.);
#8915=FACE_OUTER_BOUND('',#15843,.T.);
#8916=FACE_OUTER_BOUND('',#15844,.T.);
#8917=FACE_OUTER_BOUND('',#15845,.T.);
#8918=FACE_OUTER_BOUND('',#15846,.T.);
#8919=FACE_OUTER_BOUND('',#15847,.T.);
#8920=FACE_OUTER_BOUND('',#15848,.T.);
#8921=FACE_OUTER_BOUND('',#15849,.T.);
#8922=FACE_OUTER_BOUND('',#15850,.T.);
#8923=FACE_OUTER_BOUND('',#15851,.T.);
#8924=FACE_OUTER_BOUND('',#15852,.T.);
#8925=FACE_OUTER_BOUND('',#15853,.T.);
#8926=FACE_OUTER_BOUND('',#15854,.T.);
#8927=FACE_OUTER_BOUND('',#15855,.T.);
#8928=FACE_OUTER_BOUND('',#15856,.T.);
#8929=FACE_OUTER_BOUND('',#15857,.T.);
#8930=FACE_OUTER_BOUND('',#15858,.T.);
#8931=FACE_OUTER_BOUND('',#15859,.T.);
#8932=FACE_OUTER_BOUND('',#15860,.T.);
#8933=FACE_OUTER_BOUND('',#15861,.T.);
#8934=FACE_OUTER_BOUND('',#15862,.T.);
#8935=FACE_OUTER_BOUND('',#15863,.T.);
#8936=FACE_OUTER_BOUND('',#15864,.T.);
#8937=FACE_OUTER_BOUND('',#15865,.T.);
#8938=FACE_OUTER_BOUND('',#15866,.T.);
#8939=FACE_OUTER_BOUND('',#15867,.T.);
#8940=FACE_OUTER_BOUND('',#15868,.T.);
#8941=FACE_OUTER_BOUND('',#15869,.T.);
#8942=FACE_OUTER_BOUND('',#15870,.T.);
#8943=FACE_OUTER_BOUND('',#15871,.T.);
#8944=FACE_OUTER_BOUND('',#15872,.T.);
#8945=FACE_OUTER_BOUND('',#15873,.T.);
#8946=FACE_OUTER_BOUND('',#15874,.T.);
#8947=FACE_OUTER_BOUND('',#15875,.T.);
#8948=FACE_OUTER_BOUND('',#15876,.T.);
#8949=FACE_OUTER_BOUND('',#15877,.T.);
#8950=FACE_OUTER_BOUND('',#15878,.T.);
#8951=FACE_OUTER_BOUND('',#15879,.T.);
#8952=FACE_OUTER_BOUND('',#15880,.T.);
#8953=FACE_OUTER_BOUND('',#15881,.T.);
#8954=FACE_OUTER_BOUND('',#15882,.T.);
#8955=FACE_OUTER_BOUND('',#15883,.T.);
#8956=FACE_OUTER_BOUND('',#15884,.T.);
#8957=FACE_OUTER_BOUND('',#15885,.T.);
#8958=FACE_OUTER_BOUND('',#15886,.T.);
#8959=FACE_OUTER_BOUND('',#15887,.T.);
#8960=FACE_OUTER_BOUND('',#15888,.T.);
#8961=FACE_OUTER_BOUND('',#15889,.T.);
#8962=FACE_OUTER_BOUND('',#15890,.T.);
#8963=FACE_OUTER_BOUND('',#15891,.T.);
#8964=FACE_OUTER_BOUND('',#15892,.T.);
#8965=FACE_OUTER_BOUND('',#15893,.T.);
#8966=FACE_OUTER_BOUND('',#15894,.T.);
#8967=FACE_OUTER_BOUND('',#15895,.T.);
#8968=FACE_OUTER_BOUND('',#15896,.T.);
#8969=FACE_OUTER_BOUND('',#15897,.T.);
#8970=FACE_OUTER_BOUND('',#15898,.T.);
#8971=FACE_OUTER_BOUND('',#15899,.T.);
#8972=FACE_OUTER_BOUND('',#15900,.T.);
#8973=FACE_OUTER_BOUND('',#15901,.T.);
#8974=FACE_OUTER_BOUND('',#15902,.T.);
#8975=FACE_OUTER_BOUND('',#15903,.T.);
#8976=FACE_OUTER_BOUND('',#15904,.T.);
#8977=FACE_OUTER_BOUND('',#15905,.T.);
#8978=FACE_OUTER_BOUND('',#15906,.T.);
#8979=FACE_OUTER_BOUND('',#15907,.T.);
#8980=FACE_OUTER_BOUND('',#15908,.T.);
#8981=FACE_OUTER_BOUND('',#15909,.T.);
#8982=FACE_OUTER_BOUND('',#15910,.T.);
#8983=FACE_OUTER_BOUND('',#15911,.T.);
#8984=FACE_OUTER_BOUND('',#15912,.T.);
#8985=FACE_OUTER_BOUND('',#15913,.T.);
#8986=FACE_OUTER_BOUND('',#15914,.T.);
#8987=FACE_OUTER_BOUND('',#15915,.T.);
#8988=FACE_OUTER_BOUND('',#15916,.T.);
#8989=FACE_OUTER_BOUND('',#15917,.T.);
#8990=FACE_OUTER_BOUND('',#15918,.T.);
#8991=FACE_OUTER_BOUND('',#15919,.T.);
#8992=FACE_OUTER_BOUND('',#15920,.T.);
#8993=FACE_OUTER_BOUND('',#15921,.T.);
#8994=FACE_OUTER_BOUND('',#15922,.T.);
#8995=FACE_OUTER_BOUND('',#15923,.T.);
#8996=FACE_OUTER_BOUND('',#15924,.T.);
#8997=FACE_OUTER_BOUND('',#15925,.T.);
#8998=FACE_OUTER_BOUND('',#15926,.T.);
#8999=FACE_OUTER_BOUND('',#15927,.T.);
#9000=FACE_OUTER_BOUND('',#15928,.T.);
#9001=FACE_OUTER_BOUND('',#15929,.T.);
#9002=FACE_OUTER_BOUND('',#15930,.T.);
#9003=FACE_OUTER_BOUND('',#15931,.T.);
#9004=FACE_OUTER_BOUND('',#15932,.T.);
#9005=FACE_OUTER_BOUND('',#15933,.T.);
#9006=FACE_OUTER_BOUND('',#15934,.T.);
#9007=FACE_OUTER_BOUND('',#15935,.T.);
#9008=FACE_OUTER_BOUND('',#15936,.T.);
#9009=FACE_OUTER_BOUND('',#15937,.T.);
#9010=FACE_OUTER_BOUND('',#15938,.T.);
#9011=FACE_OUTER_BOUND('',#15939,.T.);
#9012=FACE_OUTER_BOUND('',#15940,.T.);
#9013=FACE_OUTER_BOUND('',#15941,.T.);
#9014=FACE_OUTER_BOUND('',#15942,.T.);
#9015=FACE_OUTER_BOUND('',#15943,.T.);
#9016=FACE_OUTER_BOUND('',#15944,.T.);
#9017=FACE_OUTER_BOUND('',#15945,.T.);
#9018=FACE_OUTER_BOUND('',#15946,.T.);
#9019=FACE_OUTER_BOUND('',#15947,.T.);
#9020=FACE_OUTER_BOUND('',#15948,.T.);
#9021=FACE_OUTER_BOUND('',#15949,.T.);
#9022=FACE_OUTER_BOUND('',#15950,.T.);
#9023=FACE_OUTER_BOUND('',#15951,.T.);
#9024=FACE_OUTER_BOUND('',#15952,.T.);
#9025=FACE_OUTER_BOUND('',#15953,.T.);
#9026=FACE_OUTER_BOUND('',#15954,.T.);
#9027=FACE_OUTER_BOUND('',#15955,.T.);
#9028=FACE_OUTER_BOUND('',#15956,.T.);
#9029=FACE_OUTER_BOUND('',#15957,.T.);
#9030=FACE_OUTER_BOUND('',#15958,.T.);
#9031=FACE_OUTER_BOUND('',#15959,.T.);
#9032=FACE_OUTER_BOUND('',#15960,.T.);
#9033=FACE_OUTER_BOUND('',#15961,.T.);
#9034=FACE_OUTER_BOUND('',#15962,.T.);
#9035=FACE_OUTER_BOUND('',#15963,.T.);
#9036=FACE_OUTER_BOUND('',#15964,.T.);
#9037=FACE_OUTER_BOUND('',#15965,.T.);
#9038=FACE_OUTER_BOUND('',#15966,.T.);
#9039=FACE_OUTER_BOUND('',#15967,.T.);
#9040=FACE_OUTER_BOUND('',#15968,.T.);
#9041=FACE_OUTER_BOUND('',#15969,.T.);
#9042=FACE_OUTER_BOUND('',#15970,.T.);
#9043=FACE_OUTER_BOUND('',#15971,.T.);
#9044=FACE_OUTER_BOUND('',#15972,.T.);
#9045=FACE_OUTER_BOUND('',#15973,.T.);
#9046=FACE_OUTER_BOUND('',#15974,.T.);
#9047=FACE_OUTER_BOUND('',#15975,.T.);
#9048=FACE_OUTER_BOUND('',#15976,.T.);
#9049=FACE_OUTER_BOUND('',#15977,.T.);
#9050=FACE_OUTER_BOUND('',#15978,.T.);
#9051=FACE_OUTER_BOUND('',#15979,.T.);
#9052=FACE_OUTER_BOUND('',#15980,.T.);
#9053=FACE_OUTER_BOUND('',#15981,.T.);
#9054=FACE_OUTER_BOUND('',#15982,.T.);
#9055=FACE_OUTER_BOUND('',#15983,.T.);
#9056=FACE_OUTER_BOUND('',#15984,.T.);
#9057=FACE_OUTER_BOUND('',#15985,.T.);
#9058=FACE_OUTER_BOUND('',#15986,.T.);
#9059=FACE_OUTER_BOUND('',#15991,.T.);
#9060=FACE_OUTER_BOUND('',#15992,.T.);
#9061=FACE_OUTER_BOUND('',#15993,.T.);
#9062=FACE_OUTER_BOUND('',#15994,.T.);
#9063=FACE_OUTER_BOUND('',#15995,.T.);
#9064=FACE_OUTER_BOUND('',#15998,.T.);
#9065=FACE_OUTER_BOUND('',#16000,.T.);
#9066=FACE_OUTER_BOUND('',#16001,.T.);
#9067=FACE_OUTER_BOUND('',#16002,.T.);
#9068=FACE_OUTER_BOUND('',#16003,.T.);
#9069=FACE_OUTER_BOUND('',#16008,.T.);
#9070=FACE_OUTER_BOUND('',#16009,.T.);
#9071=FACE_OUTER_BOUND('',#16010,.T.);
#9072=FACE_OUTER_BOUND('',#16011,.T.);
#9073=FACE_OUTER_BOUND('',#16012,.T.);
#9074=FACE_OUTER_BOUND('',#16013,.T.);
#9075=FACE_OUTER_BOUND('',#16014,.T.);
#9076=FACE_OUTER_BOUND('',#16015,.T.);
#9077=FACE_OUTER_BOUND('',#16016,.T.);
#9078=FACE_OUTER_BOUND('',#16017,.T.);
#9079=FACE_OUTER_BOUND('',#16018,.T.);
#9080=FACE_OUTER_BOUND('',#16019,.T.);
#9081=FACE_OUTER_BOUND('',#16020,.T.);
#9082=FACE_OUTER_BOUND('',#16021,.T.);
#9083=FACE_OUTER_BOUND('',#16022,.T.);
#9084=FACE_OUTER_BOUND('',#16023,.T.);
#9085=FACE_OUTER_BOUND('',#16024,.T.);
#9086=FACE_OUTER_BOUND('',#16025,.T.);
#9087=FACE_OUTER_BOUND('',#16026,.T.);
#9088=FACE_OUTER_BOUND('',#16027,.T.);
#9089=FACE_OUTER_BOUND('',#16028,.T.);
#9090=FACE_OUTER_BOUND('',#16029,.T.);
#9091=FACE_OUTER_BOUND('',#16030,.T.);
#9092=FACE_OUTER_BOUND('',#16031,.T.);
#9093=FACE_OUTER_BOUND('',#16032,.T.);
#9094=FACE_OUTER_BOUND('',#16033,.T.);
#9095=FACE_OUTER_BOUND('',#16034,.T.);
#9096=FACE_OUTER_BOUND('',#16035,.T.);
#9097=FACE_OUTER_BOUND('',#16036,.T.);
#9098=FACE_OUTER_BOUND('',#16037,.T.);
#9099=FACE_OUTER_BOUND('',#16038,.T.);
#9100=FACE_OUTER_BOUND('',#16039,.T.);
#9101=FACE_OUTER_BOUND('',#16040,.T.);
#9102=FACE_OUTER_BOUND('',#16041,.T.);
#9103=FACE_OUTER_BOUND('',#16042,.T.);
#9104=FACE_OUTER_BOUND('',#16043,.T.);
#9105=FACE_OUTER_BOUND('',#16044,.T.);
#9106=FACE_OUTER_BOUND('',#16046,.T.);
#9107=FACE_OUTER_BOUND('',#16047,.T.);
#9108=FACE_OUTER_BOUND('',#16048,.T.);
#9109=FACE_OUTER_BOUND('',#16049,.T.);
#9110=FACE_OUTER_BOUND('',#16050,.T.);
#9111=FACE_OUTER_BOUND('',#16051,.T.);
#9112=FACE_OUTER_BOUND('',#16052,.T.);
#9113=FACE_OUTER_BOUND('',#16053,.T.);
#9114=FACE_OUTER_BOUND('',#16054,.T.);
#9115=FACE_OUTER_BOUND('',#16056,.T.);
#9116=FACE_OUTER_BOUND('',#16057,.T.);
#9117=FACE_OUTER_BOUND('',#16058,.T.);
#9118=FACE_OUTER_BOUND('',#16059,.T.);
#9119=FACE_OUTER_BOUND('',#16060,.T.);
#9120=FACE_OUTER_BOUND('',#16061,.T.);
#9121=FACE_OUTER_BOUND('',#16062,.T.);
#9122=FACE_OUTER_BOUND('',#16063,.T.);
#9123=FACE_OUTER_BOUND('',#16064,.T.);
#9124=FACE_OUTER_BOUND('',#16065,.T.);
#9125=FACE_OUTER_BOUND('',#16066,.T.);
#9126=FACE_OUTER_BOUND('',#16067,.T.);
#9127=FACE_OUTER_BOUND('',#16068,.T.);
#9128=FACE_OUTER_BOUND('',#16069,.T.);
#9129=FACE_OUTER_BOUND('',#16070,.T.);
#9130=FACE_OUTER_BOUND('',#16071,.T.);
#9131=FACE_OUTER_BOUND('',#16072,.T.);
#9132=FACE_OUTER_BOUND('',#16073,.T.);
#9133=FACE_OUTER_BOUND('',#16074,.T.);
#9134=FACE_OUTER_BOUND('',#16075,.T.);
#9135=FACE_OUTER_BOUND('',#16076,.T.);
#9136=FACE_OUTER_BOUND('',#16077,.T.);
#9137=FACE_OUTER_BOUND('',#16078,.T.);
#9138=FACE_OUTER_BOUND('',#16079,.T.);
#9139=FACE_OUTER_BOUND('',#16080,.T.);
#9140=FACE_OUTER_BOUND('',#16082,.T.);
#9141=FACE_OUTER_BOUND('',#16083,.T.);
#9142=FACE_OUTER_BOUND('',#16084,.T.);
#9143=FACE_OUTER_BOUND('',#16085,.T.);
#9144=FACE_OUTER_BOUND('',#16086,.T.);
#9145=FACE_OUTER_BOUND('',#16087,.T.);
#9146=FACE_OUTER_BOUND('',#16088,.T.);
#9147=FACE_OUTER_BOUND('',#16089,.T.);
#9148=FACE_OUTER_BOUND('',#16090,.T.);
#9149=FACE_OUTER_BOUND('',#16091,.T.);
#9150=FACE_OUTER_BOUND('',#16092,.T.);
#9151=FACE_OUTER_BOUND('',#16093,.T.);
#9152=FACE_OUTER_BOUND('',#16094,.T.);
#9153=FACE_OUTER_BOUND('',#16095,.T.);
#9154=FACE_OUTER_BOUND('',#16096,.T.);
#9155=FACE_OUTER_BOUND('',#16097,.T.);
#9156=FACE_OUTER_BOUND('',#16098,.T.);
#9157=FACE_OUTER_BOUND('',#16099,.T.);
#9158=FACE_OUTER_BOUND('',#16100,.T.);
#9159=FACE_OUTER_BOUND('',#16101,.T.);
#9160=FACE_OUTER_BOUND('',#16102,.T.);
#9161=FACE_OUTER_BOUND('',#16103,.T.);
#9162=FACE_OUTER_BOUND('',#16104,.T.);
#9163=FACE_OUTER_BOUND('',#16105,.T.);
#9164=FACE_OUTER_BOUND('',#16106,.T.);
#9165=FACE_OUTER_BOUND('',#16107,.T.);
#9166=FACE_OUTER_BOUND('',#16108,.T.);
#9167=FACE_OUTER_BOUND('',#16109,.T.);
#9168=FACE_OUTER_BOUND('',#16110,.T.);
#9169=FACE_OUTER_BOUND('',#16111,.T.);
#9170=FACE_OUTER_BOUND('',#16112,.T.);
#9171=FACE_OUTER_BOUND('',#16113,.T.);
#9172=FACE_OUTER_BOUND('',#16114,.T.);
#9173=FACE_OUTER_BOUND('',#16115,.T.);
#9174=FACE_OUTER_BOUND('',#16116,.T.);
#9175=FACE_OUTER_BOUND('',#16117,.T.);
#9176=FACE_OUTER_BOUND('',#16118,.T.);
#9177=FACE_OUTER_BOUND('',#16119,.T.);
#9178=FACE_OUTER_BOUND('',#16120,.T.);
#9179=FACE_OUTER_BOUND('',#16121,.T.);
#9180=FACE_OUTER_BOUND('',#16122,.T.);
#9181=FACE_OUTER_BOUND('',#16123,.T.);
#9182=FACE_OUTER_BOUND('',#16124,.T.);
#9183=FACE_OUTER_BOUND('',#16125,.T.);
#9184=FACE_OUTER_BOUND('',#16126,.T.);
#9185=FACE_OUTER_BOUND('',#16127,.T.);
#9186=FACE_OUTER_BOUND('',#16128,.T.);
#9187=FACE_OUTER_BOUND('',#16129,.T.);
#9188=FACE_OUTER_BOUND('',#16130,.T.);
#9189=FACE_OUTER_BOUND('',#16131,.T.);
#9190=FACE_OUTER_BOUND('',#16132,.T.);
#9191=FACE_OUTER_BOUND('',#16133,.T.);
#9192=FACE_OUTER_BOUND('',#16134,.T.);
#9193=FACE_OUTER_BOUND('',#16135,.T.);
#9194=FACE_OUTER_BOUND('',#16136,.T.);
#9195=FACE_OUTER_BOUND('',#16137,.T.);
#9196=FACE_OUTER_BOUND('',#16138,.T.);
#9197=FACE_OUTER_BOUND('',#16139,.T.);
#9198=FACE_OUTER_BOUND('',#16140,.T.);
#9199=FACE_OUTER_BOUND('',#16141,.T.);
#9200=FACE_OUTER_BOUND('',#16142,.T.);
#9201=FACE_OUTER_BOUND('',#16143,.T.);
#9202=FACE_OUTER_BOUND('',#16144,.T.);
#9203=FACE_OUTER_BOUND('',#16145,.T.);
#9204=FACE_OUTER_BOUND('',#16146,.T.);
#9205=FACE_OUTER_BOUND('',#16147,.T.);
#9206=FACE_OUTER_BOUND('',#16148,.T.);
#9207=FACE_OUTER_BOUND('',#16149,.T.);
#9208=FACE_OUTER_BOUND('',#16150,.T.);
#9209=FACE_OUTER_BOUND('',#16151,.T.);
#9210=FACE_OUTER_BOUND('',#16152,.T.);
#9211=FACE_OUTER_BOUND('',#16153,.T.);
#9212=FACE_OUTER_BOUND('',#16154,.T.);
#9213=FACE_OUTER_BOUND('',#16155,.T.);
#9214=FACE_OUTER_BOUND('',#16156,.T.);
#9215=FACE_OUTER_BOUND('',#16157,.T.);
#9216=FACE_OUTER_BOUND('',#16158,.T.);
#9217=FACE_OUTER_BOUND('',#16159,.T.);
#9218=FACE_OUTER_BOUND('',#16160,.T.);
#9219=FACE_OUTER_BOUND('',#16161,.T.);
#9220=FACE_OUTER_BOUND('',#16162,.T.);
#9221=FACE_OUTER_BOUND('',#16163,.T.);
#9222=FACE_OUTER_BOUND('',#16164,.T.);
#9223=FACE_OUTER_BOUND('',#16165,.T.);
#9224=FACE_OUTER_BOUND('',#16166,.T.);
#9225=FACE_OUTER_BOUND('',#16167,.T.);
#9226=FACE_OUTER_BOUND('',#16168,.T.);
#9227=FACE_OUTER_BOUND('',#16169,.T.);
#9228=FACE_OUTER_BOUND('',#16170,.T.);
#9229=FACE_OUTER_BOUND('',#16171,.T.);
#9230=FACE_OUTER_BOUND('',#16172,.T.);
#9231=FACE_OUTER_BOUND('',#16173,.T.);
#9232=FACE_OUTER_BOUND('',#16174,.T.);
#9233=FACE_OUTER_BOUND('',#16175,.T.);
#9234=FACE_OUTER_BOUND('',#16176,.T.);
#9235=FACE_OUTER_BOUND('',#16177,.T.);
#9236=FACE_OUTER_BOUND('',#16178,.T.);
#9237=FACE_OUTER_BOUND('',#16179,.T.);
#9238=FACE_OUTER_BOUND('',#16180,.T.);
#9239=FACE_OUTER_BOUND('',#16181,.T.);
#9240=FACE_OUTER_BOUND('',#16182,.T.);
#9241=FACE_OUTER_BOUND('',#16183,.T.);
#9242=FACE_OUTER_BOUND('',#16184,.T.);
#9243=FACE_OUTER_BOUND('',#16185,.T.);
#9244=FACE_OUTER_BOUND('',#16186,.T.);
#9245=FACE_OUTER_BOUND('',#16187,.T.);
#9246=FACE_OUTER_BOUND('',#16188,.T.);
#9247=FACE_OUTER_BOUND('',#16189,.T.);
#9248=FACE_OUTER_BOUND('',#16190,.T.);
#9249=FACE_OUTER_BOUND('',#16191,.T.);
#9250=FACE_OUTER_BOUND('',#16192,.T.);
#9251=FACE_OUTER_BOUND('',#16193,.T.);
#9252=FACE_OUTER_BOUND('',#16194,.T.);
#9253=FACE_OUTER_BOUND('',#16195,.T.);
#9254=FACE_OUTER_BOUND('',#16196,.T.);
#9255=FACE_OUTER_BOUND('',#16197,.T.);
#9256=FACE_OUTER_BOUND('',#16198,.T.);
#9257=FACE_OUTER_BOUND('',#16199,.T.);
#9258=FACE_OUTER_BOUND('',#16200,.T.);
#9259=FACE_OUTER_BOUND('',#16201,.T.);
#9260=FACE_OUTER_BOUND('',#16202,.T.);
#9261=FACE_OUTER_BOUND('',#16203,.T.);
#9262=FACE_OUTER_BOUND('',#16204,.T.);
#9263=FACE_OUTER_BOUND('',#16205,.T.);
#9264=FACE_OUTER_BOUND('',#16206,.T.);
#9265=FACE_OUTER_BOUND('',#16207,.T.);
#9266=FACE_OUTER_BOUND('',#16208,.T.);
#9267=FACE_OUTER_BOUND('',#16209,.T.);
#9268=FACE_OUTER_BOUND('',#16210,.T.);
#9269=FACE_OUTER_BOUND('',#16211,.T.);
#9270=FACE_OUTER_BOUND('',#16212,.T.);
#9271=FACE_OUTER_BOUND('',#16213,.T.);
#9272=FACE_OUTER_BOUND('',#16214,.T.);
#9273=FACE_OUTER_BOUND('',#16215,.T.);
#9274=FACE_OUTER_BOUND('',#16216,.T.);
#9275=FACE_OUTER_BOUND('',#16217,.T.);
#9276=FACE_OUTER_BOUND('',#16218,.T.);
#9277=FACE_OUTER_BOUND('',#16219,.T.);
#9278=FACE_OUTER_BOUND('',#16220,.T.);
#9279=FACE_OUTER_BOUND('',#16221,.T.);
#9280=FACE_OUTER_BOUND('',#16222,.T.);
#9281=FACE_OUTER_BOUND('',#16223,.T.);
#9282=FACE_OUTER_BOUND('',#16224,.T.);
#9283=FACE_OUTER_BOUND('',#16225,.T.);
#9284=FACE_OUTER_BOUND('',#16226,.T.);
#9285=FACE_OUTER_BOUND('',#16227,.T.);
#9286=FACE_OUTER_BOUND('',#16228,.T.);
#9287=FACE_OUTER_BOUND('',#16229,.T.);
#9288=FACE_OUTER_BOUND('',#16230,.T.);
#9289=FACE_OUTER_BOUND('',#16231,.T.);
#9290=FACE_OUTER_BOUND('',#16232,.T.);
#9291=FACE_OUTER_BOUND('',#16233,.T.);
#9292=FACE_OUTER_BOUND('',#16234,.T.);
#9293=FACE_OUTER_BOUND('',#16235,.T.);
#9294=FACE_OUTER_BOUND('',#16236,.T.);
#9295=FACE_OUTER_BOUND('',#16237,.T.);
#9296=FACE_OUTER_BOUND('',#16238,.T.);
[truncated: 10,055,222 more chars]
