# Supplementary material for: A rapid, accurate, scalable, and portable testing system for COVID-19 diagnosis
Source: Nat Commun. 2021 May 18;12:2905. doi: 10.1038/s41467-021-23185-x (PMC8131735; doi:10.1038/s41467-021-23185-x)
Supplement: Supplementary file 5 — Supplementary Data 4 [file 41467_2021_23185_MOESM5_ESM.xlsx]

## Sheet: Primers
Oligonucleotide Primers
Name	Sequence	Purpose	Source
N-gene-FWD IVT	AATTCTAATACGACTCACTATAGGG	IVT template Generation	IDT
N-gene-REV IVT	CACAGTTTGCTGTTTCTTCTG	IVT template Generation	IDT
E-gene-FWD IVT	AATTCTAATACGACTCACTATAGGG	IVT template Generation	IDT
E-gene-REV IVT	CTGCCATGGCTAAAATTAAAGT	IVT template Generation	IDT
F3 2019-nCoV N-gene	AACACAAGCTTTCGGCAG	LAMP reaction	IDT
B3 2019-nCoV N-gene	GAAATTTGGATCTTTGTCATCC	LAMP reaction	IDT
BIP 2019-nCoV N-gene	TGCGGCCAATGTTTGTAATCAGCCAAGGAAATTTTGGGGAC	LAMP reaction	IDT
FIP 2019-nCoV N-gene	CGCATTGGCATGGAAGTCACTTTGATGGCACCTGTGTAG	LAMP reaction	IDT
LF 2019-nCoV N-gene	TTCCTTGTCTGATTAGTTC	LAMP reaction	IDT
LB 2019-nCoV N-gene	ACCTTCGGGAACGTGGTT	LAMP reaction	IDT
F3 2019-nCoV E-gene	CCGACGACGACTACTAGC	LAMP reaction	IDT
B3 2019-nCoV E-gene	AGAGTAAACGTAAAAAGAAGGTT	LAMP reaction	IDT
BIP 2019-nCoV E-gene	ACCTGTCTCTTCCGAAACGAATTTGTAAGCACAAGCTGATG	LAMP reaction	IDT
FIP 2019-nCoV E-gene	CTAGCCATCCTTACTGCGCTACTCACGTTAACAATATTGCA	LAMP reaction	IDT
LF 2019-nCoV E-gene	TCGATTGTGTGCGTACTGC	LAMP reaction	IDT
LB 2019-nCoV E-gene	TGAGTACATAAGTTCGTAC	LAMP reaction	IDT

## Sheet: Gene Fragments
dsDNA Gene Fragments
Name	Sequence
SARS-CoV-2 N-gene	AATTCTAATACGACTCACTATAGGGGTCTGGTAAAGGCCAACAACAACAAGGCCAAACTGTCACTAAGAAATCTGCTGCTGAGGCTTCTAAGAAGCCTCGGCAAAAACGTACTGCCACTAAAGCATACAATGTAACACAAGCTTTCGGCAGACGTGGTCCAGAACAAACCCAAGGAAATTTTGGGGACCAGGAACTAATCAGACAAGGAACTGATTACAAACATTGGCCGCAAATTGCACAATTTGCCCCCAGCGCTTCAGCGTTCTTCGGAATGTCGCGCATTGGCATGGAAGTCACACCTTCGGGAACGTGGTTGACCTACACAGGTGCCATCAAATTGGATGACAAAGATCCAAATTTCAAAGATCAAGTCATTTTGCTGAATAAGCATATTGACG…
SARS-CoV-2 E-gene	AATTCTAATACGACTCACTATAGGGAGACACTGGTGTTGAACATGTTACCTTCTTCATCTACAATAAAATTGTTGATGAGCCTGAAGAACATGTCCAAATTCACACAATCGACGGTTCATCCGGAGTTGTTAATCCAGTAATGGAACCAATTTATGATGAACCGACGACGACTACTAGCGTGCCTTTGTAAGCACAAGCTGATGAGTACGAACTTATGTACTCATTCGTTTCGGAAGAGACAGGTACGTTAATAGTTAATAGCGTACTTCTTTTTCTTGCTTTCGTGGTATTCTTGCTAGTTACACTAGCCATCCTTACTGCGCTTCGATTGTGTGCGTACTGCTGCAATATTGTTAACGTGAGTCTTGTAAAACCTTCTTTTTACGTTTACTCTCGTG…

## Sheet: Reporter Molecules
Reporter Molecules
Name	Sequence
SARS-CoV-2 N reporter probe	/56-FAM/TTCCGAAGAACGCTGAA/3BHQ_1/
SARS-CoV-2 E reporter probe	/56-ROXN/AACTAGCAAGAATACCA/3BHQ_2/
SARS-CoV-2 N reporter probe (47% GC)	/56-FAM/TTCCGAAGAACGCTGAA/3BHQ_1/
SARS-CoV-2 N reporter probe (59% GC)	/56-FAM/GCCAATGCGCGACATTC/3BHQ_1/
SARS-CoV-2 N reporter probe (76% GC)	/56-FAM/GCTGAAGCGCTGGGGGC/3BHQ_1/

## Sheet: Guide RNAs
Guide DNAs (gDNAs)
Name	Sequence
SARS-CoV-2 N gDNA-1	/5Phos/ATGCGCGACATTCCGA/3Phos/
SARS-CoV-2 N gDNA-2	/5Phos/AGAACGCTGAAGCGCT/3Phos/
SARS-CoV-2 N gDNA-3	/5Phos/CCCCAGCGCTTCAGCG/3Phos/
SARS-CoV-2 E gDNA-1	/5Phos/TGGCTAGTGTAACTAG/3Phos/
SARS-CoV-2 E gDNA-2	/5Phos/TGGCTAGTGTAACTAG/3Phos/
SARS-CoV-2 E gDNA-3	/5Phos/TTGCTTTCGTGGTATT/3Phos/
SARS-CoV-2 N gDNA-1 (47% GC)	/5Phos/ATGCGCGACATTCCGA/3Phos/
SARS-CoV-2 N gDNA-2 (47% GC)	/5Phos/AGAACGCTGAAGCGCT/3Phos/
SARS-CoV-2 N gDNA-3 (47% GC)	/5Phos/CCCCAGCGCTTCAGCG/3Phos/
SARS-CoV-2 N gDNA-1 (59% GC)	/5Phos/TGACTTCCATGCCAAT/3Phos/
SARS-CoV-2 N gDNA-2 (59% GC)	/5Phos/GCGCGACATTCCGAAG/3Phos/
SARS-CoV-2 N gDNA-3 (59% GC)	/5Phos/CGTTCTTCGGAATGTC/3Phos/
SARS-CoV-2 N gDNA-1 (76% GC)	/5Phos/TCCGAAGAACGCTGAA/3Phos/
SARS-CoV-2 N gDNA-2 (76% GC)	/5Phos/GCGCTGGGGGCAAATT/3Phos/
SARS-CoV-2 N gDNA-3 (76% GC)	/5Phos/GCACAATTTGCCCCCA/3Phos/
