# Supplementary material for: A rapid, accurate, scalable, and portable testing system for COVID-19 diagnosis
Source: Nat Commun. 2021 May 18;12:2905. doi: 10.1038/s41467-021-23185-x (PMC8131735; doi:10.1038/s41467-021-23185-x)
Supplement: Supplementary file 9 — Source Data [file 41467_2021_23185_MOESM9_ESM.zip]

Archive with 6 entries (5 files):
- Source Data/
- __MACOSX/._Source Data
- Source Data/Main_text_raw_data.xlsx
- __MACOSX/Source Data/._Main_text_raw_data.xlsx
- Source Data/Supplementary_information_raw_data.xlsx
- __MACOSX/Source Data/._Supplementary_information_raw_data.xlsx
