# Supplementary material for: A rapid, accurate, scalable, and portable testing system for COVID-19 diagnosis
Source: Nat Commun. 2021 May 18;12:2905. doi: 10.1038/s41467-021-23185-x (PMC8131735; doi:10.1038/s41467-021-23185-x)
Supplement: Supplementary file 9 — Source Data [file 41467_2021_23185_MOESM9_ESM.zip › Source Data/Main_text_raw_data.xlsx]

## Sheet: Fig.2a
RNA concentration				Fluorescent readout from qPCR
		N gene (FAM)			E gene (ROX)
1.87x104		249292	227858	216571	747397	793235	734703
1.87x103		216192	199084	201116	584875	646589	756714
1.87x102		210916	190791	194415	529422	555307	688927
1.87x10		192454	194749	188721	553658	498970	546439
10		199996	182225	218612	578021	483050	528921
7.48		203446	185700	195126	421986	483332	555033
3.74		74709.4	75585.6	87645.5	42322.7	40839.6	44233.8
1.87		71407.8	72159.9	76967.8	39357.4	44178.7	53057.1
0		71737.9	72689.6	73148.7	45653.9	44742	44655.9

## Sheet: Fig.2b
Viral copy number				fluorescent readout from qPCR
	N gene (FAM)			E gene (ROX)
17500	463325	430959	438878	72071.6	69137.4	63421.2
8750	392450	398885	406117	64062.3	66839.1	56653.6
1750	405075	356985	361137	69248.4	56026.8	56526.7
875	377566	358418	363131	63448.8	59007.1	57235.5
175	363794	361242	365482	60387.4	58560.3	59474.7
87.5	369201	333571	337486	80701	52956.7	58742.3
43.8	371023	354037	357989	60860	56801.4	83120.8
17.5	389537	401305	405691	58622.6	69665.3	88247.4
8.75	73953	75110.6	75635.3	98550.8	98308.4	83334.6
1.75	74611.6	69555.5	70076	102216	93979.6	96413.6
0	63474.1	65222.5	65335.8	86178	88600.3	90061.6
Water	81255.9	77236.1	79002	108485	107354	111471

## Sheet: Fig.2c
Viral copy number			fluorescent readout from qPCR
	N gene (FAM)			E gene (ROX)
17500	61133.8	44228	45812.7	696381	907823	727887
8750	40023.7	40305.1	47762.1	657151	541838	689398
1750	39779.9	37812.4	44357.7	554078	478166	573374
875	40243.6	38294	36497.5	620543	542202	641958
175	36684.9	38483.7	34579.8	627717	507530	655740
87.5	41043.4	39215.9	45829.9	613577	539966	631287
43.8	50695.5	35405.1	74654.8	402148	623377	414224
17.5	68622	62297.7	70769.2	84765	127433	87661.7
8.75	75728.8	71487.7	69647.4	97136.8	91992.4	100634
1.75	72498.3	81203.6	70886.3	98193.5	97742.5	103492
0	69251	74511.1	91514.1	89909.8	94812.4	94758.8
Water	83573.6	119397	81055.2	117115	158885	124333

## Sheet: Fig.2d
Viral copy number			fluorescent readout from qPCR
	N gene (FAM)			E gene (ROX)
17500	304070	357266	243266	383253	446179	395470
8750	312533	280157	296984	429920	409258	360534
1750	314211	249392	261760	338001	381131	372935
875	334686	297581	277812	374286	286437	372035
175	323578	300288	236330	343995	289733	501736
87.5	340505	297532	281565	256566	195398	378633
43.8	338204	280413	243149	188538	244903	195825
17.5	59213.7	53626.8	303728	67504.3	57623	49272.8
8.75	62989	51284.5	45891	70326	58238.9	49369.1
1.75	55473.4	55818.4	49361.8	61975.1	64135.4	53901.7
0	53964.1	46740.6	45893.3	64397.6	53939.8	52106.7
Water	63812.3	53133.5	51922.7	78464.5	67658.5	66031.3

## Sheet: Fig.2e
		Image of electrophoresis

## Sheet: Fig.3b
Viral copy number			fluorescent readout
	Thermocycler N gene (FAM)			SPOT device N gene (FAM)
0	4905.44	5155.88	5064.56	3813.56	3799.75	3503.19
43.8	8692.69	8679.81	9546.88	11450.4	13222.8	13361.2
175	7731	8681.81	8905.25	14338.4	13198.1	13442.1
1750	7833.88	8722.81	8639.19	10738.6	13497.3	13973.2

## Sheet: Fig.3c
Viral copy number			fluorescent readout
	Thermocycler E gene (ROX)			SPOT device E gene (ROX)
0	1662.62	1793.5	1751.62	1659.12	1619.19	1445.19
43.8	2508.56	3316.69	2972.06	5046.12	4100.94	6094
175	3913.81	2723.12	3151.56	6704.81	5101.25	6120.75
1750	3338.88	2575.69	2544.69	4703.75	6152.5	6488.12

## Sheet: Fig.3d
	fluorescent readout from SPOT device
Sample ID	N gene (FAM)	E gene (ROX)
1	8349.81	2809.44
2	7788.56	2545.5
3	8543.12	5257.5
4	7475	3682.31
5	8815.38	4250
6	8152.12	3671.12
7	8572.56	3926.94
8	4261	1632.19
9	4215.94	1717.44
10	7828.06	3853.25
11	4404.88	1846.44
12	4731.69	2081.88
13	4545.56	1742.12
14	4493.62	1859.62
15	4024.94	1377.75
16	3999.25	1499.88
17	7485.75	3741
18	8005.06	2419.5
19	4364.25	1827.25
20	4443.25	1727.44
21	4120.25	1461.62
22	4255.75	1575.06
23	7146.56	3172.81
24	4205.19	1634.62
25	4542.62	1752.81
26	4227.88	1675.94
27	6855.06	3015.75
28	4055.81	1411.12
29	4154.12	1487.31
31	4197.88	1588.62
32	12976.2	4378.88
33	7262.31	2224.81
34	8707.5	4204
36	8102.31	3486.06
37	8392.81	2460.94
38	12214.3	3815.12
39	8342.31	3702.75
40	4550.38	1863.69
41	4285.69	1592.81
42	8662.44	2530.38
43	8409.56	3985.75
44	4218.5	1464
45	7726.38	4106.62
46	4601.75	1848.56
47	12096.8	5407.31
48	4211	1921.19
49	4448.81	1497.25
50	8378.81	3778.88
51	4459.38	1581.38
52	4261	2089.19
53	4634.62	2001.19
54	4246.06	1440.44
55	4361.75	1615.19
56	4188.06	1390.31
57	4645.06	1998.88
58	8286.62	3467.81
59	8993.81	3917.31
60	4330.69	1727.56
61	4994.81	1956.5
62	4582.69	1752.81
63	4404.62	1707.44
64	4281.19	1472.88
65	4603.62	1827
66	4538.94	1522.62
67	4380.69	1595.75
68	4661.44	1816.25
69	4504.88	1634.06
70	4380.38	1658.69
71	4598.94	1955.44
71	4207.44	1439.06
73	4399.06	1629.31
74	4319.69	1594.38
75	4617.5	1985
76	4185.81	2369.06
77	4395.75	1651.44
78	4441.19	1629.06
79	4286.5	1431.75
80	4695.06	1889.44
81	4495.75	1756.12
82	8598.75	3133.19
83	4983.75	2127.75
84	4593.81	1980.12
85	4466.19	1710.44
86	4757.06	1898.94
87	5102.38	2343.31
88	4856.5	1970.94
89	4587.25	1784.88
90	4498.75	1611.12
91	4623.5	1956.38
92	4810.38	2082.88
93	4509.69	1708.06
94	5210.75	2453.56
95	4431.5	1581.38
96	4526.44	1716.94
97	4525.44	2066.88
98	4638.94	1705.81
99	4868.38	2063.31
100	5437.31	2398.81
101	4625.56	1796.31
102	4859.19	2056
103	4359.81	1584
104	4780.56	1860.56
105	11440.3	4413.19
106	5041.94	2601.81
PC	12345.1	3483.62
NC	4627	1629.56
