# Supplementary material for: A rapid, accurate, scalable, and portable testing system for COVID-19 diagnosis
Source: Nat Commun. 2021 May 18;12:2905. doi: 10.1038/s41467-021-23185-x (PMC8131735; doi:10.1038/s41467-021-23185-x)
Supplement: Supplementary file 9 — Source Data [file 41467_2021_23185_MOESM9_ESM.zip › Source Data/Supplementary_information_raw_data.xlsx]

## Sheet: Fig.S2a
reporters with different GC content	fluorescent readout from qPCR
	background	1 min cleavage	net increases of 1 min	3 min cleavage	net increases of 3 min	5 min cleavage	net increases of 5 min
47% GC	52709.6	89384.5	36674.9	142102	89392.3	283113	230404
47% GC	50340.1	86429.2	36089.1	122949	72608.5	249318	198978
47% GC	54811	89363.5	34552.5	143560	88749.4	260534	205723
59% GC	113103	136529	23426.5	172265	59161.9	225764	112661
59% GC	123899	125848	1949.12	167705	43805.6	245234	121335
59% GC	122020	125342	3321.69	160455	38434.4	289038	167018
76% GC	283530	252517	-31013.4	313668	30137.9	262802	-20728.1
76% GC	256525	258833	2307.73	283653	27127.7	300567	44041.3
76% GC	320368	242406	-77961.6	269613	-50755.2	298224	-22144
			Value=D COLUMN - B COLUMN		Value=F COLUMN - B COLUMN		Value=H COLUMN - B COLUMN

## Sheet: Fig.S2b
Viral copy number			fluorescent readout from qPCR				gDNA combination
	N gene (FAM)			E gene (ROX)
0	43069.3	63039.5	59224.6	55473.6	59490.2	51170	1+2
43.8	67362	64612	57147.9	187470	171881	138819
0	42690.1	61541.3	59600.8	50432.1	53819.1	51412.5	1+2+3
43.8	118897	136240	92413.4	187797	196315	171333

## Sheet: Fig.S2c
Argonautes			fluorescent readout from qPCR
	N gene (FAM)			E gene (ROX)
PfAgo	194174	250354	226954	200716	281234	212492
TtAgo	28231.9	29342.1	28912.6	38061.2	36178.6	32421.3
PfAgo mutant	163439	171946	161372	175817	145943	125425

## Sheet: Fig.S3
LAMP reaction time			fluorescent readout form qPCR
	N gene (FAM)			E gene (ROX)
NC	77202.5	78954.8	92301.2	55035.4	50438.5	72532.8
20	125865	109308	205056	258913	245924	215828
25	199254	258771	223437	329635	315253	340952
30	247929	224069	232415	345174	299552	438231
35	322069	310580	232415	414339	429401	398413

## Sheet: Fig.S4
cleavage time (sec.)						fluorescent readout from qPCR
	0 copy - N gene (FAM)			0 copy - E gene (ROX)			43.8 copies - N gene (FAM)			43.8 copies - E gene (ROX)
20	57998.6	57663.9	59685.6	53081.1	51883.2	51150	72914.2	82289.5	81127.9	263011	284769	293993
40	58878.7	58544.1	60775	55196.4	53815.6	53334.3	74828.9	83529.3	81338.2	269141	287494	296719
60	60669	60334.3	62622.6	59914.1	57301.1	57302.5	78869.9	84880.7	84547.4	280593	290035	299259
80	61548.7	61214.1	64145.6	64038.8	59784.5	60968.3	83399	89524.5	90582.8	290051	297050	306274
100	62796.4	62461.8	65000.2	67943.1	63131.3	63892.8	89302	96253.2	100148	298350	304814	314039
120	63693.7	63359	65444.3	71850.7	66018	66287.6	96856	106150	114681	306192	312195	321420
140	64440.9	64106.2	65954.3	75370.7	69232.2	69283.7	107194	121181	136748	314577	319094	328319
160	65322.9	64988.2	66393	78821.8	72292.8	72081.3	120848	142765	168817	323295	326443	335668
180	65956.4	65621.7	67137.2	82027.6	74684	74298.2	139842	172257	210778	334029	334308	343532
200	66367.8	66033.1	67573.4	85131.6	77223	76541.5	165598	209608	257681	347255	343496	352720
220	66919.6	66584.9	68162.1	88306.2	79799.3	78933.5	198154	253563	302335	361942	353253	362478
240	67644.2	67309.5	68545.8	91365	81906.6	81046.6	236248	300069	337606	379102	364424	373648
260	67956.7	67622	69191	94505.3	84158	83330.8	277124	342923	362779	398613	376741	385966
280	68425.3	68090.7	69553.3	97340.4	86168.3	85492.1	316415	377846	379900	418024	390586	399810
300	69034.1	68699.4	69670.9	100181	88459.2	87342.6	350086	403653	390213	436735	404450	413675
320	69151.8	68817.1	69821.4	103048	90740.4	89120	377088	422342	396650	453850	418164	433388
340	69549.4	69214.7	70433.7	106209	92658.8	90869.9	397607	434713	401298	469692	431182	451406
360	70060.9	69726.2	70378	109417	94513.1	93028.1	411647	442927	404147	483333	444068	469293
380	70293.8	69959.1	70427.9	112214	96261.5	94888.5	420458	448439	406355	493936	454750	484974
400	70395.8	70061.1	70965.2	115224	98260.2	96729.7	425405	451180	407736	502430	464600	499825
420	70729.5	70394.8	71132.2	117848	99928.8	98550.4	427735	453901	409311	509894	473620	513844
440	70935.5	70600.8	71259.9	120776	101477	100212	429886	456337	410815	516626	482389	527613
460	71211.7	70877	71515.6	123582	103255	101653	432230	458256	411784	523519	491309	541534
480	71354.3	71019.7	71565.8	126452	105157	103536	434053	459487	412904	529390	499458	554682
500	71855.6	71520.9	72011.9	129322	106907	105383	435575	462166	414245	534370	508421	563645
520	72233.4	71898.8	72333.6	132516	108389	106997	437012	464274	415015	539358	516359	571583
540	72264.8	71930.2	72563.5	135455	110100	108590	438410	465790	416081	543612	524131	579355
560	72853.8	72519.1	72658.7	138563	111739	110055	439153	466960	416770	547095	531236	586460
580	72980.1	72645.5	73072.9	141273	113129	111705	439550	468539	417799	550420	539009	594233
600	72994.7	72660.1	73447.2	143366	114564	113314	440121	469565	418701	553013	545597	600822

## Sheet: Fig.S5
Viral copy number			fluorescent readout from qPCR					Pretreatment time
	E gene (ROX)			N gene (FAM)
0	45310.8	48417.5	47235.9	54652.1	49748.3	50340.7
1.75	40120.9	38212.2	40284.2	50855.8	46695.3	53402.5
8.75	42489.3	41824.3	43383.3	51044.8	51616.8	53971.9		1 min
17.5	49980.2	40037.3	46402.7	58610.6	51238	60516.3
43.8	46386.9	400637	42805.4	242792	215630	205267
0	47250.1	43721.8	51190.2	50429.8	51258.9	52542.2
1.75	40327.1	43381.4	39358	52389.1	174386	165156
8.75	51248	48313.6	43360.3	55604.4	59914.5	56407.5		5 min
17.5	42758.2	48357.6	43534.2	183212	157420	213876
43.8	340473	398053	332127	188538	244903	195825
0	47250.1	43721.8	51190.2	58024.9	51715.4	52068
1.75	36599	39114.3	39203.5	49220.3	177948	170496
8.75	44860.7	42631.2	42518.5	212232	184363	200457		10 min
17.5	45249.3	40297.6	40011.3	156822	178300	182103
43.8	372861	292430	350075	216127	138939	167732
0	47104.6	46709	50398.1	57807.1	50974.2	54857.5
1.75	36695	42146.1	46218.6	51031.8	242668	220974
8.75	43215.3	41061.3	95974.6	204912	176251	162914		15 min
17.5	408899	341974	405058	302184	164698	165979
43.8	508076	360552	399598	287820	246687	217440

## Sheet: Fig.S6a
Viral copy number	1.75 x 103			1.75 x 102			1.75 x 101			0			Water
normalized fluorescent readout	0.438153	0.4828	0.519686	0.46942	0.535548	0.562542	0.436111	0.528507	0.561982	0.441366	0.512927	0.582733	0.455799	0.461332	0.460304

## Sheet: Fig.S6b
Viral copy number	1.75 x 103			1.75 x 102			1.75 x 101			0			Water
normalized fluorescent readout	1.05321	1.05575	0.980927	1.15428	1.16673	1.10595	0.562815	0.573998	0.57084	0.513962	0.502818	0.478848	0.471701	0.512784	0.478908

## Sheet: Fig.S7a
	fluorescent readout from qPCR
IVT-RNA copy number/ reaction	N gene (FAM)																														E gene (ROX)
7.48	71801.2	72729.9	73668.5	77489.4	64335.6	69972.6	78486.9	72309.8	76389.2	67161.8	64334.2	71051.4	73332.8	70422.3	74802.9	71237.8	73526.5	64356.6	67596.5	68981	78649.8	69718.7	63915.4	73505.6	76302.9	80441.1	85115	83765	71604.9	73093.8	255588	258231	256293	244873	232107	244949	268673	259638	261304	243740	245343	256169	260979	252215	251459	228975	236342	231725	227606
NTC	49128	50738.4	49793.1																												41561.4	37132.9	40769.7
[truncated: 11 more columns]

## Sheet: Fig.S7b
	fluorescent readout from qPCR
gamma-irradiated virus copy number/reaction	N gene (FAM)
17.5	80787.2	79884	83249	75734.8	87437.5	88525.9	89003.6	70963.1	80252.3	93626.5	94832.3	81868.2	73032.9	83920	83641.3	87063	84917	94698.2	90444.8	83762.3	83423.1	77300.1	83173.1	93547.1	93608.5	90187.6	121226	86432.2	86716.1	74351.1
NTC	51733.4	53962.4	55458.4

[truncated: 6 more sheets: Fig.S7c, Fig.S8, Fig.S9, Fig.S10a, Fig.S10b, Fig.S11]
